# Supplementary material for: Comparison of the Functional microRNA Expression in Immune Cell Subsets of Neonates and Adults
Source: Front Immunol. 2016 Dec 19;7:615. doi: 10.3389/fimmu.2016.00615 (PMC5165026; doi:10.3389/fimmu.2016.00615)
Supplement: Supplementary file 1 [file Table_1.XLS]

## Sheet: S1AD
Supplementary Table
adult resting
ID	PMN- adult-resting	CD4- adult-resting	CD8- adult-resting	CD14- adult-resting	CD19- adult-resting	CD56- adult-resting	mDC- adult-resting	pDC- adult-resting
hsa-miR-4454	298383	318421	329550	342383	254843	305723	210732	180864
hsa-miR-223-3p	27047.9	14767.2	44.9386	39824.5	880.456	1186.01	1011.2	832.431
hsa-miR-5100	20252.1	12772.9	12146.2	19279.3	6067.03	10110	4308.75	3723.96
hsa-miR-4516	8240.4	4587.13	378.175	24409.7	850.063	1212.4	1469.28	2171.97
hsa-miR-4286	7370.1	5140.33	4469.25	9452.97	2226.59	2726.09	2471.11	2028.21
hsa-miR-1260a	5430.25	5494.05	4537.6	8430.59	2302.29	4233.86	2595.63	2524.29
hsa-miR-15b-5p	2298.3	2325.46	645.391	4225.41	545.21	1005.39	1576.03	936.087
hsa-miR-23a-3p	2055.26	3212.05	440.621	6824.08	296.997	2074.74	798.176	351.109
hsa-miR-1273g-3p	1980.2	2644.12	1829.78	4993.74	1319.28	1978.09	1989.88	3902.87
hsa-miR-3960	1860.91	1755.61	433.835	10283.8	860.456	1117.19	919.903	1751.77
hsa-miR-16-5p	1856.09	6930.26	1132.95	14497.4	3952.48	2649.99	1094.58	637.6
hsa-miR-6090	1805.31	1490.18	262.372	9763.93	492.773	700.874	1151.02	1964.32
hsa-miR-142-3p	1800.45	14011.1	4420.95	12211.7	4484.63	4577.24	293.611	218.394
hsa-miR-6089	1472.35	1622.68	748.25	11878.6	1550.65	1661.58	1268.28	2392.66
hsa-miR-1260b	1376.28	1602.57	1871.96	2367.16	873.001	1366.05	1044.03	860.569
hsa-miR-6085	1172.37	704.321	806.638	1364.35	371.678	726.122	178.902	172.841
hsa-let-7a-5p	1118.04	3608.05	1549.97	5828.89	1670.29	2236.24	1337.95	1029.49
hsa-miR-5739	1011.4	648.692	697.948	1807.58	299.505	537.736	241.512	254.336
hsa-miR-4281	1001.67	643.184	243.665	5017.36	343.153	714.154	375.873	533.206
hsa-miR-26a-5p	886.749	2300.74	1246.76	2355.88	787.659	846.521	222.318	159.035
hsa-miR-26b-5p	826.628	2610.73	946.086	3577.2	1018.01	1971.85	108.879	74.3959
hsa-let-7f-5p	787.875	4329.56	1447.18	6994.18	1726.61	2391.22	808.178	691.298
hsa-miR-24-3p	603.438	1858.91	227.012	4082.87	183.498	896.621	532.451	184.303
hsa-miR-4284	598.727	2821.46	3568.14	3903.53	2429.11	2159.32	1147.24	1051.44
hsa-miR-103a-3p	572.402	1414.22	339.156	3542.35	280.167	610.017	469.897	229.674
hsa-let-7b-5p	544.634	990.377	431.619	1801.19	472.82	584.351	743.239	365.853
hsa-miR-21-5p	510.752	20803.2	624.102	49201.5	1426.44	3016.5	779.716	313.731
hsa-miR-15a-5p	450.379	1660.1	96.9829	4717.93	551.822	468.887	159.863	111.521
hsa-miR-1234-5p	410.82	536.421	109.584	4390.84	204.705	233.506	246.024	502.833
hsa-miR-107	407.644	1228.87	300.891	2900.61	275.03	508.282	362.563	184.449
hsa-miR-6165	402.622	220.158	282.432	577.927	96.1767	192.982	124.718	90.696
hsa-miR-3162-5p	392.627	346.332	336.68	3877.01	156.543	233.746	200.65	183.901
hsa-miR-6125	386.49	432.114	196.978	2415.02	381.456	373.585	281.125	575.761
hsa-miR-4459	383.805	2136.52	345.592	13405.9	842.8	578.666	1352.93	3256.58
hsa-miR-6087	372.335	1106.98	244.766	7615.49	470.528	384.103	562.406	1054.62
hsa-let-7g-5p	359.85	5552.48	3267.86	3339.96	2058.6	2469.43	411.776	331.513
hsa-miR-29a-3p	314.417	4491.79	1920.91	3862.17	2054.04	1582.69	739.562	338.337
hsa-miR-4466	302.562	154.232	36.1996	1243.81	57.8916	72.4141	60.2237	75.0381
hsa-miR-494	294.15	445.782	463.299	4152.57	335.197	292.857	370.247	314.845
hsa-miR-27a-3p	274.317	1699.94	137.328	5259.94	108.915	362.929	187.279	76.0337
hsa-miR-25-3p	264.951	563.539	242.282	1019.8	198.706	363.32	163.426	102.72
hsa-miR-1202	261.69	199.461	190.281	1106.59	100.908	136.132	140.775	199.696
hsa-miR-4299	260.471	2379.79	253.565	2481.92	618.258	318.22	456.867	748.3
hsa-let-7d-5p	238.814	593.949	231.584	1133.24	240.78	275.423	268.879	195.491
hsa-miR-1246	215.884	1410.98	312.981	3851.92	960.66	336.362	746.689	992.893
hsa-miR-664b-3p	210.099	269.638	702.514	136.523	393.788	317.73	114.584	67.2379
hsa-miR-93-5p	206.346	355.373	65.5478	941.351	70.3552	136.046	127.839	57.3319
hsa-miR-197-3p	191.763	98.4278	35.3905	197.715	28.6154	68.968	69.779	51.6452
hsa-miR-2861	191.598	148.2	59.0914	794.205	128.709	103.031	132.657	289.226
hsa-miR-425-5p	190.959	241.486	49.5918	612.849	55.26	110.929	91.4367	57.037
hsa-miR-142-5p	187.839	1390.59	664.519	1606.56	407.368	418.273	49.2488	22.3936
hsa-miR-1225-5p	179.843	201.401	64.9464	1414.47	109.34	87.7191	135.059	188.08
hsa-miR-3651	179.625	162.212	251.317	134.889	222.064	163.053	99.929	66.2256
hsa-miR-140-3p	178.774	401.041	224.45	500.638	223.08	184.832	110.62	40.3333
hsa-miR-30c-5p	177.016	283.31	92.6506	495.615	112.04	174.575	53.6532	34.3717
hsa-miR-3665	172.642	196.602	137.072	1261.45	127.744	240.148	154.605	211.1
hsa-miR-3676-5p	170.969	85.2073	94.3033	633.38	68.9862	77.9551	42.2275	18.9925
hsa-miR-6088	169.647	248.865	66.6088	2165.87	133.675	177.807	162.696	230.215
hsa-miR-939-5p	161.943	88.9828	80.4418	236.553	54.5552	69.976	83.462	61.2852
hsa-miR-106b-5p	156.767	746.394	162.838	1763.28	216.345	201.432	70.8648	38.0813
hsa-miR-6127	155.5	631.774	900.634	1037.04	354.058	301.996	682.72	420.114
hsa-let-7i-5p	155.127	1710.43	466.089	3215.83	866.665	636.86	356.708	202.26
hsa-miR-20a-5p	154.509	1469.01	558.174	2027.39	667.72	300.048	216.113	89.2774
hsa-miR-19b-3p	152.45	2195.72	885.851	2971.41	962.04	528.333	138.005	75.2401
hsa-miR-338-3p	147.199	106.08	41.3128	247.277	3.50161	54.7405	8.83003	1.77812
hsa-miR-3653	146.352	237.308	501.251	114.015	960.458	341.785	221.818	79.491
hsa-let-7c	139.861	293.13	110.507	574.6	108.317	141.691	174.772	92.9884
hsa-miR-4687-3p	136.452	267.19	53.0776	1817.11	108.736	106.906	174.316	318.808
hsa-miR-3663-3p	135.247	133.721	16.7383	650.745	22.4144	33.1527	24.7236	40.5973
hsa-miR-29c-3p	133.747	2214.08	954.294	1596.8	1177.65	481.77	87.448	37.5306
hsa-miR-4443	118.795	80.6981	77.9111	648.433	55.0606	75.1793	96.984	60.2573
hsa-miR-3907	113.396	82.6384	79.477	135.14	8.93309	13.015	2.13209	-0.854103
hsa-miR-638	113.339	139.806	68.6655	759.847	109.25	92.4868	155.228	294.185
hsa-miR-92a-3p	109.217	511.269	318.211	592.645	277.907	176.722	427.738	227.291
hsa-miR-211-3p	100.176	51.3827	45.1614	158.404	25.7106	38.9031	16.1628	8.14621
hsa-miR-150-5p	99.3923	16405.2	13974.2	21.4414	5249.47	7329.06	1522.33	264.976
hsa-miR-181a-5p	92.9487	466.451	390.027	895.643	122.537	562.431	315.844	217.218
hsa-miR-4763-3p	92.1236	171.912	38.8601	1329.6	64.8264	67.9961	227.003	123.17
hsa-miR-574-5p	88.097	160.434	58.1146	243.751	105.064	131.291	47.6936	27.1415
hsa-miR-4505	85.8587	294.35	71.6297	1408	169.864	103.385	174.96	310.661
hsa-miR-1915-3p	85.4132	125.631	51.7141	1009.48	91.2456	106.498	63.7796	99.7735
hsa-miR-642a-3p	85.0675	351.487	48.6201	6598.65	97.8646	60.0835	118.171	194.145
hsa-miR-4530	85.048	547.88	207.809	4250.4	241.197	218.641	214.958	529.47
hsa-miR-1207-5p	84.6434	121.361	49.2658	764.946	78.9497	89.6871	157.837	206.514
hsa-miR-197-5p	81.6869	407.91	159.665	738.026	118.423	78.6544	154.121	131.752
hsa-miR-17-5p	81.6188	558.884	226.977	936.193	272.704	181.315	183.068	67.9273
hsa-miR-3135b	81.585	101.426	20.0199	117.679	70.2796	106.741	62.5857	43.4756
hsa-miR-30b-5p	81.4714	894.857	519.282	1075.39	445.938	360.312	54.192	60.2042
hsa-miR-101-3p	80.2725	466.313	155.459	553.394	137.253	54.3206	7.72068	-0.938072
hsa-miR-365a-3p	78.0297	118.076	15.4671	235.656	18.0119	18.8448	24.3144	69.9696
hsa-miR-148a-3p	75.6595	72.4005	12.5122	120.597	17.6789	9.61338	3.83356	-0.25873
hsa-miR-145-5p	73.9191	3.11089	3.06565	6.61477	0.293331	-1.11192	12.2119	0.686138
hsa-miR-30e-5p	73.7565	452.732	125.472	863.956	125.068	91.6627	22.3467	10.2761
hsa-miR-1290	71.8486	174.335	45.4884	698.101	143.864	56.3112	105.369	135.63
hsa-miR-29b-3p	68.2265	1732.38	472.692	2059.21	572.528	289.275	87.3528	30.6981
hsa-miR-940	67.91	79.32	23.201	424.975	42.7524	40.5797	24.0243	23.532
hsa-miR-23b-3p	67.5637	101.887	26.2705	198.632	14.5782	75.8932	30.788	29.6854
hsa-miR-3196	67.2347	78.9248	60.1525	313.049	66.8182	69.5206	39.5332	57.8066
hsa-miR-342-3p	66.4072	1975.55	2395.95	286.049	478.506	2008.58	285.174	59.4357
hsa-miR-30d-5p	64.4281	180.669	83.0054	407.906	66.6589	59.5336	70.8298	58.0685
hsa-miR-324-3p	63.1268	219.178	308.402	337.703	161.507	144.922	73.4352	60.88
hsa-miR-3195	63.0239	97.086	42.9181	669.829	43.4459	46.0501	63.6558	49.5584
hsa-miR-3656	62.8644	78.2533	24.3488	598.013	47.5867	39.5634	118.675	117.158
hsa-miR-6723-5p	59.8047	31.2635	13.9957	118.713	7.34134	9.29762	19.2992	7.3479
hsa-miR-4507	59.5545	194.211	45.4042	753.918	126.362	62.7653	118.26	198.273
hsa-miR-199a-3p	59.3866	46.2041	6.09074	129.181	4.65532	5.29648	11.7859	6.73009
hsa-miR-424-5p	58.0829	107.539	17.5035	360.54	2.58724	5.39861	9.23224	0.115799
hsa-miR-1268b	57.8529	53.8476	32.4975	231.516	39.9566	34.8702	114.252	95.2649
hsa-miR-22-3p	55.6559	535.844	41.1763	1505.28	35.214	327.589	124.363	115.769
hsa-miR-423-5p	54.0216	81.4886	71.5791	133.858	36.3047	57.5019	39.0339	34.8864
hsa-miR-4787-5p	53.0314	45.5986	28.7935	252.357	53.3063	41.3343	28.9873	64.1377
hsa-miR-140-5p	51.7928	239.88	45.9432	495.144	58.131	87.7296	30.8539	10.5281
hsa-miR-1268a	50.1208	107.225	46.8925	412.028	137.175	74.17	200.493	148.728
hsa-miR-3188	49.9275	5.71089	-0.850201	54.8936	-0.448952	-0.83716	5.41983	-0.632437
hsa-miR-30e-3p	48.4125	53.5702	20.5306	91.0538	19.2396	32.4168	15.7175	1.65388
hsa-miR-374b-5p	47.8741	150.305	48.4609	315.066	19.5956	85.1361	13.9382	8.61547
hsa-miR-4739	45.8685	50.6752	13.8048	313.055	23.1307	30.4375	32.8758	41.8623
hsa-miR-361-5p	45.0637	109.186	40.6243	185.303	29.5866	66.3942	35.8785	14.7011
hsa-miR-331-3p	44.893	168.351	66.2063	316.173	77.1009	69.6048	79.6765	54.4973
hsa-miR-4261	43.4263	23.3211	29.9894	47.2525	7.10597	15.2775	8.07476	-2.90495
hsa-miR-762	42.9387	343.389	33.6963	2525.58	82.8451	61.9739	160.547	224.028
hsa-miR-19a-3p	41.9972	697.52	169.402	1241.64	193.379	121.068	26.7341	9.51158
hsa-miR-6068	41.8514	47.95	25.2764	185.106	49.0812	39.0258	44.1989	93.8095
hsa-miR-320d	41.3514	130.9	150.378	177.58	87.581	82.8342	218.267	131.118
hsa-miR-4768-5p	40.9924	-2.04992	-1.44551	-7.87423	-3.14952	-3.06956	0.200916	-5.03767
hsa-miR-5001-5p	37.1478	32.8266	19.9999	189.379	38.0866	31.0848	30.7202	46.647
hsa-miR-652-3p	36.0083	48.3683	6.89315	142.868	6.86106	7.64673	30.8399	1.58118
hsa-miR-20b-5p	35.6943	417.105	172.901	574.991	188.389	122.643	55.8758	204.34
hsa-miR-4306	35.1809	139.275	25.6392	370.134	21.0742	56.0407	27.8553	4.5176
hsa-miR-4485	34.4385	54.4839	28.148	268.692	400.397	21.5854	205.998	114.035
hsa-miR-582-5p	33.8329	52.3368	0.620129	80.9544	14.1746	2.44592	3.9957	-1.63751
hsa-miR-199b-5p	32.6776	49.5929	4.57767	149.731	4.48875	4.31906	10.9248	2.71556
hsa-miR-664a-3p	32.5498	32.0108	46.8763	43.4982	36.5549	36.3695	17.1937	10.0825
hsa-miR-6073	32.4159	10.1209	3.67503	41.8885	17.5924	4.82776	5.56095	3.63594
hsa-miR-320c	32.2031	168.518	103.553	404.027	81.9857	68.5689	178.849	257.374
hsa-miR-451a	32.1592	16.1218	8.85138	19.0189	7.59263	5.60911	3.96711	2.45942
hsa-miR-1973	31.5382	39.209	35.0997	113.207	48.1038	19.8794	35.8917	26.3355
hsa-miR-223-5p	31.2424	16.0562	-0.444907	48.7895	3.31903	-0.0934188	10.289	-1.21156
hsa-miR-186-5p	31.2169	1392.88	59.1192	184.427	35.6753	88.6947	19.1746	12.8946
hsa-miR-371b-5p	31.1325	24.787	12.5413	126.921	34.3169	23.7519	17.1285	39.2328
hsa-miR-1233-1-5p	30.9913	31.2033	50.0556	137.584	11.4555	16.5893	15.3713	2.39294
hsa-miR-5787	30.9472	284.979	39.2946	982.561	105.13	54.0504	70.1268	259.091
hsa-miR-374a-5p	30.7793	376.699	91.1868	711.612	70.8618	138.676	11.9572	6.05907
hsa-miR-6124	30.2675	76.1607	60.0234	549.539	36.0267	32.7294	58.5477	56.7345
hsa-miR-6724-5p	29.733	64.3311	24.4379	524.027	47.8451	31.8943	128.88	156.088
hsa-miR-320e	29.6683	100.504	109.087	146.04	69.636	64.0805	179.34	103.846
hsa-miR-3679-5p	29.5079	149.238	28.5091	407.548	56.3645	35.7003	58.363	130.711
hsa-miR-1972	29.2779	15.7406	4.9713	12.7554	6.00098	18.6843	13.7421	5.47472
hsa-miR-4270	27.5045	40.6012	7.66836	336.373	10.6037	9.24795	21.7763	35.3147
hsa-miR-3940-5p	27.1238	39.9022	28.6295	384.632	14.2889	17.1301	12.4485	10.3693
hsa-miR-4665-3p	26.6333	52.5295	20.4623	185.012	23.3751	29.4974	16.2836	13.4853
hsa-miR-320b	26.1353	95.4172	122.515	142.195	68.3711	60.0835	153.791	82.4036
hsa-miR-4497	26.0591	163.792	55.9401	528.377	66.9157	45.1254	33.4177	33.5111
hsa-miR-221-3p	25.6869	71.6924	9.484	158.511	18.2154	31.4939	14.7059	14.8302
hsa-miR-125a-5p	24.5023	87.8134	1.87658	170.161	0.0532159	5.91033	12.9263	15.1747
hsa-miR-574-3p	23.5005	130.155	3.6356	126.686	46.1401	79.7102	41.4859	23.0669
hsa-miR-505-3p	23.3002	27.1739	8.50265	61.2447	6.6718	17.6285	8.92695	3.72077
hsa-miR-27b-3p	22.4559	106.846	19.3333	282.731	13.6284	30.5929	10.5389	8.32719
hsa-miR-212-3p	21.6043	23.797	31.8345	53.1159	7.2939	15.3092	38.7882	3.6763
hsa-miR-1587	21.4944	91.7616	15.1136	542.843	54.9644	24.4181	7300.89	111.331
hsa-miR-6126	21.3464	95.4195	35.7703	998.468	20.4555	22.6006	32.0992	13.7019
hsa-miR-4442	21.111	54.7299	61.179	194.584	27.6637	25.1138	31.2872	28.0742
hsa-miR-4741	19.7717	57.4372	10.2127	447.569	33.418	12.763	52.6432	46.5349
hsa-miR-148b-3p	19.7049	71.3213	13.2415	178.652	9.60472	23.3863	14.4148	12.3745
hsa-miR-564	19.4713	12.6218	24.5356	13.7929	8.48648	6.27834	6.39804	4.77642
hsa-miR-4449	19.3111	16.2032	35.0608	14.9893	29.3485	12.0537	3.24821	2.27028
hsa-miR-98-5p	18.6763	86.0305	12.7174	210.022	15.7517	31.4096	14.0118	7.3186
hsa-miR-4713-3p	18.3105	87.3405	197.651	220.484	51.8843	43.0532	94.2298	56.1148
hsa-miR-1273f	17.7229	11.7789	3.68317	15.736	7.13519	15.9397	13.1846	6.32294
hsa-miR-4672	17.5408	44.8711	23.517	132.952	31.4702	15.3967	25.6873	22.2312
hsa-miR-454-3p	17.5384	46.6166	8.27737	79.9715	8.56539	18.9795	12.8273	3.48547
hsa-miR-4291	17.1343	50.4077	6.08493	122.095	1.77282	20.4397	4.71735	-4.75398
hsa-miR-766-3p	17.0257	43.6839	23.2858	48.3541	19.8627	32.1535	28.2532	18.743
hsa-miR-1229-5p	16.7339	61.5168	12.0521	584.577	27.0638	19.5908	54.4772	77.5562
hsa-miR-378a-3p	16.6821	224.276	41.3335	758.391	48.6134	56.6948	203.779	25.7405
hsa-miR-128	16.0998	51.2769	13.2264	95.3625	9.32068	21.4467	14.5171	22.8808
hsa-miR-484	15.9894	44.4351	14.297	104.161	10.812	13.682	12.1051	7.73275
hsa-miR-6131	15.9862	73.0696	122.334	119.555	38.6802	34.2921	81.1134	46.7764
hsa-miR-5585-3p	15.9769	18.9416	6.44523	24.07	18.3626	19.883	12.2629	5.06479
hsa-miR-4745-5p	15.9134	29.7335	8.77346	193.632	6.57234	9.24782	4.52659	5.98663
hsa-miR-1228-3p	15.8753	22.9034	13.7171	42.9804	16.9654	16.5394	34.0156	6.52128
hsa-miR-1234-3p	15.7888	28.7092	20.3834	34.0152	17.8711	17.0179	12.1494	6.3247
hsa-miR-487b	15.646	11.1227	13.5831	22.0781	4.99686	8.27912	4.72252	0.196232
hsa-miR-185-5p	15.3215	98.5245	14.7983	288.096	10.9572	27.3595	16.3873	3.21511
hsa-miR-874	15.3058	38.216	38.2255	130.862	12.4981	14.7061	6.87143	8.47514
hsa-miR-130b-3p	15.1101	67.7812	4.63884	176.288	5.22341	18.8955	40.0917	12.6002
hsa-miR-21-3p	15.061	171.434	6.35457	633.61	11.3908	21.7491	55.736	13.2239
hsa-miR-6717-5p	14.944	77.583	113.555	126.697	38.1643	34.144	61.8407	49.5382
hsa-miR-340-3p	14.9349	28.9561	3.00811	81.6408	2.38842	8.76116	9.39512	4.94466
hsa-miR-4428	14.8349	30.9901	29.2323	680.785	21.1864	17.0044	19.8814	9.98434
hsa-miR-1249	14.0831	13.8084	11.4653	46.7335	11.0003	12.2744	10.0892	5.7408
hsa-miR-361-3p	13.9264	122.516	91.2434	81.8045	94.969	89.9415	49.2061	28.5717
hsa-miR-1227-5p	13.9017	14.9335	7.80739	66.463	12.3027	8.54847	15.174	31.5904
hsa-miR-7-5p	13.893	53.0634	23.1494	65.6863	11.2758	49.222	9.95121	0.419539
hsa-miR-1281	13.6878	38.2736	8.20586	44.0165	16.6095	22.9196	11.3761	6.47173
hsa-miR-28-5p	13.4632	69.8444	25.8012	105.242	32.6388	93.5555	25.8192	8.33528
hsa-miR-4455	13.4213	55.1247	12.274	92.0705	38.2947	28.2228	23.4916	7.24949
hsa-miR-3162-3p	13.3977	36.883	10.851	48.226	15.6814	22.0123	18.2206	4.13692
hsa-miR-4721	13.273	32.1303	23.9087	398.335	18.6241	16.508	42.5301	26.2466
hsa-miR-320a	13.2647	60.9666	111.138	112.618	38.6046	32.7238	77.8032	35.1607
hsa-miR-4515	13.226	33.19	11.5959	180.957	20.8672	16.1227	8.99017	17.9702
hsa-miR-4433-5p	13.2067	18.9805	11.5594	38.0213	10.326	11.0696	8.05638	7.52666
hsa-miR-630	12.8797	418.375	57.5851	927.847	133.577	100.828	119.092	466.68
hsa-miR-4440	12.6438	11.615	8.7121	9.04665	8.72486	11.4394	5.53677	1.42981
hsa-miR-937-5p	12.4878	36.3268	12.1317	258.769	27.7234	22.3838	69.18	45.8915
hsa-miR-6069	12.2716	17.8487	11.1679	32.8833	12.8547	12.3309	14.5446	2.48496
hsa-miR-202-3p	12.1001	8.49077	5.36732	29.9598	2.18422	0.575474	0.267977	-4.63926
hsa-miR-572	12.0773	12.7374	7.14556	62.1701	10.4207	7.86659	17.8121	32.5492
hsa-miR-4317	11.5625	20.4991	2.04084	49.4917	-0.231571	12.7743	15.1985	-0.544906
hsa-miR-3198	11.4159	66.8384	70.3994	128.568	37.9536	30.1378	45.4131	31.7127
hsa-miR-575	11.1621	59.1948	74.262	268.232	24.0157	17.3472	47.0304	53.2568
hsa-miR-4649-3p	11.1245	32.4339	9.83179	46.7239	13.8264	17.167	9.25004	3.71163
hsa-miR-4787-3p	11.1148	15.3981	7.52539	63.3204	11.0507	10.6923	10.0668	3.284
hsa-miR-6510-5p	10.9498	52.7389	8.34288	190.02	21.9779	15.1354	31.5842	63.9046
hsa-miR-4634	10.8497	32.8119	4.06501	233.394	15.1259	16.0608	10.8814	16.6644
hsa-miR-4788	10.2061	45.3749	14.4063	210.082	9.09414	7.92574	15.6053	8.13925
hsa-miR-4793-3p	10.196	12.0877	7.00709	14.8787	10.1492	11.2117	6.1434	1.92581
hsa-miR-744-5p	10.1601	10.7099	-0.914882	36.8427	-2.90368	0.65488	22.3578	-3.44637
hsa-miR-6515-3p	10.072	11.9717	9.89625	16.0682	10.3205	10.0244	11.815	3.60864
hsa-miR-1305	9.98113	47.3279	60.0747	89.2179	25.4665	22.7833	46.0657	25.3902
hsa-miR-4669	9.96461	25.2204	9.57282	112.76	15.6783	13.867	10.8819	8.49462
hsa-miR-5006-5p	9.69013	27.1929	10.5329	198.197	13.4047	8.5708	13.9936	21.1017
hsa-miR-191-3p	9.60579	12.82	11.8676	13.7168	8.89533	8.73846	8.80534	3.65809
hsa-miR-6508-5p	9.56152	12.8487	9.5092	20.4935	9.93815	8.68195	7.24075	2.68205
hsa-miR-340-5p	9.55999	120.821	0.588623	446.468	0.793483	6.63271	1.63401	-0.0121276
hsa-miR-301a-3p	9.53983	55.4943	3.75886	123.781	3.85194	8.17732	3.5552	-0.732718
hsa-miR-3607-3p	9.52636	41.6161	93.3496	11.7299	42.1998	40.4866	5.13109	-1.73101
hsa-miR-450a-5p	9.48959	8.91443	2.30244	27.8414	0.0305842	0.572025	2.33609	0.542936
hsa-miR-4436b-5p	9.38097	32.827	5.224	46.2758	7.91362	20.1849	3.06006	-0.970149
hsa-miR-625-5p	9.29237	30.009	29.0081	19.848	27.976	20.5298	12.2058	2.87133
hsa-miR-1825	9.26223	28.2467	7.24607	34.5369	12.1332	15.8453	12.2813	4.45673
hsa-miR-642b-3p	9.23554	65.4977	9.50607	699.158	14.4791	8.75167	18.7209	28.1352
hsa-miR-6132	9.0297	20.7086	19.8008	89.2475	22.1209	13.8146	22.4384	12.6797
hsa-miR-5194	8.84456	146.667	68.1512	127.9	82.3157	85.1703	29.3703	13.2377
hsa-let-7e-5p	8.82532	101.238	1.03104	179.413	1.72594	10.4133	17.027	16.7218
hsa-miR-4298	8.78194	11.5385	2.32004	50.8348	7.99841	5.98401	11.3858	6.56114
hsa-miR-4725-5p	8.74895	17.2069	7.15043	28.5778	10.3279	9.88489	2.89018	0.649431
hsa-miR-4653-3p	8.52608	34.0928	55.9166	130.265	22.3154	20.0792	28.5664	13.0574
hsa-miR-5703	8.49474	288.155	47.6042	620.899	95.5416	68.9559	92.9262	303.656
hsa-miR-125a-3p	8.44433	28.2008	7.41426	162.776	4.15148	4.14844	13.2677	7.49346
hsa-miR-4463	8.43868	17.3624	5.20663	113.957	5.92111	3.809	12.3985	20.4073
hsa-miR-5701	8.31753	18.7032	45.4516	7.75074	23.7622	29.3092	5.53708	0.848875
hsa-miR-1304-3p	8.29567	12.3757	7.77348	16.3217	8.78046	8.22283	4.97721	-0.269716
hsa-miR-1238-3p	8.29	860.983	9.42298	20.126	9.94318	9.67334	5.37288	1.48133
hsa-miR-130a-3p	8.20382	44.0243	3.10364	107.699	1.33431	6.16574	29.7306	56.0314
hsa-miR-4728-5p	8.19161	42.8646	17.6734	185.67	21.9768	12.7462	39.0315	34.8938
hsa-miR-1275	8.1709	112.753	65.8062	331.598	49.7813	26.0292	55.5006	96.7445
hsa-miR-1225-3p	8.14255	12.5285	8.04991	26.9783	7.08574	7.09724	5.82916	-2.66005
hsa-miR-1306-3p	8.12744	13.4948	5.25276	39.5968	6.75749	6.28308	27.1208	5.44271
hsa-miR-425-3p	8.03916	11.1727	6.10242	17.8227	6.72242	6.51796	4.18232	-0.522635
hsa-miR-222-3p	7.90791	74.5386	20.57	140.237	41.8551	42.4408	16.0588	3.32179
hsa-miR-181c-5p	7.90173	18.6283	9.22583	43.3567	0.899992	11.3827	9.03055	5.16088
hsa-miR-4532	7.89278	25.5096	8.01657	142.176	10.1959	6.59336	6.14241	12.3475
hsa-miR-193a-5p	7.86898	4.84805	-3.42196	23.3302	-0.977022	-3.38906	-2.6261	-7.0188
hsa-miR-4767	7.85665	13.0039	0.260833	53.2405	1.5237	2.77706	-0.904848	-0.677434
hsa-miR-769-5p	7.71834	11.6998	9.41539	11.1428	3.65198	7.72574	6.23041	0.686271
hsa-miR-4769-3p	7.67014	18.8916	4.90441	22.7033	6.67874	10.7202	5.01645	3.26375
hsa-miR-550a-3p	7.6627	4.95372	0.0921964	16.6603	-0.972586	0.197157	3.86349	-0.717439
hsa-miR-1914-3p	7.6226	32.4904	51.5346	93.1583	14.0396	10.6397	25.1721	12.1811
hsa-miR-29c-5p	7.58415	26.9759	12.6462	37.6359	17.3457	11.3316	9.50636	3.38632
hsa-miR-3676-3p	7.29607	9.27535	6.71469	12.1219	5.27285	4.82984	5.48213	0.786985
hsa-miR-192-5p	7.25253	61.0319	44.2299	22.2067	13.807	29.4649	0.951173	-3.86933
hsa-miR-1282	7.11288	1.48047	4.45364	3.54659	1.75175	0.914534	6.00331	3.02402
hsa-let-7f-1-3p	7.05737	8.52973	6.73006	23.7611	6.20526	6.27678	17.9533	3.10048
hsa-miR-4313	7.02426	19.9712	7.87242	22.6007	9.49255	8.64918	2.04098	-1.47744
hsa-miR-5190	7.00001	2.98241	4.71893	13.2949	-0.263605	1.01295	-0.94316	-4.82746
hsa-miR-4433-3p	6.98977	10.9898	2.12727	81.1769	4.2235	3.35845	6.60726	6.80693
hsa-miR-5096	6.98222	4.2742	4.47452	6.75084	0.210589	4.19301	8.90286	1.4676
hsa-miR-770-5p	6.90993	7.29586	6.6594	10.8269	-0.703442	1.05622	1.84339	-2.93622
hsa-miR-877-3p	6.89359	20.058	4.20049	35.8017	7.09999	8.38496	8.87706	2.12982
hsa-miR-3616-3p	6.88318	3.56476	6.25017	-1.09463	0.736132	0.116629	2.05385	-1.2222
hsa-miR-143-3p	6.83763	-2.3469	-1.61576	-3.91836	-3.79624	-5.08106	-6.40447	-7.89623
hsa-miR-4749-3p	6.68758	12.4907	6.1204	18.5432	5.73745	6.65627	14.9672	-1.50512
hsa-miR-4633-5p	6.67464	3.87029	4.10085	14.5925	0.724628	1.19181	7.79488	-2.41098
hsa-miR-542-5p	6.64681	4.07055	1.5209	11.9932	-2.22886	-2.82883	0.660327	-3.90555
hsa-miR-3141	6.55441	15.2836	7.10586	81.378	7.60153	4.8633	7.20628	3.42326
hsa-miR-188-5p	6.49069	27.0286	5.00155	275.297	15.6948	4.80199	32.3689	26.3558
hsa-miR-26b-3p	6.32424	4.66075	5.12336	17.7052	2.54792	3.79942	7.90778	0.813859
hsa-miR-4734	6.21439	2.8612	2.03273	25.6563	-0.149276	0.169797	-0.343001	-5.99505
hsa-miR-6507-3p	6.15202	7.4295	7.56729	20.0695	5.0025	5.94182	16.2932	7.33629
hsa-miR-4793-5p	6.01968	13.0193	5.50445	267.199	6.28966	3.63763	3.48806	-0.755974
hsa-miR-1285-5p	6.00972	3.47143	0.315429	0.00806124	-1.00537	3.17649	4.48074	-0.122532
hsa-miR-4652-3p	5.93933	11.7004	4.70466	13.7279	4.94184	6.92309	2.09978	-1.30323
hsa-miR-29b-1-5p	5.92674	17.4058	6.9937	32.7838	9.38878	9.41762	19.3481	3.63946
hsa-miR-132-3p	5.86626	36.7635	4.37612	28.3172	16.2322	34.5614	118.243	4.98396
hsa-miR-4465	5.86239	81.7183	24.983	1540.96	30.2517	35.0391	28.9869	7.33169
hsa-miR-149-5p	5.77637	8.01706	4.89764	22.4619	5.38069	6.52409	7.76727	2.69811
hsa-miR-296-5p	5.71764	9.30674	6.1364	25.0384	5.79756	6.78942	10.7603	0.511587
hsa-miR-483-5p	5.6593	22.8838	5.37165	89.5927	19.0791	5.89791	11.753	12.8251
hsa-miR-5684	5.64706	6.29593	3.05368	17.4978	-0.0257317	1.86797	16.5134	0.150772
hsa-miR-328	5.5985	17.5748	8.34858	47.55	5.23623	7.92199	5.43834	2.75494
hsa-miR-337-3p	5.57464	3.60622	4.82019	18.681	2.76475	3.83194	8.5604	2.97843
hsa-let-7b-3p	5.51917	10.943	7.7706	38.4748	6.43338	6.30636	8.15032	1.5734
hsa-miR-4758-3p	5.51201	10.1282	4.69339	23.4821	6.04386	6.07266	3.74422	-1.33082
hsa-miR-4728-3p	5.48661	20.2535	3.09078	31.3366	5.64263	9.76712	3.27874	-2.43763
hsa-miR-4323	5.46307	15.4884	12.0812	24.911	7.58802	11.0535	4.28787	1.83796
hsa-miR-4689	5.43694	15.021	0.0123198	164.593	2.32355	0.562165	5.54205	2.262
hsa-miR-4800-5p	5.43577	12.7278	3.49605	57.0802	11.3914	4.74952	9.30221	6.17315
hsa-miR-4701-3p	5.411	26.3367	6.49671	90.7926	20.044	11.9902	42.6332	23.6179
hsa-miR-7-1-3p	5.40968	30.1651	27.7502	24.1396	7.67379	24.0264	4.49093	-2.78246
hsa-miR-505-5p	5.37783	4.40385	1.50147	9.62956	0.32523	3.52765	10.1092	-1.27274
hsa-miR-4499	5.25712	17.0322	5.99628	119.332	8.88903	3.48507	11.5445	12.6516
hsa-miR-139-3p	5.08076	9.44407	14.9365	18.1096	11.7747	5.17183	10.7908	-1.76453
hsa-miR-195-5p	5.07692	21.4175	3.69418	30.9727	34.5456	11.231	7.90567	-4.30034
hsa-miR-204-5p	5.07065	3.39813	3.69258	20.0687	1.57576	2.37219	10.803	2.62063
hsa-miR-4310	5.03781	5.00309	3.523	6.94827	4.06724	3.53018	6.42779	-1.16956
hsa-miR-4484	4.93841	19.7948	12.5834	67.2623	16.8803	5.43707	12.7057	16.1243
hsa-miR-483-3p	4.82417	18.2247	7.48753	29.5347	7.00995	9.92172	7.97274	5.63326
hsa-miR-196b-5p	4.77034	6.72123	2.67958	20.7156	1.73767	4.4625	7.31777	3.37345
hsa-miR-6719-3p	4.74858	3.42637	0.485591	2.10478	-0.563965	2.50081	3.72701	-0.326159
hsa-miR-590-5p	4.73688	71.3784	17.3197	137.22	12.569	15.9653	4.33596	-3.07028
hsa-miR-3613-5p	4.69156	2.40896	4.142	0.148602	3.65861	3.91112	11.8365	6.57161
hsa-miR-4646-3p	4.6173	12.592	2.59225	23.46	4.50769	4.69073	1.6806	-1.08677
hsa-miR-150-3p	4.54992	36.7925	8.54475	351.796	6.05832	8.26075	9.86071	2.34219
hsa-miR-3679-3p	4.53544	6.2207	5.03292	8.35293	3.26125	3.63347	10.8441	0.39229
hsa-miR-576-5p	4.49759	3.34529	4.2189	9.85305	2.41405	2.55175	17.929	4.36654
hsa-miR-98-3p	4.4855	5.82222	5.00505	14.0346	4.07005	3.38187	6.07254	3.06102
hsa-miR-660-5p	4.38651	110.535	10.6199	243.135	17.612	11.5655	16.5334	40.7221
hsa-miR-4664-3p	4.38156	8.53202	3.50591	16.7183	4.24122	3.79279	17.5586	-1.77465
hsa-miR-1539	4.32408	6.73681	3.67976	16.9321	2.82789	3.53549	-0.319565	-2.81637
hsa-miR-2392	4.30084	16.2536	3.49442	163.131	8.86141	4.40683	17.1577	26.7051
hsa-miR-134	4.28048	16.2563	5.74392	117.307	5.88171	6.57688	14.3437	13.6197
hsa-miR-23c	4.27921	3.99159	3.93523	10.479	2.7494	3.2856	5.9658	1.5483
hsa-miR-18b-5p	4.27614	19.5688	1.26436	49.3481	5.13033	3.04173	7.51835	-1.31774
hsa-miR-628-5p	4.27342	1.53246	-0.689065	6.97402	-0.841283	0.0348454	8.82676	-1.93459
hsa-miR-16-2-3p	4.21808	14.3159	6.74286	22.4473	4.91539	6.55974	8.4214	2.71834
hsa-miR-5581-5p	4.2175	29.4562	54.3014	75.3567	13.8037	11.6728	26.8571	10.542
hsa-miR-4716-3p	4.20304	29.3984	70.0775	75.2788	13.7135	20.7566	19.9579	9.52597
hsa-miR-4307	4.17946	3.25758	3.9459	9.48036	2.52397	3.84008	30.7754	6.67519
hsa-miR-4716-5p	4.16124	8.85289	8.54729	12.4024	4.34931	5.42604	6.83514	3.9469
hsa-miR-548d-5p	4.11156	5.98014	2.04154	9.72918	1.36406	2.53118	7.98057	4.39762
hsa-miR-378i	4.10246	93.234	13.7625	328.136	16.9036	24.2677	75.0159	4.70124
hsa-miR-126-5p	4.08775	2.18558	2.20606	-0.0418176	0.513684	1.80954	10.6727	3.13557
hsa-miR-33b-3p	4.07596	5.18946	1.29354	9.89378	2.09222	2.01073	0.0891539	-6.05219
hsa-let-7d-3p	4.01387	6.14414	4.73607	35.8766	1.93808	2.76651	4.16363	0.866188
hsa-miR-3646	3.98868	15.7222	3.84118	127.66	2.03877	5.90436	8.12823	2.04661
hsa-miR-1185-1-3p	3.95889	12.3899	3.65196	253.166	2.64525	2.19916	14.9246	3.63349
hsa-miR-3121-5p	3.92663	2.06661	4.0723	5.24563	1.27634	1.60083	6.67793	3.35957
hsa-miR-1237-3p	3.92532	6.17223	3.30119	10.7548	3.03014	2.31398	4.3927	-4.60354
hsa-miR-5010-3p	3.84174	9.58739	3.87566	24.3376	3.15934	4.44831	4.80668	-1.07433
hsa-miR-132-5p	3.83011	3.08834	1.90767	7.90584	2.49205	3.88228	10.6819	2.26911
hsa-miR-324-5p	3.81784	25.7629	4.55903	100.862	2.11727	3.27873	12.1462	0.447985
hsa-miR-4312	3.74578	9.78608	2.81276	25.8692	3.9257	3.39219	2.24405	0.216865
hsa-miR-26a-2-3p	3.73785	2.26912	3.00227	3.45342	1.96797	2.84358	14.3166	4.46126
hsa-miR-520f	3.7152	5.90968	2.86818	11.3993	2.94077	1.76903	6.80276	3.2328
hsa-miR-32-3p	3.70251	17.6697	5.00106	35.5787	14.0963	6.44762	10.1477	4.41339
hsa-miR-4646-5p	3.69739	6.96905	12.0301	27.0803	6.55487	3.71998	5.71214	-2.66525
hsa-miR-146b-5p	3.69259	855.248	803.412	594.195	15.3073	399.469	43.8965	8.64585
hsa-miR-155-5p	3.64996	1396.07	79.3362	2351.47	485.819	322.695	1596.03	440.037
hsa-miR-548am-5p	3.61481	7.87519	1.15601	9.77587	2.09783	5.35502	9.94916	3.10794
hsa-miR-335-3p	3.57631	6.57195	5.61912	23.5773	3.39175	4.9124	7.72873	4.28562
hsa-miR-4271	3.57113	11.5103	2.40783	104.248	5.4197	3.79964	32.0677	9.25975
hsa-miR-548ai	3.55566	3.67654	3.37163	2.39972	3.05888	2.45325	5.7414	3.00225
hsa-miR-933	3.55186	4.62498	1.21402	3.56362	12.1603	1.03749	7.09614	-3.08138
hsa-miR-4274	3.51717	8.87984	3.679	11.4544	3.82309	3.631	11.3323	-0.0190307
hsa-miR-3613-3p	3.51385	8.45411	2.99025	18.7834	2.86631	3.01603	6.64953	0.457468
hsa-miR-135a-3p	3.50549	29.2376	2.23154	550.763	5.80242	3.01227	5.98428	5.6007
hsa-miR-4746-3p	3.48957	26.2767	10.5368	717.637	9.8333	5.32447	5.06548	2.38819
hsa-miR-215	3.48831	30.9367	23.1219	10.5244	5.75068	13.0211	3.70361	-2.53087
hsa-miR-595	3.48389	21.8165	3.63988	70.9632	14.6223	8.62156	24.45	12.3148
hsa-miR-1224-5p	3.4417	7.70209	3.9319	92.7759	3.43868	2.16002	24.6976	4.59253
hsa-miR-3925-3p	3.43948	1.721	1.68711	3.54463	0.386321	0.335993	9.00502	2.16651
hsa-miR-221-5p	3.41612	10.7958	2.69239	16.0555	8.55707	7.49317	5.19241	0.725438
hsa-miR-211-5p	3.36588	3.96101	3.46914	20.7965	2.53246	2.80043	6.0943	4.03837
hsa-miR-4666b	3.35058	3.32113	4.5076	4.04589	2.54506	2.22922	12.0918	2.2101
hsa-miR-4775	3.34826	2.14314	3.95131	1.58355	1.92067	2.55097	13.2348	6.23544
hsa-miR-3920	3.29747	3.59726	3.44917	3.47976	2.81817	2.48471	5.25873	2.00761
hsa-miR-4506	3.26365	6.41619	18.3598	3.84483	8.7112	2.99908	-2.04505	-6.98729
hsa-miR-34a-5p	3.24974	44.3546	4.7399	82.9499	13.5404	16.8232	28.3062	0.0274743
hsa-miR-3620-3p	3.22999	8.01026	3.22316	26.1126	2.59434	3.14611	133.186	2.79156
hsa-miR-454-5p	3.22636	3.81555	1.90987	10.1604	2.08475	2.31468	21.9976	2.51714
hsa-miR-6076	3.21382	8.98286	2.10023	64.975	0.748561	1.88045	5.32425	-2.18941
hsa-miR-548ay-5p	3.19015	1.68824	1.73873	-0.11532	0.688538	1.74975	13.049	3.05701
hsa-miR-4731-3p	3.14735	4.62686	3.58159	9.4154	0.72999	1.09786	1.3442	-1.94493
hsa-miR-2116-3p	3.12628	4.37849	2.29088	11.8864	2.34872	1.47604	-0.879228	-3.74781
hsa-miR-154-5p	3.12135	2.3649	3.20777	17.5668	2.33422	1.61118	13.0982	2.96423
hsa-miR-302a-3p	3.07888	2.02374	5.0476	5.72976	1.79223	1.16385	6.35119	3.80461
hsa-miR-532-3p	3.0497	34.8519	4.36884	74.263	2.93733	3.4926	29.5762	99.5537
hsa-miR-154-3p	3.04189	0.476026	0.782188	0.778728	-0.272626	0.953079	11.3306	-0.185198
hsa-miR-6722-3p	3.03495	10.4496	-1.66887	78.5087	-0.202925	-1.07739	6.13333	7.33696
hsa-miR-520a-3p	2.96944	2.0164	2.79642	9.08686	2.24934	2.63075	19.9891	3.67805
hsa-miR-5090	2.94562	10.5981	1.36764	37.9912	4.56462	1.81529	26.7262	4.93318
hsa-miR-548aa	2.94284	4.86794	2.42081	9.68943	2.2374	2.68525	5.86678	-0.437884
hsa-miR-181a-3p	2.94163	12.3428	27.0866	28.7231	3.71307	9.89849	20.7129	3.93461
hsa-miR-650	2.93971	2.55883	3.67007	5.11451	-0.690594	-0.318965	-0.2542	-3.46614
hsa-miR-4668-3p	2.93148	2.86092	4.76781	5.69256	2.75394	2.7334	9.45163	5.66663
hsa-miR-875-5p	2.92139	3.07735	1.556	8.78832	2.13694	0.794986	4.61957	1.85487
hsa-miR-367-5p	2.91179	-0.454587	0.341492	-4.45156	0.0602838	0.014339	2.80268	-0.835795
hsa-miR-548y	2.90974	2.95989	1.8943	11.1047	1.27719	1.55886	9.72936	3.82776
hsa-miR-194-5p	2.89058	26.5074	21.4479	4.9935	1.95619	11.1862	6.81076	-5.88979
hsa-miR-181d	2.88322	11.7095	6.89856	74.3513	6.00388	8.12337	60.1203	39.0461
hsa-miR-3682-5p	2.87308	2.30503	3.15204	6.26751	1.005	1.01144	9.92957	1.71733
hsa-miR-1288	2.85066	14.237	25.2335	41.4045	7.01024	3.97895	15.8058	3.98088
hsa-miR-4327	2.83488	29.1797	2.48189	266.229	7.54377	5.94314	14.3323	4.50732
hsa-miR-4666a-3p	2.83159	-0.249343	0.384174	-5.23397	-1.11195	-1.26511	3.80267	-2.17805
hsa-miR-4695-3p	2.82875	5.89682	2.58844	22.8133	1.16051	1.09725	3.0252	-1.72254
hsa-miR-4796-5p	2.81417	3.11606	2.44819	9.0241	2.33124	1.57984	5.364	2.40427
hsa-miR-30c-1-3p	2.78295	3.08488	3.00226	8.14591	-0.0658905	-0.470661	3.01006	-0.277353
hsa-miR-15b-3p	2.77281	4.3665	2.37695	8.02156	2.22644	2.21748	5.35911	1.99766
hsa-miR-3189-5p	2.76639	-2.89249	-2.23963	-1.8034	-4.23156	-4.77287	-2.8988	-8.84814
hsa-miR-613	2.76464	2.14829	2.88353	16.819	0.466734	0.42227	13.0723	2.95583
hsa-miR-4701-5p	2.75112	13.2646	4.81779	44.3076	4.68469	6.35364	6.23195	0.375209
hsa-miR-374c-5p	2.74901	9.14411	3.74411	25.4574	0.0616599	3.54436	3.37632	-3.83212
hsa-miR-5195-3p	2.74049	13.3975	4.84338	77.194	5.5093	2.11407	7.31445	6.27845
hsa-miR-520c-3p	2.73212	0.0937371	2.50998	5.1467	1.2258	0.882067	12.2093	2.10898
hsa-miR-4478	2.71134	8.87793	7.75115	84.1268	7.19814	3.42127	2.47417	0.928171
hsa-miR-4657	2.71057	4.13558	20.1573	2.01949	10.5456	4.03524	-2.52496	-6.31634
hsa-let-7a-3p	2.68322	1.69311	3.55382	5.17143	1.25139	1.70037	10.903	0.797533
hsa-miR-29a-5p	2.68003	4.81295	3.5061	7.48183	4.00822	3.98746	8.30656	4.69539
hsa-miR-3180-5p	2.65996	3.75097	2.9138	4.70694	2.13206	1.40447	5.0415	-3.50026
hsa-miR-329	2.65587	1.46406	2.93853	-0.473073	1.50349	1.22437	5.33672	2.21838
hsa-miR-342-5p	2.64124	147.971	162.642	14.6091	52.3554	109.76	34.3595	2.29646
hsa-miR-18a-5p	2.62726	45.328	3.99844	104.396	13.2305	5.56308	8.93656	-3.22391
hsa-miR-3127-5p	2.601	48.7283	19.187	52.6865	27.1812	24.0889	13.7168	4.33649
hsa-miR-3927-5p	2.59555	4.41541	3.04545	16.7496	2.2842	1.10417	4.64893	-0.808419
hsa-miR-556-3p	2.58804	2.81627	2.26014	2.13067	1.1835	1.47441	6.84412	3.3844
hsa-miR-3115	2.57076	-0.862215	-0.378344	1.97323	-0.989403	-1.51071	5.85773	-0.75562
hsa-miR-129-2-3p	2.49979	2.93118	2.51478	6.84073	1.48812	2.00085	4.74329	-1.2606
hsa-miR-2053	2.48704	2.94725	2.98343	0.623766	1.44738	1.57682	8.16234	2.98394
hsa-miR-634	2.47915	3.3516	3.50749	12.9168	2.2073	2.08218	10.8919	-1.27637
hsa-miR-136-5p	2.45142	2.36508	2.57475	4.01348	2.82949	2.6571	10.6963	2.02282
hsa-miR-202-5p	2.45118	1.93622	2.79282	1.75057	1.66023	0.235286	5.39165	1.74098
hsa-miR-1238-5p	2.44073	13.922	2.43064	31.6143	6.87701	5.09015	4.24215	-2.89355
hsa-miR-520e	2.43517	1.66244	2.92911	19.6142	1.68385	1.56293	7.36575	4.65916
hsa-miR-92b-3p	2.43187	2.51768	0.851097	8.11789	25.2741	0.343789	-2.18285	-5.82704
hsa-miR-550a-3-5p	2.41782	0.329981	-1.89328	5.76982	-2.90421	-3.08507	-1.97944	-6.17863
hsa-miR-4290	2.36641	13.1104	2.50745	17.9319	4.216	5.67104	11.7458	2.95106
hsa-miR-3149	2.34848	30.9444	3.39567	51.8609	22.9053	9.28207	8.28983	1.26556
hsa-miR-4707-5p	2.34825	5.68695	1.02697	37.9143	2.27751	-0.84871	19.7949	4.95799
hsa-miR-135a-5p	2.34664	2.57232	3.49785	6.19597	1.16255	3.35013	6.54342	4.04145
hsa-miR-563	2.33733	3.53379	1.01908	2.68858	0.692026	0.89582	1.40482	-1.86373
hsa-miR-421	2.33682	1.49931	-0.276596	1.1633	0.5699	-1.37188	1.67352	-2.01194
hsa-miR-625-3p	2.32301	4.12	3.10255	5.46367	1.41807	1.14822	3.12397	0.577466
hsa-miR-548ac	2.31028	0.790216	-0.0319832	-4.76058	-0.775902	-1.27499	12.7213	0.295138
hsa-miR-3617-3p	2.30763	2.6036	3.80392	26.6895	2.92209	2.09031	4.88769	2.61785
hsa-miR-3675-3p	2.3074	2.68637	2.17903	6.15266	1.77532	0.110146	1.03238	-5.41868
hsa-miR-326	2.29274	8.66878	1.23265	27.0998	-0.489736	0.923963	1.76016	-2.27539
hsa-miR-602	2.28608	9.38444	3.24117	75.3825	0.973434	1.28646	5.13977	-4.23553
hsa-miR-129-1-3p	2.28334	0.926334	1.53887	6.09351	3.74647	1.25451	2.34715	-0.841888
hsa-miR-1181	2.28121	40.3556	5.80151	602.82	4.13188	7.4066	0.811603	-1.99076
hsa-miR-548aq-5p	2.22307	2.52176	2.28228	10.5597	1.11414	1.78304	5.45237	3.1769
hsa-miR-548a-3p	2.22266	-0.15511	2.20601	-4.73396	-0.183655	-0.091258	7.41154	1.9512
hsa-miR-557	2.19672	2.96114	1.08547	30.0769	-0.00308894	1.37071	7.93919	1.64798
hsa-miR-22-5p	2.17995	14.1266	0.121231	45.4402	-1.85146	7.37409	8.91506	-3.29431
hsa-miR-520d-3p	2.17671	3.63783	3.51753	22.6041	3.87201	2.66359	11.4029	3.06352
hsa-miR-6130	2.17046	39.5552	0.0984332	76.2068	28.2918	25.3613	-0.648001	-4.2195
hsa-miR-4726-5p	2.15906	40.0517	-0.810908	73.4614	28.0041	28.1451	-0.850989	-4.78888
hsa-miR-135b-5p	2.15592	1.50341	2.63932	6.769	2.03882	2.52692	8.13803	4.06474
hsa-miR-3917	2.14992	3.19535	0.448043	21.9991	-0.826844	-1.37911	19.1156	0.425099
hsa-miR-133a	2.13345	1.0579	2.73567	2.77186	-0.431382	-0.168784	4.21592	-3.28403
hsa-miR-6505-3p	2.1203	1.82927	0.994132	6.26927	-0.295992	-1.23974	3.36244	1.28728
hsa-miR-2276	2.11944	7.26522	8.93691	183.042	0.48234	-0.826018	9.70662	-2.90594
hsa-miR-3184-3p	2.10477	7.88642	2.65334	18.3506	0.427772	2.87536	4.85552	-2.57586
hsa-miR-1278	2.09854	0.103686	0.916263	1.67475	0.532774	-0.149334	6.46588	-0.653137
hsa-miR-96-5p	2.08826	2.25019	1.33571	-2.09039	1.18225	-0.147575	10.4861	0.4945
hsa-miR-513a-5p	2.08731	16.7407	6.79503	101.717	19.8754	7.74024	8.08535	9.61401
hsa-miR-5681b	2.08611	2.88123	2.60409	20.1874	1.32243	1.06933	5.23318	-0.84265
hsa-miR-193a-3p	2.0855	27.0602	0.281927	220.881	-1.6171	-1.84862	0.132128	-3.25489
hsa-miR-5686	2.0788	8.20591	1.41955	2.98306	3.04916	4.25308	10.355	2.83256
hsa-miR-539-3p	2.07548	0.0192328	0.395352	-2.70545	-0.717908	-0.848095	9.25714	-0.679662
hsa-miR-1255b-2-3p	2.07414	2.07138	2.75084	8.70049	1.19158	1.89079	7.26223	0.954677
hsa-miR-548c-3p	2.06936	2.60848	1.72911	1.19776	0.779378	0.16294	4.92892	0.730503
hsa-miR-4528	2.06914	1.68183	4.21205	2.56303	0.414494	0.550142	5.08672	0.669671
hsa-miR-636	2.04787	5.5223	2.6395	20.1344	0.198672	-0.489379	14.3985	-0.626182
hsa-miR-4423-5p	2.03386	0.748831	1.88733	13.4437	1.25073	-0.00958349	8.2016	0.643638
hsa-miR-518e-3p	2.02861	-0.0383255	-0.321947	1.1139	-1.23376	-1.24959	13.8596	-2.01706
hsa-miR-586	2.0157	1.37145	1.02628	-2.58618	0.446758	-0.376209	9.49496	2.01111
hsa-miR-3173-5p	2.01364	1.45602	2.81886	9.53721	-0.16265	1.31001	6.40334	2.24489
hsa-miR-3125	2.01302	18.8137	40.5997	42.7174	9.14029	8.45821	19.3925	8.33855
hsa-miR-532-5p	2.01214	48.2471	4.44445	107.75	3.98527	4.82912	23.4155	62.4831
hsa-miR-449b-5p	2.00435	0.372237	-0.132343	-1.20093	-1.20187	-0.513992	3.20656	-0.954169
hsa-miR-376b-5p	1.99524	0.924629	2.09327	0.649998	1.42425	1.15324	6.58217	2.57128
hsa-miR-515-3p	1.97283	2.19858	1.76732	5.64102	0.737072	0.639688	8.90954	1.65931
hsa-miR-5583-5p	1.94938	1.2892	2.19216	6.28327	0.900043	0.714335	4.57756	1.66022
hsa-miR-548az-5p	1.94873	1.07602	0.970532	1.90891	0.0878602	-0.552351	9.60606	3.17568
hsa-miR-362-5p	1.9389	33.4867	-0.811079	72.8251	-0.355371	2.6824	27.7326	30.8309
hsa-let-7f-2-3p	1.93825	2.13306	2.80302	5.51228	1.11822	1.76874	5.5717	1.03668
hsa-miR-548d-3p	1.92077	0.322755	1.36542	4.13185	-0.508387	-0.182519	20.2927	2.3902
hsa-miR-1264	1.89955	1.22263	3.409	8.44792	0.435138	-0.00436077	7.87419	1.1583
hsa-miR-3940-3p	1.89271	7.63271	2.95735	30.5688	-0.0612163	2.28343	2.15579	-3.86383
hsa-miR-629-3p	1.87873	12.5648	1.27947	263.031	0.591879	1.2537	3.93837	-5.63324
hsa-miR-4694-5p	1.87259	1.90768	2.25147	14.7454	0.484341	1.73727	8.10233	2.25305
hsa-miR-4632-5p	1.86944	4.03558	0.391566	69.9445	0.86148	-2.30844	24.4796	9.20387
hsa-miR-548i	1.86025	-1.16644	0.959557	-1.24411	-2.13057	-2.90332	2.40152	-1.43112
hsa-miR-5591-3p	1.85996	-0.338445	17.9732	5.14247	-0.818945	-2.04522	1686.64	-2.82969
hsa-miR-138-2-3p	1.85188	6.9161	5.73317	12.9451	1.57099	-0.747002	-1.69796	-4.36956
hsa-miR-624-5p	1.84521	3.3141	1.05726	7.76479	0.585751	0.03954	3.66436	-0.648109
hsa-miR-4452	1.84134	0.410332	0.384477	-1.8534	-0.562381	-0.306633	4.5427	1.76553
hsa-miR-1285-3p	1.84058	1.11125	-0.903913	2.4704	-2.29519	0.0250205	-4.01181	-7.0424
hsa-miR-548b-5p	1.83352	0.413877	2.23617	3.07431	0.455784	1.56292	18.7725	3.15988
hsa-miR-3144-3p	1.8329	0.921233	2.28024	5.13539	0.520528	-0.445828	12.2452	0.308355
hsa-miR-590-3p	1.82275	-0.263357	1.21255	-3.97299	6.13196	-0.463331	7.88816	2.73163
hsa-miR-605	1.81805	4.3814	3.38425	19.4585	1.31625	2.04558	2.11038	-0.661499
hsa-miR-146a-5p	1.80799	1049.65	84.1273	1610.17	139.248	398.071	87.774	48.2363
hsa-miR-301a-5p	1.80017	0.96125	2.74877	3.85885	1.02822	0.142667	13.6383	1.88366
hsa-miR-655	1.79738	0.00181368	0.577398	-4.76489	0.516734	0.594131	10.3313	2.20585
hsa-miR-6511a-3p	1.79445	9.97819	2.72345	38.4502	1.07968	3.94457	2.09509	1.12908
hsa-miR-302a-5p	1.78963	-1.32693	-0.175394	-0.390299	3.70824	-1.64569	8.88723	-2.33235
hsa-miR-3614-5p	1.78321	1.79697	2.83992	7.99023	0.590909	-0.0897544	-1.02502	-2.8047
hsa-miR-500a-3p	1.77276	17.9088	4.03867	35.99	0.812402	1.62435	14.0754	24.4308
hsa-miR-663a	1.76199	6.22509	3.80959	53.8605	15.2003	3.41264	4.95516	-1.75294
hsa-miR-942	1.7539	1.28875	2.10519	0.85344	1.02166	0.234786	3.50764	0.368999
hsa-miR-485-3p	1.74401	11.5769	2.78608	20.1517	3.49912	3.15097	9.49007	0.353969
hsa-miR-1185-5p	1.73926	0.0455763	0.267376	0.0905112	-0.275498	-0.579552	3.2879	0.767524
hsa-miR-609	1.72754	4.22924	1.82169	1.06873	0.92803	1.5676	8.11773	2.03317
hsa-miR-423-3p	1.70279	6.75578	3.81127	11.6791	-0.250235	0.0477809	4.55784	-5.67237
hsa-miR-622	1.70125	3.72853	-0.401915	33.9514	0.110215	1.50461	1.40903	-0.670692
hsa-miR-3150b-5p	1.69895	5.25046	1.67625	13.816	-1.02591	-0.41072	-2.11767	-5.17815
hsa-miR-4257	1.6824	4.67297	2.3609	65.1041	3.82448	1.78853	5.32184	-1.899
hsa-miR-4729	1.67347	0.0568333	0.499078	-3.4471	-0.533744	-0.925605	14.2201	0.265767
hsa-miR-6509-3p	1.67024	1.0661	1.11829	14.307	0.478619	0.31875	2.54242	-1.57562
hsa-miR-764	1.66536	5.46498	2.81603	17.8647	0.916945	0.983369	395.443	-0.513083
hsa-miR-6716-3p	1.66501	15.8901	4.1684	52.1662	5.79084	13.9314	7.83977	2.74115
hsa-miR-302b-3p	1.66056	2.55552	2.34059	2.24045	0.791897	0.792108	6.19448	1.55156
hsa-miR-4481	1.65852	10.3335	1.79838	52.4668	6.99805	3.26585	37.2929	17.782
hsa-miR-892b	1.65815	7.71056	16.08	18.0918	3.74221	2.47753	14.8133	2.13391
hsa-miR-545-3p	1.6351	2.91216	0.836526	7.82596	-0.126064	-0.193457	3.27763	-0.356254
hsa-miR-548ab	1.6294	-0.0179375	1.65108	-3.34684	0.427421	0.23336	7.23049	2.65065
hsa-miR-2115-5p	1.62261	-0.962828	-2.13114	-0.691939	-2.84779	-3.41073	4.31445	-5.1135
hsa-miR-3171	1.62251	1.51413	1.42462	-3.01045	0.281548	-0.0616509	6.8679	1.57547
hsa-miR-4680-5p	1.59916	0.499923	1.65579	1.14998	0.237719	0.236453	2.50239	1.31854
hsa-miR-1279	1.59913	1.64372	2.1292	1.48553	1.10561	-0.207203	9.9081	1.6716
hsa-miR-664b-5p	1.59869	5.42672	14.8764	11.2315	18.0805	4.26963	5.47198	3.77462
hsa-miR-4753-3p	1.59482	1.37117	2.56421	11.1971	2.39964	1.39476	11.5279	1.09903
hsa-miR-346	1.59127	2.32797	1.15992	5.58614	-0.739196	-0.121062	1.95622	-3.44174
hsa-miR-15a-3p	1.5783	4.54794	2.15249	18.2566	1.78813	1.81512	5.75471	-1.46734
hsa-miR-513b	1.57621	3.71321	2.62517	29.0531	2.24883	1.69038	2.24186	0.00304279
hsa-miR-3190-5p	1.55077	6.05377	2.98544	19.5158	0.930256	1.03296	-0.837359	-4.65513
hsa-miR-4700-3p	1.5379	2.67898	1.53209	11.0407	-0.064339	0.259489	5.09554	-3.32013
hsa-miR-4476	1.53456	7.22729	1.07391	69.3953	-0.60015	-1.74608	3.54827	3.02986
hsa-miR-548as-3p	1.52068	0.764421	0.142188	-0.841273	0.316204	-0.292349	4.84166	1.95759
hsa-miR-520b	1.49678	3.27272	2.43997	21.9989	0.790516	0.0531438	16.5267	2.17001
hsa-miR-4493	1.49249	5.38979	3.29615	10.8127	2.65574	2.78292	11.5705	0.951454
hsa-miR-3924	1.47915	1.49191	3.96238	6.96493	0.864827	0.72796	5.648	2.13548
hsa-miR-363-3p	1.46427	139.235	98.6852	128.464	65.4247	98.4146	29.9829	28.477
hsa-miR-4695-5p	1.45969	5.15358	1.55506	57.8629	1.71242	20.5366	-0.303546	-3.07196
hsa-miR-664a-5p	1.45682	3.92045	4.28468	4.04646	7.12871	1.80667	5.452	-2.7693
hsa-miR-26a-1-3p	1.45352	1.35038	1.55445	7.55174	0.473932	-0.193206	17.1828	0.721367
hsa-miR-6499-3p	1.4514	2.5935	1.18731	9.74405	-0.352341	-0.194732	3.59418	1.55399
hsa-miR-4520a-5p	1.43918	0.484203	-0.989368	-1.9764	-1.15239	-1.62094	20.453	-1.60869
hsa-miR-299-5p	1.4375	2.40289	2.21734	22.5388	0.759388	0.48934	4.73896	1.56553
hsa-miR-362-3p	1.42753	38.8216	3.02337	112.082	2.3762	2.34522	3.72661	5.54597
hsa-miR-5008-5p	1.42488	-0.621345	-0.927197	2.60806	-3.0544	-3.05714	-4.38385	-8.48549
hsa-miR-519e-3p	1.41944	0.797748	2.96459	8.16597	0.566446	1.02292	10.8733	1.45615
hsa-miR-548ag	1.41526	-0.533943	2.00092	6.33672	0.552547	-0.812923	7.95989	1.68034
hsa-miR-302c-3p	1.41	0.615951	0.924281	4.36358	0.50106	-0.149283	9.62917	1.22527
hsa-miR-190b	1.40685	2.19832	0.716289	2.37154	0.826957	0.594303	9.51187	2.9909
hsa-miR-5196-3p	1.40535	7.12239	1.89353	11.8585	2.06776	1.44495	-1.61702	-3.97681
hsa-miR-5584-3p	1.40334	2.71056	3.10649	17.3471	0.343399	-0.106214	5.58704	1.42779
hsa-miR-4326	1.3981	2.76164	0.326013	10.7548	-1.4206	-0.88666	1.21057	-3.42889
hsa-miR-885-5p	1.39632	11.4776	4.39572	52.2479	2.26861	3.30317	3.31849	0.550682
hsa-miR-6512-5p	1.39585	14.9162	22.8852	28.7365	9.33569	6.67419	26.5536	3.32359
hsa-miR-544a	1.3958	0.668434	0.953523	-2.46489	0.354627	-0.0184425	21.4401	1.80251
hsa-miR-526b-3p	1.39423	1.24996	1.32374	2.24594	0.454136	-0.658355	14.5257	1.06006
hsa-miR-7-2-3p	1.39204	0.716285	1.15363	9.29998	-1.56679	-0.924479	1.32743	-1.23727
hsa-miR-4723-3p	1.39034	4.15261	1.84069	7.97905	0.526553	0.590306	-2.55478	-5.18583
hsa-miR-130b-5p	1.38285	3.15851	2.39132	11.3765	0.567705	0.487116	13.759	0.682403
hsa-miR-3911	1.38267	7.09762	4.79243	29.5592	2.88749	1.0445	10.5976	1.45014
hsa-miR-126-3p	1.37773	7.84476	1.81192	15.2195	3.02343	4.1384	5.18281	13.717
hsa-miR-191-5p	1.37005	0.985063	-2.29819	-1.1109	-3.64308	-2.98707	0.983633	-8.00879
hsa-miR-3934-5p	1.36678	3.92478	5.63153	8.51435	3.33203	2.22291	-3.12519	-7.67102
hsa-miR-1323	1.36319	4.34157	6.29131	6.25684	3.28077	0.324556	18.0098	-0.180151
hsa-miR-145-3p	1.35625	0.320551	0.237544	0.347577	-0.776025	-0.845109	9.5547	-0.655894
hsa-miR-369-5p	1.35529	0.902027	3.25973	13.257	0.378057	0.857319	9.91648	2.82933
hsa-miR-3606-3p	1.35085	0.993154	3.26588	1.3119	0.943963	0.0104298	11.8865	1.75302
hsa-miR-543	1.32943	0.734882	2.14098	-1.10802	1.0201	1.04432	16.847	1.46736
hsa-miR-1229-3p	1.32815	8.84744	1.54808	30.7808	1.55302	1.64302	2.55461	-5.54787
hsa-miR-4699-3p	1.32727	2.50341	2.71903	12.9373	0.400691	0.369241	3.14537	-1.07963
hsa-miR-1471	1.32708	7.73568	-0.10091	31.4513	4.60493	-0.608108	1.98333	3.98741
hsa-miR-519d	1.32386	2.53441	1.72691	12.2971	1.53831	0.80565	15.6215	2.66379
hsa-miR-548m	1.31657	1.41747	2.77263	0.188385	0.870055	1.33837	10.0043	2.61708
hsa-miR-4651	1.31641	33.5944	1.71357	689.25	3.4103	3.28843	-0.488691	-4.86359
hsa-miR-1302	1.30927	-1.86583	-1.52853	-4.94384	-2.39034	-3.16083	1.52791	-5.12602
hsa-miR-181b-5p	1.30792	64.8298	37.0719	182.417	21.4571	113.588	116.237	57.089
hsa-let-7e-3p	1.30658	0.991376	2.09788	11.6503	-0.424871	-1.05307	3.3301	-0.269365
hsa-miR-4511	1.30185	2.73134	1.99901	9.3195	0.205824	0.156957	6.76124	1.00782
hsa-miR-744-3p	1.29687	2.07488	1.41206	17.1042	-0.742718	-1.21087	-0.405171	-3.25382
hsa-miR-449c-3p	1.29573	8.54471	2.01739	15.9922	2.89755	1.36539	16.0004	0.548188
hsa-miR-1277-3p	1.29524	1.51907	1.93058	-5.43353	0.0769556	0.251429	8.75445	2.87956
hsa-miR-378a-5p	1.28766	7.97707	-0.0279163	29.174	0.338858	0.187866	12.1385	-2.95424
hsa-miR-3156-3p	1.28738	0.250401	1.01199	0.577677	-0.175497	-0.622392	3.74965	-2.21387
hsa-miR-23b-5p	1.28547	1.04447	1.08925	-1.64361	-1.1393	-0.972647	3.1493	-1.12758
hsa-let-7i-3p	1.28023	1.40251	1.60754	9.0274	-0.118794	-0.681052	-0.249169	-3.23823
hsa-miR-3923	1.2755	7.79747	0.566347	13.2568	2.71123	0.366865	10.2628	0.763323
hsa-miR-1227-3p	1.26221	4.37006	2.00543	16.1763	1.59261	1.60255	2.63644	-1.06637
hsa-miR-624-3p	1.25313	-0.321925	-0.830104	-4.0598	-1.81254	-1.55274	2.02966	-1.51323
hsa-miR-548e	1.24725	1.30417	2.55818	5.17315	-0.514481	-1.45633	8.39657	-0.454691
hsa-miR-6500-5p	1.24712	2.80133	-0.0828699	18.9927	-1.70806	-1.28974	0.335245	-3.71927
hsa-miR-19b-2-5p	1.24572	-0.409449	1.53455	-2.30568	1.25271	1.08277	10.6531	3.0254
hsa-miR-5583-3p	1.23214	-1.18703	0.53634	-1.54556	-0.655792	-1.41115	4.88397	0.798717
hsa-miR-4703-3p	1.22559	3.35946	0.505012	13.2522	2.02318	0.126093	4.04158	0.923219
hsa-miR-550a-5p	1.22458	2.855	1.22569	4.53445	1.11018	-0.067432	2.16699	-7.22632
hsa-miR-892a	1.21849	1.35179	0.783756	3.89743	-0.540544	-0.257835	14.225	-0.546711
hsa-miR-4275	1.2116	1.09391	1.24181	4.88804	-1.31767	-0.799939	2.17621	-1.52577
hsa-miR-4760-3p	1.21149	1.33528	1.60316	2.52424	0.182218	0.255123	10.4297	1.88939
hsa-miR-20a-3p	1.21089	18.4609	8.38538	18.5358	7.55277	3.55426	6.76606	-0.406305
hsa-miR-133b	1.20696	0.18484	1.47055	3.62061	-0.0161733	0.128982	0.351828	-3.59046
hsa-miR-939-3p	1.20224	5.17308	1.80824	17.4531	0.281414	1.88639	4.3183	-3.7893
hsa-miR-376a-5p	1.19356	0.515661	0.78849	-0.28524	1.28148	0.242581	3.81692	-0.900196
hsa-miR-488-3p	1.19265	-0.500296	0.842469	1.06848	-0.785879	-0.928553	4.36546	-1.82526
hsa-miR-3652	1.18878	8.56519	2.38162	79.4976	2.50339	5.69806	1.2928	-0.664764
hsa-miR-548au-5p	1.17884	2.08531	0.974762	-3.49839	-0.180929	-0.285484	7.41895	-0.705526
hsa-miR-18b-3p	1.17815	1.81823	0.832611	4.33261	0.143594	1.03177	2.44321	-2.27386
hsa-miR-4645-3p	1.17738	1.14743	2.9927	14.0807	0.219073	-0.525035	7.42644	0.0701299
hsa-miR-553	1.16508	0.622468	0.802283	-2.92447	0.0447176	-0.82175	13.9286	2.12735
hsa-miR-100-3p	1.15603	0.845719	2.13388	-1.09419	-0.904739	-1.64577	3.80905	-0.930115
hsa-miR-374a-3p	1.15519	-0.71421	0.67153	-4.70147	-0.422559	0.0817751	11.1261	1.15852
hsa-miR-548an	1.15481	-0.525613	-0.106449	-0.636466	-0.856075	-0.743283	4.91216	1.33127
hsa-miR-4430	1.14905	11.5445	2.25886	78.4003	5.30663	1.92721	14.5379	-1.50896
hsa-miR-518a-3p	1.14797	0.109391	2.85007	5.56567	-0.487857	0.144453	9.16173	1.18014
hsa-miR-502-5p	1.14395	8.21239	1.75524	22.8306	0.660832	1.28824	4.43208	2.24108
hsa-miR-3156-5p	1.14382	17.4146	48.8732	40.0959	4.36678	2.00968	27.1462	0.648848
hsa-miR-501-3p	1.13494	3.73535	-1.3817	7.09065	-2.48394	-2.10503	7.68649	8.27382
hsa-miR-767-3p	1.13369	0.832152	3.93171	-0.91566	1.24317	0.849456	4.61152	-0.188745
hsa-miR-518c-3p	1.13029	-0.201836	1.6964	-2.61803	0.60876	0.93612	4.15884	0.74376
hsa-miR-1537	1.12932	5.78951	1.30421	18.0831	-1.2193	-0.898315	2.24662	-0.714391
hsa-miR-5690	1.12258	1.74401	2.18521	5.38761	-0.123816	-0.0732142	3.10656	-2.52904
hsa-miR-381-5p	1.11448	-1.2999	0.503498	2.2564	-0.178724	-1.52502	2.06497	-1.60963
hsa-miR-629-5p	1.11179	2.69375	-0.94027	-2.13936	-1.52367	-1.76917	-0.688669	-4.9999
hsa-miR-519e-5p	1.10408	-0.584239	0.186673	1.96056	-3.06139	-3.30323	4.11598	-5.02126
hsa-miR-3129-3p	1.10277	2.27501	0.92844	13.725	-0.807619	-0.972768	2.7115	-1.89073
hsa-miR-3977	1.10123	-0.0239115	0.723838	-2.04142	-0.278775	-0.803545	2.31508	-0.633373
hsa-miR-519b-3p	1.10044	0.566301	3.5078	0.454519	0.501962	0.199953	14.0335	1.77583
hsa-miR-670	1.09732	11.0485	3.74781	42.095	9.59226	3.11766	4.04602	-1.40428
hsa-miR-548ao-5p	1.09426	-0.652788	-0.0309353	-4.92864	-0.883142	-1.50273	6.54195	-0.914167
hsa-miR-130a-5p	1.08485	2.13168	2.81533	20.775	-0.170071	0.204998	3.6925	-0.224917
hsa-miR-765	1.07718	7.07173	-0.0743195	25.0533	5.41674	-0.252753	4.02707	-1.58862
hsa-miR-548ar-3p	1.06501	-0.459332	0.321747	-6.04528	-0.91937	-0.430466	15.3609	1.6476
hsa-miR-1267	1.06257	1.419	0.717311	4.73138	-0.452562	-0.0781582	-0.465863	-3.75113
hsa-miR-199a-5p	1.05834	1.96758	1.08361	9.35941	0.358344	-0.202347	7.67552	3.48903
hsa-miR-3670	1.0497	-0.287776	0.409055	-1.55294	0.0308208	-0.625756	0.651524	-3.58325
hsa-miR-330-3p	1.04508	1.32869	5.20303	0.860256	-2.26614	3.35321	-0.00175816	-7.00809
hsa-miR-4650-5p	1.04424	0.411122	2.97609	3.63654	1.2188	0.328835	4.62608	0.560616
hsa-miR-495-3p	1.04013	0.00799649	0.877407	-3.96269	-0.145102	-0.753754	13.831	-1.51192
hsa-miR-376c-5p	1.03876	1.01278	1.99236	2.40688	0.969228	0.809633	5.82505	1.87835
hsa-miR-520g	1.03523	2.51493	3.57494	9.78296	1.36152	0.48371	4.15529	2.13541
hsa-miR-521	1.02737	1.51406	1.4988	8.83206	0.654434	0.613353	9.16694	1.71812
hsa-miR-4790-5p	1.02198	-0.940567	0.910244	-4.16047	-0.897435	-1.07379	2.57165	-1.18128
hsa-miR-4697-3p	1.02042	2.4286	2.06712	13.2354	1.50704	0.381461	2.89149	-1.23467
hsa-miR-376a-2-5p	1.01268	1.95893	1.69637	3.5308	0.715276	0.106494	4.45019	1.79985
hsa-miR-548w	0.999476	3.65626	2.60608	1.88968	-0.0344474	-0.877023	12.5892	0.875827
hsa-miR-5196-5p	0.981758	5.55838	0.471837	36.0077	1.39372	-0.931962	24.513	2.66749
hsa-miR-4462	0.981299	8.27498	2.93229	146.285	1.79856	2.31127	5.74708	-3.53074
hsa-miR-2278	0.979605	6.67927	1.81777	19.0041	4.2287	1.51529	3.54726	-1.00706
hsa-miR-3160-5p	0.97938	2.69079	1.81307	9.61259	-0.538131	-0.722704	2.13059	-2.51378
hsa-miR-4535	0.967417	6.80525	0.254461	26.4199	1.39868	0.0437658	-1.75079	-7.61591
hsa-miR-1306-5p	0.958704	-0.051054	-0.69108	12.8091	-1.39268	-2.39471	-4.01874	-7.17014
hsa-miR-4640-3p	0.955644	2.67074	1.07987	10.47	0.0515516	0.0798565	4.16116	-2.47812
hsa-miR-876-5p	0.951983	0.812601	0.933949	-1.27	0.00152585	1.34503	5.61011	0.642361
hsa-miR-652-5p	0.945057	4.65197	1.30141	31.0746	-0.350901	-2.89149	7.86305	-2.7285
hsa-miR-6506-5p	0.942332	-2.76652	-1.8229	-1.30739	-2.64174	-2.91351	6.79879	-4.84299
hsa-miR-10a-5p	0.940435	10.7831	5.82184	9.52733	1.13033	36.495	5.56505	2.39543
hsa-miR-2277-3p	0.931955	6.59845	0.411199	17.8064	0.535367	1.77731	-1.63113	-5.42891
hsa-miR-190a	0.929265	0.686837	2.28858	-1.73877	0.761756	0.87521	4.48465	1.4384
hsa-miR-4736	0.925195	-0.288864	-0.685596	1.29218	-1.84271	-2.25373	0.721872	-4.75379
hsa-miR-196a-5p	0.924276	0.67499	2.40488	8.79105	1.44682	6.46854	12.4204	3.3898
hsa-miR-4308	0.923899	1.05804	1.03118	0.374625	-0.00563367	-0.0535714	8.65703	-2.42166
hsa-miR-4763-5p	0.922452	7.22514	1.55928	24.0581	0.250369	1.91164	-1.37314	-4.04085
hsa-miR-671-5p	0.920187	10.0044	0.644276	51.1811	2.18987	-1.31833	6.56277	1.57084
hsa-miR-3614-3p	0.918876	0.187301	0.425045	-5.2169	-0.81905	-2.01062	9.01837	0.083781
hsa-miR-4456	0.91413	0.998917	1.20204	13.5379	1.03447	0.188761	10.1241	-0.524874
hsa-miR-3606-5p	0.908223	-0.433661	0.403241	-4.83732	-0.579443	-0.867189	5.28542	1.75439
hsa-miR-99b-5p	0.899104	36.4934	-1.56209	74.1564	-2.50477	-1.18077	7.67105	0.234016
hsa-miR-4698	0.894497	9.71208	1.23616	63.9363	2.71037	0.248866	-0.279638	-1.36628
hsa-miR-522-3p	0.885086	0.544659	1.24153	2.17478	-0.36169	-0.371743	4.42253	1.07155
hsa-miR-3922-3p	0.882605	1.07868	1.28362	6.81024	-0.76243	-0.443522	8.88813	-0.484403
hsa-miR-301b	0.87676	3.15252	-1.63074	6.94483	-1.80265	-2.48861	-0.957412	-3.38661
hsa-miR-4641	0.870503	1.84227	2.00773	9.21912	-0.238196	-0.0688947	14.9807	-0.736252
hsa-miR-1236-3p	0.866347	2.07556	-0.0868411	13.723	-1.46878	-0.251011	-1.39629	-3.24712
hsa-miR-570-3p	0.86506	-0.413514	-0.00949907	1.81106	-1.29763	-1.80016	5.46395	-2.01578
hsa-miR-1470	0.862665	2.64511	0.625981	11.012	-0.593221	-0.505757	-0.373733	-4.55463
hsa-miR-384	0.85504	-0.833461	-0.258448	-4.6102	-1.72846	-1.01508	7925.38	-1.8123
hsa-miR-4639-3p	0.85456	2.09356	1.36684	8.24775	-0.533974	-1.17527	3.2477	-0.0189592
hsa-miR-561-3p	0.853713	-1.39973	-0.932754	-4.22365	-2.40255	-2.53217	1.04838	-0.679251
hsa-miR-34b-3p	0.851951	3.28461	2.19782	22.3003	0.119118	1.41208	5.1723	-0.86138
hsa-miR-4690-5p	0.847627	10.4624	0.145986	41.2512	13.9654	2.36067	5.50375	-1.99445
hsa-miR-6075	0.820397	1.16924	-0.0564641	8.35635	1.19938	-1.42511	-1.06954	-3.14473
hsa-miR-598	0.816937	4.01644	2.44406	7.60461	2.90522	5.37242	5.7725	-1.16378
hsa-miR-380-3p	0.815607	0.244915	0.792987	0.449435	-0.504688	-0.467077	13.8892	1.55135
hsa-miR-5582-3p	0.814662	-0.376164	0.464457	-5.98565	-0.842855	-1.36637	8.32315	-0.0438136
hsa-miR-551b-3p	0.807912	1.96119	1.13142	9.80226	-0.345754	-0.666811	1.85618	-0.901845
hsa-miR-4714-5p	0.803215	-0.14145	0.264018	-0.43803	-0.211992	-0.777365	1.1475	-3.73767
hsa-miR-4720-5p	0.798645	1.71839	0.386385	-0.996306	-0.327774	0.0516816	5.52979	0.823736
hsa-miR-548at-3p	0.786057	-0.0558586	-0.188779	-3.57954	7.18169	-0.911298	2.96205	-1.84529
hsa-miR-631	0.784132	5.26591	1.19627	21.7309	-1.08832	0.513979	-0.57183	-5.57942
hsa-miR-5590-5p	0.778037	0.279904	0.405	-0.66019	-0.660699	-0.747144	7.07073	-1.10489
hsa-miR-1256	0.775865	-0.529197	0.981764	-0.48048	-0.33637	-2.19449	1.89093	-2.29905
hsa-miR-449b-3p	0.774989	5.48355	2.04088	32.7919	0.112767	-0.117935	4.16546	-1.94088
hsa-miR-548g-3p	0.75746	0.838501	2.16201	-2.37468	0.789822	-0.0130378	3.66927	0.973163
hsa-miR-548at-5p	0.754274	0.957772	-0.509313	-1.50036	1.07183	-1.66917	8.6436	-0.513429
hsa-miR-302d-3p	0.751456	-0.414939	0.652009	0.553601	0.178279	-0.313947	7.33219	-0.430736
hsa-miR-3937	0.751203	1.274	1.34834	43.7014	-2.38573	-1.31707	8.69217	-3.48323
hsa-miR-1913	0.742563	2.69783	3.3732	6.53231	-0.277136	-1.53302	2.35684	-6.4806
hsa-miR-548b-3p	0.739453	0.777354	2.18086	5.72026	0.424141	0.668381	8.6894	0.47207
hsa-miR-3145-3p	0.737664	-0.0357167	1.51178	-2.09436	0.27038	-0.838965	6.47372	-0.231618
hsa-miR-3148	0.734133	12.7489	2.54704	29.9267	8.94821	2.21585	3.01112	-1.58392
hsa-miR-125b-5p	0.733927	60.273	17.5838	17.1004	-2.37462	-1.16077	6.15498	14.8239
hsa-miR-3136-3p	0.7289	-0.365231	1.0076	1.25404	-1.22644	-0.444867	3.09712	-2.11054
hsa-miR-548aj-5p	0.726988	0.42419	0.699099	-2.78051	-1.10473	-0.59097	2.32922	-0.859089
hsa-miR-100-5p	0.721772	10.0852	1.73384	15.9927	-1.38666	-1.48821	5.01145	-2.9444
hsa-miR-3650	0.719511	0.0207619	-0.00209284	8.65769	-1.1487	-1.726	2.22456	-3.92423
hsa-miR-924	0.719306	1.67191	2.27534	10.5036	-0.0346886	1.42747	4.50558	-0.169499
hsa-miR-144-3p	0.717773	-1.72751	-0.980283	-3.54575	-2.87831	-2.11638	13.0196	-3.75235
hsa-miR-4301	0.716901	-0.840064	-0.390055	2.0014	-1.12192	-1.69446	14.025	-3.85171
hsa-miR-4730	0.712926	16.3812	2.60639	46.3469	2.61956	12.2189	5.91302	-2.05349
hsa-miR-4687-5p	0.711267	1.98386	0.109317	14.5354	-0.446367	-1.20531	6.97427	-3.9031
hsa-miR-374c-3p	0.70578	4.24026	0.327096	-1.05743	-0.157095	-0.987363	6.06619	0.144539
hsa-miR-5586-5p	0.703631	0.163588	1.10304	1.51642	-0.247454	-0.734659	2.54729	0.512764
hsa-miR-4445-5p	0.702563	-1.2023	-0.415252	-5.16185	-2.08033	-1.93597	4.78179	-1.76858
hsa-miR-548ar-5p	0.699941	2.19368	0.815565	-2.62434	0.0135081	1.15369	8.77562	1.76159
hsa-miR-34b-5p	0.696545	3.24945	-0.010876	6.38051	0.887594	-0.0975153	4.95387	-2.84607
hsa-miR-4685-3p	0.694537	2.51633	-0.387835	-0.177074	-2.01112	-1.49619	-0.265949	-5.54098
hsa-miR-548ae	0.683952	-0.137494	-0.0707617	-0.979983	-1.51701	-1.83441	-0.561013	-3.204
hsa-miR-4679	0.679172	-0.880751	0.370518	-2.73785	-0.727249	-1.12644	12.8118	-0.850498
hsa-miR-6511b-3p	0.649088	4.97003	4.74177	24.843	1.06779	0.611043	2.94049	-1.38149
hsa-miR-24-1-5p	0.646498	-1.13466	-0.887794	-5.41877	-1.67296	-2.4899	9.44457	-4.06403
hsa-miR-6514-5p	0.644486	-2.5934	-2.24462	-6.28244	-3.20645	-4.21612	-3.22288	-6.56905
hsa-miR-548u	0.632935	0.11929	1.57311	-4.54318	0.614782	-0.848532	9.57969	-0.0526868
hsa-miR-5193	0.62979	0.490508	2.35126	17.2622	0.042099	-0.205554	3.8482	-2.72111
hsa-miR-1976	0.629678	3.38952	1.62809	19.6993	-0.146368	0.719937	-0.702521	-2.724
hsa-miR-4534	0.623948	10.6274	0.390337	51.4217	3.08966	0.752506	1.24797	9.10082
hsa-miR-520h	0.607649	0.739862	0.381134	2.93614	-0.0556971	-1.1693	3.16628	-0.0967359
hsa-miR-371a-5p	0.597682	16.1721	9.19706	87.85	13.1958	9.16544	15.6106	2.36443
hsa-miR-1324	0.593802	-0.759383	0.05252	-2.34501	-0.471763	-0.918975	9.31143	-0.733072
hsa-miR-4460	0.593405	0.52689	1.63105	-1.16509	0.259633	0.0301476	5.53154	2.00967
hsa-miR-373-3p	0.586513	0.725614	0.366132	6.23196	0.836049	-1.27753	3.27955	-1.67679
hsa-miR-371a-3p	0.583767	1.59088	2.4626	9.61024	0.336764	-0.843497	2.51366	-1.43518
hsa-miR-654-3p	0.58052	15.1732	2.66689	16.8453	0.688094	1.85974	6.33502	0.649676
hsa-miR-338-5p	0.579831	2.8816	1.63946	11.2204	0.113418	-0.709991	6.07469	-4.85872
hsa-miR-4477a	0.574117	-0.765412	-0.897804	-3.48189	-0.956804	-1.83287	7.23266	0.217103
hsa-miR-519c-3p	0.562241	-0.47755	1.15461	-4.72089	0.452982	0.384929	4.81285	0.137628
hsa-miR-6513-3p	0.560791	0.51887	1.72872	12.3784	-0.633892	-1.54069	5.6168	-0.0999209
hsa-miR-367-3p	0.560732	-0.375729	0.959041	0.360852	0.152983	-0.277048	4.64891	-0.458693
hsa-miR-3659	0.557167	2.31396	3.6263	19.8595	-1.3459	-1.594	5.05134	-4.79821
hsa-miR-1207-3p	0.556294	0.807066	1.17461	3.31799	-0.915952	-0.715769	4.19153	-0.390083
hsa-miR-5571-5p	0.548889	4.02412	1.76455	0.498752	1.32361	0.315266	-0.193203	-5.4767
hsa-miR-3681-3p	0.548222	0.919037	1.90392	7.46864	-1.12181	-0.66548	2.09512	-0.415447
hsa-miR-495-5p	0.545325	0.430928	1.24679	2.42664	-1.21028	-1.15436	3.40617	-1.3867
hsa-miR-195-3p	0.536775	8.00475	0.492194	18.3835	-0.0253156	2.08745	5.33854	-4.29959
hsa-miR-1204	0.534444	-0.441371	0.500395	5.2657	-1.28013	-1.52729	9.6737	-2.30881
hsa-miR-548v	0.531045	0.89171	1.18449	9.23115	-0.0784952	-0.267681	5.57914	-0.965971
hsa-miR-18a-3p	0.530237	0.379466	1.67536	7.97709	-1.64952	-1.87998	1.47041	-3.44881
hsa-miR-3609	0.528862	6.41715	3.52216	9.38311	8.47162	1.37092	3.81055	-1.13148
hsa-miR-548f	0.52805	-1.0727	-0.736907	-4.96244	-1.36687	-2.1002	0.638619	-2.12574
hsa-miR-584-5p	0.526736	1.1987	0.36861	13.2788	0.0247462	1.58143	4.35679	-2.53494
hsa-miR-524-3p	0.525233	4.27929	0.654316	0.457174	-0.457283	-0.798784	3.54497	0.385464
hsa-miR-517a-3p	0.516806	-1.07874	1.24811	2.02697	-1.49484	-1.8363	-0.39161	-2.49374
hsa-miR-4252	0.514738	2.50148	2.72254	9.66678	-1.87588	-1.46784	-1.39057	-7.57253
hsa-miR-656	0.511324	0.412046	0.424497	5.2614	0.0987446	0.202298	11.7571	-0.238586
hsa-miR-450b-5p	0.510505	-0.353099	0.355796	-2.43149	-0.712947	-1.78158	6.14749	-1.08964
hsa-miR-19a-5p	0.493665	0.47204	13.8691	-2.53306	-1.33374	-0.984486	6.8566	-0.91131
hsa-miR-127-3p	0.489813	3.44786	0.613941	3.58372	2.13079	0.532951	-0.316906	-2.9169
hsa-miR-5009-5p	0.486045	0.381966	0.325559	-4.60649	-0.324003	-0.297704	14.426	3.17808
hsa-miR-5700	0.480577	-0.811799	0.721923	-5.53346	-1.33336	-1.51835	2.44376	-0.800166
hsa-miR-302e	0.479056	-0.258161	1.10941	-0.837329	-1.38016	-1.70998	-0.552083	-3.7569
hsa-miR-1179	0.470788	0.581182	0.867066	2.64269	1.60035	-0.0894881	2.87774	1.11827
hsa-miR-5704	0.469211	2.23218	1.97845	15.7963	-0.0343551	0.335177	9.65843	0.609272
hsa-miR-4254	0.462957	12.3274	0.901247	18.5261	3.62103	3.00907	5.08924	-0.718325
hsa-miR-4782-3p	0.458249	0.120726	0.202439	-0.598588	-0.660173	-0.874142	7.92588	-0.598417
hsa-miR-4661-5p	0.457779	-0.804873	1.06018	-2.30184	-0.480196	-2.39212	8.32773	-3.91803
hsa-miR-3657	0.454548	-0.113305	1.03855	-0.937317	-0.805127	-0.373212	3.68849	0.368145
hsa-miR-4756-5p	0.451787	0.475379	-0.36075	-0.583205	-1.59347	-1.70767	1.38701	-2.68186
hsa-miR-4762-3p	0.442826	1.80075	1.12576	9.04052	1.37144	-0.307164	4.50356	-1.53512
hsa-miR-103b	0.432793	1.13056	12.811	3.45646	-1.01305	-2.19217	0.791327	-3.48483
hsa-miR-4662a-5p	0.42975	0.500237	0.588724	0.585387	-0.6606	-0.066347	7.24325	-0.520389
hsa-miR-5007-3p	0.422806	-0.202854	0.958727	-1.73333	-0.783682	-1.40517	3.55137	-3.08033
hsa-miR-374b-3p	0.407561	5.06718	-0.165593	-1.10626	-0.492929	0.0296272	2.63651	-0.195869
hsa-miR-4711-3p	0.407523	7.43189	0.789701	5.69752	1.61151	0.762856	18.1054	-2.39158
hsa-miR-3591-3p	0.407499	11.9197	2.6504	27.7497	2.45894	4.61412	10.0097	0.230764
hsa-miR-937-3p	0.407203	7.10257	3.34544	24.1679	0.183802	0.789316	-0.162542	-3.19111
hsa-miR-548a-5p	0.405448	0.109961	0.86803	-0.759496	-0.622638	-0.541447	4.70422	0.656486
hsa-miR-3667-3p	0.400353	-0.641303	0.680404	0.20693	-1.45496	-1.68033	4.5791	-2.69828
hsa-miR-4703-5p	0.398466	-1.8893	-1.16443	-5.92485	-2.68707	-2.88492	4.08267	-5.31925
hsa-miR-601	0.386617	1.08106	0.441286	13.7488	-1.3107	-1.99462	6.32283	-2.93998
hsa-miR-548n	0.385965	-0.983228	0.299169	-2.17324	-1.2008	-1.4181	15.1976	-0.62578
hsa-miR-3605-3p	0.383392	0.313972	1.75467	16.0234	0.600564	-0.781452	8.5372	-0.765725
hsa-miR-548l	0.37593	0.0585564	-0.660787	-2.63387	-0.648523	-1.44242	6.66454	-0.00361036
hsa-miR-500b	0.375445	1.48358	1.33514	15.8758	0.148337	-1.57291	3.39838	-0.296017
hsa-miR-3692-5p	0.370589	16.4088	0.474882	36.7995	11.0517	8.67243	8.43396	-5.38029
hsa-miR-4495	0.362969	-0.110776	0.0703641	-2.33769	-0.963904	-0.848695	3.37062	-1.58208
hsa-miR-432-3p	0.355278	1.61674	0.876601	5.51154	0.460054	0.52253	4.17487	-3.388
hsa-miR-517c-3p	0.346313	0.157783	0.671807	1.01968	-1.28661	-0.473646	3.46148	9.67655
hsa-miR-99a-5p	0.341867	33.5068	8.94724	5.56179	-0.622042	-0.516944	16.3996	3.17974
hsa-miR-4536-3p	0.340395	-0.538092	0.115668	2.0649	-0.892186	-1.43005	6.99886	-3.13591
hsa-miR-3684	0.337945	-0.0435387	-0.2801	7.40344	-2.04996	-1.29054	0.351234	-3.1962
hsa-miR-548h-3p	0.333321	1.63617	0.104428	-1.56288	-0.281852	0.350196	15.9273	-0.15762
hsa-miR-4795-3p	0.330924	-0.122501	1.13341	-0.596097	-0.596766	0.105065	4.58377	1.145
hsa-miR-3194-5p	0.329489	1.75813	-1.1215	23.5923	-2.48179	-2.97208	-3.35512	-9.51569
hsa-miR-4667-3p	0.32886	4.34467	2.17245	11.766	-0.129056	-0.287898	4.70115	-2.68317
hsa-miR-5680	0.328366	-0.802121	-0.562585	1.2819	-1.12681	-2.17286	6.44011	-0.0528162
hsa-miR-892c-3p	0.322985	1.82588	2.18161	3.15415	0.818669	-0.26677	2.80217	-2.17586
hsa-miR-6082	0.322883	1.23807	0.387529	0.600203	-1.49439	-1.9437	1.38095	-1.24204
hsa-miR-4738-5p	0.321413	-0.814241	-0.561972	-4.09369	-0.404548	-1.78431	10.8036	-0.523503
hsa-miR-603	0.319522	-0.247692	10.1292	-1.83312	0.111726	-1.22905	6.20745	0.744763
hsa-miR-4709-5p	0.316926	0.0238871	1.10778	8.15484	-1.63872	-1.62582	5.30673	-2.03417
hsa-miR-1909-5p	0.313909	9.74098	0.870193	22.6987	0.0689048	3.70903	5.70388	-6.61498
hsa-miR-1914-5p	0.30672	0.257206	0.354449	7.60366	-1.92933	-1.67393	4.81993	-3.94068
hsa-miR-665	0.300613	0.580494	0.616344	3.69369	-1.33146	-2.6904	-2.14919	-6.03603
hsa-miR-4712-3p	0.296818	-1.21655	-0.517519	2.16674	-0.306493	-1.99687	6.97861	-2.46059
hsa-miR-1294	0.293056	0.658934	0.433877	6.82041	-0.238166	-0.194868	3.76682	-0.252028
hsa-miR-4287	0.291801	-1.10178	-0.178221	1.61385	-1.48168	-2.45844	-0.696992	-4.369
hsa-miR-548k	0.28859	0.408966	0.120185	-3.88014	-0.0990108	-0.688448	2.16299	-1.32385
hsa-miR-5683	0.285754	-0.102983	0.8067	-1.82046	-1.04544	-2.02055	11.9122	-1.75114
hsa-miR-548t-5p	0.285119	1.10312	0.131657	0.574308	-0.0295422	-0.146171	5.61354	0.0362577
hsa-miR-5187-3p	0.282966	0.561911	1.22279	0.956488	-0.102924	-1.33197	1.27718	-1.58656
hsa-miR-615-3p	0.27548	4.05541	1.32801	14.4442	-0.209568	0.754348	4.54392	-1.17886
hsa-miR-566	0.274031	1.26518	-1.4181	2.12981	-1.4336	-1.21394	-0.0640321	-3.63681
hsa-miR-369-3p	0.269244	0.132746	1.22358	-3.60035	-1.07159	-0.0878192	3.99587	-0.778221
hsa-miR-10b-5p	0.267109	0.952723	3.31658	6.99196	-0.136339	3.45848	4.11486	-0.877591
hsa-miR-618	0.257721	-0.906183	0.133805	3.02798	-0.193714	-1.0921	0.967898	-1.8293
hsa-miR-4756-3p	0.25404	1.81489	2.38679	15.8584	0.219908	-0.567665	3.15623	0.746749
hsa-miR-302b-5p	0.25127	-0.0272203	-0.107291	-3.3647	-0.960728	-1.92337	5.94212	-1.13779
hsa-miR-548az-3p	0.249519	0.409475	-0.232444	4.46791	-0.352563	-1.04751	10.2556	1.65135
hsa-miR-548ah-5p	0.248355	-0.738413	-0.492816	0.0137363	-0.843875	-2.55132	1.94926	-0.732535
hsa-miR-486-5p	0.240579	3.38409	0.892855	16.1285	3.8747	-2.27075	14.1809	-0.992819
hsa-miR-5002-3p	0.240332	1.17582	0.899879	11.9319	-2.31252	-2.0089	-0.62328	-3.99348
hsa-miR-633	0.23902	1.55894	-0.0857169	-3.6671	-1.10855	-2.1847	11.1892	-2.7264
hsa-miR-4315	0.236319	-0.396796	-0.592066	-3.58396	-1.53663	-3.26174	3.58658	-4.35562
hsa-miR-626	0.233123	-1.73705	-0.162922	-3.11906	-1.77178	-2.49773	0.129146	-4.1321
hsa-miR-502-3p	0.232178	15.8324	1.20102	37.3935	-0.584781	0.327444	18.5539	23.8882
hsa-miR-5580-5p	0.231323	-0.301514	0.965191	-0.828074	0.130934	0.151163	1.89495	-0.0839521
hsa-miR-1296	0.225762	7.92376	3.84163	24.3884	-0.185159	1.69459	-0.0275696	-2.82216
hsa-miR-3119	0.222858	-0.114258	0.899868	-2.26536	-0.223371	-1.13489	2.85977	-1.07558
hsa-miR-6514-3p	0.222541	4.35675	1.49467	19.0824	0.244395	1.19552	3.39239	-2.90569
hsa-miR-4645-5p	0.222268	-2.30587	-2.72195	-4.15315	-2.41566	-3.89349	1.54038	-6.18447
hsa-miR-513a-3p	0.220486	-1.10334	-0.528678	-0.945987	-2.97766	-2.5101	-0.477927	-4.97046
hsa-miR-4642	0.217798	1.28524	1.12565	7.01505	-1.60448	-1.5304	4.11866	-5.54954
hsa-miR-4758-5p	0.214944	3.48767	-0.105438	62.3552	-0.614597	-1.63019	14.4722	2.65618
hsa-miR-186-3p	0.209838	-0.198402	1.43611	-1.36682	-0.120999	-0.982337	4.93118	-1.98203
hsa-miR-548ap-3p	0.197806	0.933656	1.7562	-2.32068	-1.86961	-1.83383	0.529752	-1.13525
hsa-miR-548aj-3p	0.197443	-0.201924	0.755296	-3.0808	-1.42451	-1.0553	7.88016	-0.158391
hsa-miR-617	0.194632	0.344085	-1.03808	3.69648	-1.47431	-1.98456	-0.173356	-4.87478
hsa-miR-219-5p	0.194511	2.76426	1.40102	3.73254	-1.22992	-0.311617	3.83152	-1.8226
hsa-miR-148b-5p	0.191993	0.926103	-0.394108	0.23907	-0.920706	-1.54758	3.5624	-0.895373
hsa-miR-718	0.186656	18.43	0.0822216	78.3155	2.97655	1.1164	2.1533	12.8407
hsa-miR-5007-5p	0.180147	0.10665	0.206921	2.15885	0.656153	-0.149878	10.9504	-0.912387
hsa-miR-4696	0.170242	-1.81926	-1.60936	-4.5351	-2.12848	-2.21674	3.06265	-2.95501
hsa-miR-4732-3p	0.148853	2.61839	1.41012	18.8341	-0.595777	-0.258292	-0.109888	-3.92041
hsa-miR-450b-3p	0.148519	-0.240396	0.429053	-0.171769	-0.190614	-1.21571	5.49992	0.120305
hsa-miR-616-5p	0.142558	-0.935902	1.37463	0.774805	-1.30035	-1.81088	4.99744	-1.56137
hsa-miR-760	0.135987	0.722844	2.26795	16.1982	-1.31219	-1.87427	-1.1988	-7.43815
hsa-miR-6086	0.135187	6.78096	14.0966	41.762	1.77861	0.130397	17.4239	-2.08164
hsa-miR-200b-3p	0.133483	8.77536	1.52111	12.0013	0.496401	3.12265	10.7482	-1.77821
hsa-miR-6502-3p	0.125784	0.0982938	0.13643	-0.764372	-0.978445	-1.3451	17.3468	0.70045
hsa-miR-593-3p	0.125612	0.145929	0.122247	2.63871	-1.79251	-1.33982	3.06241	-2.66615
hsa-miR-136-3p	0.122878	-0.714943	-0.20652	-4.77545	-1.26521	-2.17879	1.51629	-2.80884
hsa-miR-4475	0.122071	-0.259994	-0.00662281	0.375753	-0.836475	-1.62551	7.73555	-1.59721
hsa-miR-3191-5p	0.120125	0.40591	0.42265	11.8993	-2.0529	-1.82755	-0.924059	-3.63043
hsa-miR-424-3p	0.119407	-1.18862	0.861553	5.79234	22.1496	-2.22002	13.9663	-1.61497
hsa-miR-888-5p	0.118601	-1.74708	-1.05467	-2.52977	-2.54356	-3.11155	-2.97564	-5.79891
hsa-miR-2682-5p	0.114282	-2.59781	-2.14019	-4.86389	-2.62217	-3.56726	-1.74713	-5.72337
hsa-miR-3138	0.108651	4.47719	0.0179085	40.296	-1.19719	-1.5715	0.932498	-1.72584
hsa-miR-5006-3p	0.108487	-1.62468	-0.305959	-1.03212	2.96536	-2.5008	-0.079014	-3.87188
hsa-miR-4671-3p	0.107655	-0.188013	1.33727	0.719515	3.5944	0.206709	5.1004	-0.382265
hsa-miR-3689a-5p	0.0975184	-0.959561	0.262216	2.65498	-2.44259	-2.62907	4.55465	-3.28801
hsa-miR-548as-5p	0.0949697	0.901929	0.0460461	-5.60329	-2.24446	-1.86353	6.05164	-2.13278
hsa-miR-5692c	0.0927832	-1.55795	14.8474	-4.40158	-2.53618	-1.93481	13781.3	-2.58732
hsa-miR-4297	0.0891112	4.03297	1.54229	21.7068	0.220076	0.0985605	4.61004	-3.32749
hsa-miR-4776-5p	0.0837204	0.671594	0.930818	3.45369	-1.25268	-1.18887	9.70766	-9.46254
hsa-miR-640	0.074885	1.65364	0.697359	12.632	-1.124	-0.996075	6.68564	-2.73158
hsa-miR-548au-3p	0.0747781	-0.439052	1.29452	1.64524	2.21603	-1.96849	11.9361	-2.23949
hsa-miR-345-3p	0.066063	0.882956	-1.26561	15.2107	-2.24414	-2.90542	0.336089	-3.06297
hsa-miR-610	0.0643592	0.334027	0.43389	10.8072	-1.25514	-1.50668	-0.460382	-3.44476
hsa-miR-1236-5p	0.0589915	5.95804	6.00394	75.036	1.01631	-1.07067	4.4011	-3.12801
hsa-miR-5696	0.0568613	-0.0206941	0.623737	9.06825	-0.81652	-1.2718	5.13061	-1.80106
hsa-miR-4740-3p	0.0567548	3.16311	1.8867	18.5298	-1.70774	-0.636803	2.19455	-2.80811
hsa-miR-33a-5p	0.056334	6.79953	1.88084	13.3191	1.48572	0.455826	1.64865	-1.37636
hsa-miR-3622a-3p	0.0498445	1.63356	1.53818	14.8053	-0.054573	-0.355135	1.52642	-3.01228
hsa-miR-1303	0.0473657	0.636284	0.504424	12.1735	-1.07823	-0.521479	2.38362	-3.30232
hsa-miR-511	0.0464606	-0.361918	0.5581	-3.49716	-1.21658	-2.06505	2.24775	-1.54874
hsa-miR-1197	0.0369735	-0.0758967	0.376798	-2.16814	-1.43951	-1.93328	1.13587	-3.55221
hsa-miR-4724-3p	0.036693	-0.266169	1.1704	0.564566	0.0852014	-0.485632	3.6706	-0.833858
hsa-miR-1289	0.0304503	-0.486762	-0.400726	-5.24384	-1.28471	-1.42587	2.69297	-1.98469
hsa-miR-30a-5p	0.0259122	5.46451	0.61748	11.6949	1.23538	-1.49935	8.07438	-3.19615
hsa-miR-182-3p	0.0243798	0.269871	0.987115	0.569704	-1.90249	-1.75584	5.08912	-2.62505
hsa-miR-623	0.0206919	3.35246	0.296143	36.2578	6.89925	-1.28364	40.7533	12.2649
hsa-miR-568	0.0161655	-1.94289	-1.40612	-5.271	-2.43945	-2.87051	2.38122	-2.90129
hsa-miR-548ak	0.0132704	-0.104086	1.26205	-5.61046	-1.69105	-0.546596	4.69332	1.04826
hsa-miR-155-3p	0.0121773	5.02653	1.62346	4.6494	4.42259	1.04567	12.7175	-0.710071
hsa-miR-1228-5p	0.0069779	6.83871	-0.659945	23.3809	3.4634	0.0306464	5.42353	-7.0227
hsa-miR-144-5p	0.00549267	-0.566366	-0.48142	-2.08977	-0.317629	-1.45784	12.3023	-2.60369
hsa-miR-4722-3p	0.00261039	0.391245	-1.05254	3.18328	-1.82974	-2.1108	1.27528	-4.89639
hsa-miR-4259	-0.00165417	2.80968	-1.35118	8.09739	-1.26491	-3.67522	-0.873529	-6.7785
hsa-miR-518d-3p	-0.00168086	-0.0945707	1.58241	3.25081	0.123397	-0.438582	3.44791	0.582098
hsa-miR-203b-5p	-0.00246059	-0.393906	0.244334	0.561342	-1.3367	-2.58467	3.83139	-1.72994
hsa-miR-4325	-0.00282944	-2.26991	-1.95237	-3.58376	-2.57361	-1.42924	-1.55539	-5.11357
hsa-miR-4766-3p	-0.0189657	1.06694	0.0067482	-5.89241	-1.08695	-1.57879	3.61352	-1.29509
hsa-miR-548av-3p	-0.0221124	0.204577	0.880823	-2.29007	-0.313695	-0.719301	11.6282	2.29657
hsa-miR-499b-5p	-0.0332223	-1.12702	1.60761	-3.3094	-1.01973	-1.75037	0.639944	-1.21128
hsa-miR-662	-0.0352549	0.230782	-0.833031	9.69891	-1.72255	-3.06567	9.58755	-2.66779
hsa-miR-4681	-0.0395537	-2.19303	-1.63096	0.170438	-2.83286	-3.01287	-0.728118	-5.84148
hsa-miR-802	-0.04025	-1.38087	-0.457359	-5.12811	-1.39965	-2.45236	7.88761	-2.20952
hsa-miR-498	-0.0417549	0.316968	2.9995	14.4364	-0.515451	-0.299768	9.31909	-0.776997
hsa-miR-4799-3p	-0.0422152	-1.77264	-0.208034	-5.93011	-0.818853	-2.03704	3.87186	-1.06404
hsa-miR-551a	-0.0458679	0.0477561	-0.238289	-1.23755	-0.958311	-1.53978	1.49479	-1.65141
hsa-miR-302f	-0.0502537	-0.197567	0.524482	-1.79086	-0.747199	-0.968125	2.75885	-0.335323
hsa-miR-4765	-0.0538502	-1.71409	0.904081	-4.63176	-0.405757	-0.984999	4.68722	-1.29563
hsa-miR-1185-2-3p	-0.0616124	5.37289	-1.91747	124.103	5.16957	-1.39028	0.526952	-2.38017
hsa-miR-4719	-0.0691053	0.548993	-0.2188	-2.71607	-2.21431	-2.35133	0.774609	-3.08867
hsa-miR-3648	-0.0814231	27.5998	1.73726	177.657	3.89827	2.60522	8.54227	4.0533
hsa-miR-6509-5p	-0.0834298	11.3005	-0.493646	19.5974	4.35764	5.04468	-2.94288	-6.42824
hsa-miR-4678	-0.0847342	0.108023	2.03907	0.0771451	-0.115321	-0.791531	4.38088	1.24845
hsa-miR-548h-5p	-0.0853437	-0.361983	0.420176	-6.09878	-1.74553	-2.70149	6.24591	-1.03371
hsa-miR-3529-3p	-0.0872675	0.73117	0.332302	3.94954	-1.00947	-0.806577	6.63886	-1.06541
hsa-miR-377-5p	-0.0923091	-1.44678	0.0580472	-0.435334	-1.92054	-1.35811	4.99071	-1.53002
hsa-miR-1178-3p	-0.092674	0.748038	0.923747	6.94249	-0.968573	-1.49301	-0.879023	-2.32373
hsa-miR-518b	-0.0983405	-0.319483	0.167416	-2.96835	-1.35773	-1.26253	7.77745	-3.51191
hsa-miR-103a-2-5p	-0.0993496	2.90154	0.640114	11.4524	-0.712219	-0.507538	-0.756509	-5.37307
hsa-miR-5589-3p	-0.100503	0.523341	0.291903	11.5931	-2.82042	-2.65903	0.395891	-6.03408
hsa-miR-4295	-0.107142	-0.209359	-1.67783	-4.82316	-0.401837	-1.09414	9.25302	-1.89444
hsa-miR-32-5p	-0.107493	14.6345	0.943199	37.3279	0.0618307	-0.686171	1.439	-2.90591
hsa-miR-4798-5p	-0.111122	-1.1684	-0.932581	-5.39849	-1.36697	-1.8686	2.97649	-3.21229
hsa-miR-501-5p	-0.113444	5.22037	4.68197	13.1244	0.24394	-0.0504076	8.33374	5.44322
hsa-miR-657	-0.117702	0.137339	-0.293235	3.2574	-2.81711	-2.6404	2.4634	-5.0331
hsa-miR-448	-0.121346	-1.21408	-1.46937	-6.94416	-2.0939	-2.39572	-0.26591	-2.98192
hsa-miR-3975	-0.124498	-0.434315	0.26296	5.32607	0.992451	-1.48001	0.0244229	-3.5064
hsa-miR-1265	-0.128165	0.822099	1.57085	-0.304995	-2.33878	-2.48367	5.06947	-1.95854
hsa-miR-3943	-0.129555	-0.421403	-0.716689	-4.11341	-1.37721	-1.60339	-0.45204	-2.28918
hsa-miR-491-3p	-0.133468	1.7003	1.94473	13.0893	-0.120052	0.69763	3.81834	-1.0642
hsa-miR-4446-5p	-0.134415	0.816776	0.732375	6.09203	-1.78847	-0.965242	0.997315	-4.02916
hsa-miR-4713-5p	-0.135521	1.86041	0.962908	19.8686	-2.27684	-1.50928	9.57982	-4.45309
hsa-miR-30b-3p	-0.140813	2.91142	3.36445	6.68133	2.86254	1.06026	9.65415	-0.76771
hsa-miR-4743-5p	-0.141346	-0.457307	0.595198	7.82968	-1.08324	-2.63729	1.63893	-6.48605
hsa-miR-5001-3p	-0.144765	-0.676537	-0.899863	-0.00114166	-2.3822	-1.90275	0.0078772	-3.72821
hsa-miR-548q	-0.146358	1.04914	-2.01178	9.30484	-2.02847	-3.01723	-3.02432	-3.41575
hsa-miR-4539	-0.147235	-0.0342942	-1.87653	0.838005	2.74354	-2.9402	7.53873	-7.2184
hsa-miR-3154	-0.152682	1.20825	6.77671	4.85688	1.26402	-2.28435	-2.679	-6.45043
hsa-miR-33b-5p	-0.155684	-1.63877	-0.601485	-4.32663	-1.38816	-1.88081	0.827546	-3.10382
hsa-miR-769-3p	-0.172663	0.759072	0.174846	12.3657	-1.76849	-2.01754	44.716	-3.57978
hsa-miR-548am-3p	-0.176815	-0.952374	1.3186	-6.09064	-0.853326	-0.864504	14.1356	0.753272
hsa-miR-3118	-0.188996	-0.884942	-0.518808	-4.74089	16.725	-1.33497	5.94784	-2.52897
hsa-miR-6510-3p	-0.189478	0.629559	0.406208	1.83957	-1.76564	-0.419516	7.94069	-2.59656
hsa-miR-548ao-3p	-0.190333	-0.770046	0.204369	-0.196497	-1.63911	-1.25276	3.2678	-1.82935
hsa-miR-212-5p	-0.192047	-0.508926	-0.341074	1.95568	-1.11193	-1.02142	2.55385	-2.2182
hsa-miR-555	-0.196196	-1.15457	1.40273	-2.75298	-3.00942	-2.94733	1.48667	-4.94718
hsa-miR-4448	-0.206109	2.42457	1.079	6.85064	-0.0877369	-1.31224	-0.753376	-4.51146
hsa-miR-4761-3p	-0.210767	0.258846	0.0666068	-1.27841	-1.45658	-2.86279	3.9184	-3.69125
hsa-miR-214-5p	-0.216145	0.399455	-0.299474	4.65945	-1.69147	-1.66853	-0.327134	-3.67822
hsa-miR-1284	-0.219262	-0.0979237	1.57722	8.72797	-0.746527	-2.20854	2.05009	-2.83966
hsa-miR-4320	-0.223731	-0.620836	0.576295	1.30158	-1.43352	-2.14546	393.357	-2.04811
hsa-miR-3529-5p	-0.231059	-1.06144	-0.104662	-2.76896	-2.66056	-1.88164	5.77645	-1.78877
hsa-miR-642b-5p	-0.232119	2.39912	4.32249	7.72305	-0.367875	5.25278	7.67907	-1.92955
hsa-miR-4712-5p	-0.232175	0.15081	0.738525	0.0206765	0.215211	-0.749191	3.38692	0.240884
hsa-miR-512-5p	-0.240971	-1.94427	-0.843594	-3.61516	-1.95785	-2.61277	-0.255089	-3.9448
hsa-miR-200c-3p	-0.24926	5.04802	2.86464	7.62036	0.238487	2.16828	4.60372	-7.2458
hsa-miR-4789-5p	-0.25087	-0.326827	-0.335454	-1.30811	-1.64186	-1.55877	23.3692	-1.47043
hsa-miR-224-5p	-0.26444	0.832938	-0.160445	0.589234	-0.714817	-0.245845	10.69	-1.85215
hsa-miR-3137	-0.267238	6.3539	5.10792	34.3653	0.6738	-0.839205	6.29007	-0.958516
hsa-miR-5708	-0.273643	2.81168	0.51369	23.9264	-0.633568	-0.258556	1.60695	-4.20047
hsa-miR-4680-3p	-0.27667	-1.41272	-1.08997	-4.85989	-2.25733	-2.30909	4.62725	-3.47262
hsa-miR-3913-5p	-0.277472	-1.56001	0.645565	-0.659155	-1.17124	-2.35018	5.22079	-3.84037
hsa-miR-1287	-0.284017	3.22376	0.56666	4.20088	-1.95952	-2.68691	4.70839	-4.31398
hsa-miR-579	-0.286886	-0.89373	0.425618	-5.29622	-1.21689	-2.26375	0.27563	-0.736519
hsa-miR-3117-3p	-0.290896	0.580625	-0.571885	4.47573	-1.43941	-2.25542	4.02614	-3.49499
hsa-miR-6072	-0.300816	1.31042	0.705546	9.33918	-2.30676	-1.98403	18.448	-3.50913
hsa-miR-2964a-5p	-0.313924	-0.415783	-0.337031	5.90299	-2.64333	-2.52923	-0.610304	-4.70355
hsa-miR-5003-3p	-0.316389	-0.164453	1.25749	18.1377	-1.25039	-0.948705	19.7966	1.21794
hsa-miR-4473	-0.318645	-0.358686	-1.26543	-1.84477	-1.16242	-1.93147	0.516741	-3.54327
hsa-miR-504	-0.334251	-0.212374	2.77491	7.6874	-1.7514	-2.1014	7.72338	-3.79633
hsa-miR-4676-3p	-0.337201	-0.402172	-0.0388245	1.46999	-1.71485	-2.69529	11.1161	-3.95327
hsa-miR-647	-0.342265	1.58043	-0.124513	4.32036	-1.42227	-1.95301	0.926731	-3.22693
hsa-miR-676-3p	-0.344255	-3.08403	-1.31083	-4.85144	-1.96851	-2.73115	4.6644	-3.04462
hsa-miR-4684-5p	-0.346469	-1.64294	-1.15152	-1.61037	-1.8877	-3.3257	-1.66618	-3.91079
hsa-miR-6503-3p	-0.347268	8.90802	-0.861321	42.5359	-1.86145	-2.39549	3.99286	-5.75867
hsa-miR-668	-0.358478	-0.613601	-0.7735	9.60823	-2.37052	-2.14111	-2.02168	-5.27333
hsa-miR-377-3p	-0.360662	-0.889356	-0.518362	-3.47563	-2.08715	-2.25147	-0.345226	-4.61693
hsa-miR-429	-0.36501	-0.185901	-0.183305	9.19413	-1.81076	-1.59663	2.34348	-2.71961
hsa-miR-218-5p	-0.366528	-0.0709171	0.917615	7.44164	-1.14568	-1.10857	6.23068	-2.25805
hsa-miR-3189-3p	-0.373481	0.92153	-0.946354	8.95092	-2.07627	-3.55533	9.02928	-4.45291
hsa-miR-6508-3p	-0.37503	-1.65306	-0.331923	-6.04094	-2.38112	-2.37459	8.02619	-3.02912
hsa-miR-3672	-0.380465	-1.89008	-1.42653	-5.05892	-2.45027	-1.63905	3.04763	-4.18119
hsa-miR-181a-2-3p	-0.380728	0.851315	2.49661	14.4709	-1.62257	18.0968	5.62209	-3.11503
hsa-miR-493-5p	-0.38463	2.32527	-0.077987	-2.02604	-0.480801	-2.16096	1.43778	-1.92037
hsa-miR-335-5p	-0.389141	7.91862	13.4599	9.44176	-1.92118	-4.37257	-0.0487086	-7.93018
hsa-miR-516a-3p	-0.389333	0.347315	-1.20415	0.166737	-2.11066	-3.07232	3.49129	-3.36692
hsa-miR-548j	-0.389674	-0.694578	0.182589	0.257776	-1.51831	-1.8148	7.02737	-1.31747
hsa-miR-628-3p	-0.390248	0.80589	-0.329374	-1.69005	-2.46786	-3.53146	-3.34746	-8.05981
hsa-miR-451b	-0.39395	6.64444	-1.69129	15.2713	0.615318	4.81251	-0.180959	-5.92717
hsa-miR-2355-5p	-0.393967	-0.0821744	-1.61298	4.10488	-3.48569	-4.13081	-2.22803	-7.66375
hsa-miR-944	-0.395949	-1.59788	-1.30081	-4.3266	-1.09522	-1.66266	7.03763	-1.25274
hsa-miR-4670-3p	-0.399295	-0.887838	0.0806005	-3.26638	-0.726913	-2.15318	3.87451	-1.52895
hsa-miR-3691-3p	-0.402041	-0.0605118	-0.658809	3.02092	-1.95741	-1.94419	8.33096	-4.02134
hsa-miR-6129	-0.403794	3.01133	0.10258	18.8197	-1.49017	-3.38737	8.42768	-0.875985
hsa-miR-4512	-0.405768	1.88398	1.53535	24.9695	-2.28434	-1.07474	4.25885	-2.2651
hsa-miR-891b	-0.410646	0.105154	-0.337636	-1.63914	-1.45247	-1.51281	1.37271	-3.45579
hsa-miR-3921	-0.417415	-0.251953	1.41025	4.41397	-0.764909	-2.1382	0.801722	-4.53669
hsa-miR-1224-3p	-0.424686	3.54705	0.560348	6.06452	-0.59225	0.278111	-0.114731	-2.04098
hsa-miR-5689	-0.424751	-0.580015	0.298396	0.733212	-1.82584	-1.44091	-0.829841	-2.60687
hsa-miR-876-3p	-0.425273	-1.84725	-2.1801	-7.43962	-3.21423	0.184666	9.07761	-3.22702
hsa-miR-3074-3p	-0.425986	-0.489005	-1.02331	2.39521	-3.40104	-3.31841	1.14133	-4.9203
hsa-miR-4524a-3p	-0.430989	-0.282393	0.347236	-2.35445	-0.742541	-1.61859	-0.0645044	-1.57396
hsa-miR-1245a	-0.432068	-1.56752	-1.40519	-4.28897	-1.68441	-2.65702	1.20624	-2.03351
hsa-miR-3607-5p	-0.435914	2.94324	4.58214	1.57779	2.3549	-0.913311	-0.86513	-4.96549
hsa-miR-1273e	-0.441635	-1.2619	0.0307707	8.07285	-0.603721	-2.36932	-1.30008	-8.87433
hsa-miR-5197-5p	-0.444819	-0.716159	-0.542956	-1.76868	-1.62056	-2.37009	-1.30021	-5.38032
hsa-miR-1538	-0.445826	1.60841	0.789085	9.41372	-0.760672	-0.288658	3.04778	-3.72728
hsa-miR-3685	-0.451388	-0.324423	0.160407	8.35877	-2.40864	-2.15671	4.53111	-5.01138
hsa-miR-1273a	-0.462545	-1.35085	-0.930646	-5.1834	-1.49488	-2.27838	0.873207	-2.5212
hsa-miR-539-5p	-0.467236	3.97909	-0.0539351	13.3919	1.98162	0.679055	19.8441	-0.876238
hsa-miR-106a-3p	-0.468354	0.918001	-0.689533	-2.97547	-0.764476	-1.27817	5.20589	-3.35029
hsa-miR-4800-3p	-0.480703	0.968463	0.52793	9.54345	-1.95656	-1.94005	3.12869	-4.48461
hsa-miR-99b-3p	-0.488222	8.30984	1.61006	42.7047	-0.979616	-2.19367	15.2412	1.57898
hsa-miR-4666a-5p	-0.495462	-0.818103	0.686933	6.84014	-0.576512	-1.80163	2.70701	-1.31104
hsa-miR-30d-3p	-0.497785	2.02183	3.75111	4.79082	1.15182	-0.730473	0.549301	-2.46386
hsa-miR-4282	-0.500823	-0.901063	0.140401	0.040601	-2.8287	-2.9827	1.86327	-4.85471
hsa-miR-5587-5p	-0.501156	2.48245	4.37358	13.252	-2.41949	-2.37311	-0.431442	-5.42297
hsa-miR-873-5p	-0.502233	0.278763	0.0152842	0.658512	-2.02909	7.18656	0.422269	-3.39663
hsa-miR-1206	-0.503746	-0.128069	-0.768127	-2.44497	-1.11001	-1.14185	3.50697	0.0484487
hsa-miR-562	-0.51577	-0.490936	0.588883	3.82968	-2.14174	-1.50744	8.92779	-1.71929
hsa-miR-4794	-0.517417	-1.03416	0.693437	-3.06576	-2.21653	-1.7381	6.67855	-5.67699
hsa-miR-1245b-5p	-0.523023	-1.21318	-0.222893	-4.20511	0.00827079	-2.50473	3.38924	-2.40226
hsa-miR-93-3p	-0.527662	0.639039	0.569548	8.21818	-2.99197	-2.57873	12.7513	-5.08829
hsa-miR-660-3p	-0.533773	5.55489	-1.25417	13.6192	0.278045	-0.627185	5.75439	-2.6172
hsa-miR-542-3p	-0.536811	0.906744	-2.02113	8.37243	-3.45909	-2.89497	-2.1341	-6.03222
hsa-miR-5699	-0.536973	-0.304226	0.180939	4.72185	-1.83712	-1.52818	7.23355	-0.879027
hsa-miR-4708-5p	-0.541684	0.210789	0.26276	6.60654	-2.24406	-2.87493	0.0846389	-4.657
hsa-miR-619	-0.542133	-0.396242	-0.639148	2.25862	-2.35432	-2.26342	0.709976	-1.25203
hsa-miR-1183	-0.542874	3.47015	-1.04423	32.9322	-1.1442	-1.64013	6.3668	-0.307369
hsa-miR-3158-3p	-0.546417	-0.88849	0.650273	-0.300853	-2.74988	-2.97645	3.6613	-4.96412
hsa-miR-4482-3p	-0.548234	-1.20313	-0.883323	3.895	-3.40619	-3.28701	-2.4057	-7.23024
hsa-miR-503-3p	-0.548743	-1.99135	-2.1808	-5.44227	-4.49186	-4.13954	-1.36681	-7.11363
hsa-miR-4735-5p	-0.554605	-0.999029	-1.22569	-6.5824	-2.46469	-3.20395	4.1554	-0.744649
hsa-miR-5687	-0.558403	1.10168	-0.333425	-0.383349	-1.1194	-2.13937	2.63226	-1.49836
hsa-miR-549a	-0.560964	-1.78162	0.0896927	-6.80871	-2.56159	-2.68922	4.30869	-4.2486
hsa-miR-4733-5p	-0.563066	-1.39575	-0.370386	5.6732	-2.85343	-2.9747	3.46071	-4.3155
hsa-miR-561-5p	-0.563241	0.925463	0.481934	7.48636	-0.499441	-0.963874	17.6296	12.5883
hsa-miR-3942-5p	-0.565051	0.0560808	0.393429	-0.960762	-1.09888	-0.844514	5.05875	-1.18227
hsa-miR-450a-3p	-0.566033	0.192086	-0.867425	-2.96999	-1.64875	-2.34048	1.69457	0.643315
hsa-miR-194-3p	-0.567072	2.54218	0.329399	3.96594	-1.52124	-1.39652	0.684328	-4.0733
hsa-let-7g-3p	-0.577243	1.66395	1.1626	7.84497	-1.88563	-1.71547	2.18041	-5.44652
hsa-miR-431-3p	-0.585271	1.61187	3.7857	2.81336	1.67091	-0.697262	0.171127	-3.51855
hsa-miR-4705	-0.586964	0.404812	0.712106	0.745016	0.243927	-0.156109	10.8972	1.5671
hsa-miR-637	-0.588181	-0.493765	-0.0708963	1.90165	-1.61462	-0.98626	14.2079	-3.97472
hsa-miR-1261	-0.602411	0.693361	-1.29299	1.12229	0.284933	-1.32852	8.45985	-4.94522
hsa-miR-578	-0.615225	-0.331983	-0.142629	-1.66047	-0.711283	-2.03272	-0.445608	-3.9176
hsa-miR-5702	-0.617963	-1.96665	-1.94497	5.77956	-3.62043	-3.48346	-0.271935	-6.88649
hsa-miR-95	-0.619997	8.46865	6.01374	-2.16277	10.629	7.71404	2.11914	-2.47521
hsa-miR-382-5p	-0.620895	0.301525	-0.724581	9.77049	-0.42735	-2.27402	1.44716	-1.79797
hsa-miR-205-5p	-0.624613	-0.337275	-0.582189	2.08523	-2.41415	-2.79486	-1.68206	-4.5275
hsa-miR-4786-3p	-0.628628	-0.405143	-0.612301	-1.92612	-1.95576	-2.08407	3.25675	-4.47464
hsa-miR-143-5p	-0.630627	-0.69916	-0.95667	2.7413	-1.68711	-2.20832	5.62317	-3.67698
hsa-miR-297	-0.632662	-0.217656	-2.05182	-5.73015	-1.22294	-2.05257	3.15191	-4.44047
hsa-miR-105-5p	-0.63671	-1.35444	0.0148157	2.63424	-2.9497	-3.68788	-2.04853	-6.51604
hsa-miR-5579-5p	-0.639703	-0.289353	1.46593	-0.261372	-0.292761	-1.11903	0.866083	-1.15325
hsa-miR-4279	-0.642607	-0.507896	0.0648438	2.3959	-2.07883	-2.62282	4.48268	-4.45945
hsa-miR-4480	-0.64582	-0.710811	-0.280601	-3.35873	-1.02391	-2.16247	6.79771	-3.31181
hsa-miR-3916	-0.648275	-0.239621	-0.609489	-3.67121	-0.572632	-2.16672	8.55883	-1.94538
hsa-miR-4288	-0.649555	0.00584426	-0.148203	1.40181	-2.45414	-2.12582	2.78846	-3.53481
hsa-miR-378h	-0.652467	-2.48878	-0.144442	0.858907	-2.20489	-3.7377	6.05154	-5.81207
hsa-miR-653	-0.656534	-1.6665	-0.496669	-0.352076	-1.68117	-3.16383	0.454134	-3.98647
hsa-miR-515-5p	-0.657245	0.263732	-0.996928	-5.23422	-0.804158	-1.79173	3.35238	-4.07885
hsa-miR-192-3p	-0.657743	0.238014	0.0934942	-0.767356	-1.97184	-1.34993	1.08711	-5.60856
hsa-miR-4524b-5p	-0.659638	0.2394	0.642122	2.52005	-2.74463	-2.18876	6.49508	-5.46525
hsa-miR-6504-3p	-0.659677	0.473983	-0.969892	2.60051	-2.707	-2.13543	-1.74359	-5.27534
hsa-miR-4740-5p	-0.660451	0.128002	-1.09668	12.1973	-2.06468	-3.29359	-2.656	-6.12457
hsa-miR-4718	-0.661011	-0.772	-2.32233	-1.84649	-4.77309	-4.37477	2.43758	-8.82948
hsa-miR-4671-5p	-0.661088	-2.56687	-0.902286	-2.76269	-1.37266	-1.60207	13.1949	-1.57214
hsa-miR-3136-5p	-0.666457	3.82725	-2.20943	6.9401	0.367959	-1.3157	5.06808	-2.30114
hsa-miR-30c-2-3p	-0.667803	-0.269694	-0.518594	3.67387	-1.8403	-1.44786	5.7992	-3.51303
hsa-miR-4477b	-0.669048	-1.0832	-0.914207	-4.85608	-2.0744	-1.12916	7.92964	-1.7563
hsa-miR-151a-5p	-0.669819	61.9676	15.1838	31.6692	113.795	9.68844	33.3168	31.2928
hsa-miR-3180-3p	-0.672496	-0.0763537	-1.71252	4.67727	-3.27012	-3.53449	6.25533	-5.15412
hsa-miR-92a-2-5p	-0.681247	-1.47227	-1.06662	-1.86937	-1.88565	-1.78482	9.23001	-0.570271
hsa-miR-3664-5p	-0.685577	-1.00437	-0.592977	-6.25279	-2.38624	-3.07307	6.29843	-2.36379
hsa-miR-548ax	-0.688648	-1.53062	0.941479	-4.92726	-2.15677	-2.03377	3.00782	-1.75436
hsa-miR-2113	-0.690369	0.491263	-0.466636	6.63719	-1.4351	-1.72237	5.65444	-3.41471
hsa-miR-1307-5p	-0.691849	2.52023	39.0448	31.655	-3.2419	-3.28385	1.86081	-5.73038
hsa-miR-5011-5p	-0.694774	0.767067	-0.0220398	8.65861	-1.43806	-2.53697	2.40495	-4.3127
hsa-miR-4777-3p	-0.697896	-1.87286	0.892016	-3.35919	-0.759719	-1.4799	4.83968	-2.83147
hsa-miR-4540	-0.698321	0.28601	0.0597195	3.49016	-1.02174	-1.03662	7.69718	-3.15303
hsa-miR-3688-3p	-0.700416	-0.0236457	0.995544	3.80926	-2.03828	-2.45245	0.809098	-3.62626
hsa-miR-4643	-0.706712	-1.7021	-1.01743	-5.33249	-3.2821	-3.14887	1.76829	-3.73548
hsa-miR-146a-3p	-0.706938	1.86886	-0.961526	-0.451242	-0.238215	-1.39882	7.65846	-1.60144
hsa-miR-1257	-0.714268	-1.52612	-0.656027	-6.30403	-2.53776	-2.45905	0.556528	-2.5071
hsa-miR-4764-3p	-0.71888	-1.15559	-1.26445	-0.837467	-1.80261	-0.749947	-3.55122	-5.03063
hsa-miR-3675-5p	-0.729728	-1.99449	-1.25492	-3.4886	-1.81805	-2.4379	5.64632	-3.62669
hsa-miR-525-3p	-0.730484	-1.36744	1.05473	-3.10041	-1.64007	-1.34993	5.72479	-3.94948
hsa-miR-3152-5p	-0.733317	-0.890743	-0.527033	0.308268	-1.74699	-2.65709	0.69082	-4.10225
hsa-miR-571	-0.746108	8.09388	-1.22538	-2.72073	-0.638527	10.7553	7.48458	-2.10405
hsa-miR-2355-3p	-0.747596	-1.06389	-0.674138	-2.32466	-1.60429	-1.19022	2.97672	-3.39342
hsa-miR-548x-3p	-0.748879	-0.444996	-0.935481	-1.27313	-1.4393	-1.98282	0.497776	-3.28936
hsa-miR-513c-3p	-0.75435	-1.223	-0.269228	0.00649393	-1.31856	1.46364	5.66766	-2.34425
hsa-miR-512-3p	-0.756597	3.70662	10.9938	5.04035	2.05943	0.845348	1.96166	-2.30463
hsa-miR-632	-0.759	-0.852802	-0.0479673	4.04342	-0.898304	-2.55694	-0.906216	-4.40506
hsa-miR-496	-0.762596	-0.0385293	-0.634163	-2.39557	-1.54595	-2.49863	-0.51577	-2.10556
hsa-miR-4474-5p	-0.766291	-0.126941	-1.09108	-4.96539	-2.26258	-2.83209	1.61095	-2.54393
hsa-miR-3945	-0.768234	5.34407	-1.44087	17.6224	0.212709	-2.13025	6.37147	0.836652
hsa-miR-122-3p	-0.768402	0.57757	1.01941	2.80092	-0.703354	-1.29896	5.44855	-2.3838
hsa-miR-4304	-0.768586	-0.00597582	-0.40583	8.4545	-2.82208	-3.59831	2.48901	-7.55201
hsa-miR-3133	-0.769262	-1.30297	0.752442	-0.912675	-2.43961	-2.31869	1.19228	-2.67423
hsa-miR-545-5p	-0.777715	-1.41592	-0.977228	-5.14248	-1.98402	-1.31843	8.5016	-1.79733
hsa-miR-4785	-0.782283	5.02162	-0.550991	28.6406	-2.84927	-1.17842	21.0517	7.81285
hsa-miR-1910	-0.786753	5.51416	1.20416	18.8922	-0.837623	-0.107636	14.2674	-4.09754
hsa-miR-3927-3p	-0.787888	-1.51638	-0.119303	-5.56269	0.0125016	-1.62412	7875.81	-1.87216
hsa-miR-4487	-0.7901	0.117201	-1.59781	25.7261	-3.28793	-3.44833	-1.72307	-7.93233
hsa-miR-1244	-0.802497	-1.43701	-0.491051	0.264883	-1.55662	-1.3334	1.89685	-2.35847
hsa-miR-6083	-0.803831	-0.209187	-1.01528	11.6581	-0.968042	-0.86464	11.2319	-3.62062
hsa-miR-300	-0.806274	2.23037	-1.12362	2.017	1.73534	-2.1605	7.13616	-4.1887
hsa-miR-6512-3p	-0.807473	-0.471114	0.770011	1.3135	-1.1101	-1.10897	0.325265	-2.27683
hsa-miR-4272	-0.81096	-2.54642	-0.539266	-5.73804	-2.44781	-3.52609	3.85035	-4.14803
hsa-miR-183-5p	-0.81288	-1.50503	-0.706498	-4.64936	-1.30496	-2.32396	2.31896	-4.688
hsa-miR-449a	-0.814681	0.795624	-0.102434	6.9208	-1.41313	-0.665163	3.12007	-2.44546
hsa-miR-3619-3p	-0.817145	1.69445	0.313116	7.32053	0.287278	-1.3259	0.0391956	-5.11442
hsa-miR-490-5p	-0.822916	1.86105	-0.32757	15.5209	-3.06744	-2.92848	-0.0404525	-5.59934
hsa-miR-642a-5p	-0.828052	-0.146932	1.01306	4.86773	-1.09109	-1.84033	4.98159	-4.22357
hsa-miR-3935	-0.831959	7.90715	2.07655	29.5977	-0.326059	1.17747	24.71	4.92992
hsa-miR-615-5p	-0.838364	-1.64965	-1.74694	-6.92361	-3.05175	-3.48951	-3.28707	-6.65905
hsa-miR-4509	-0.840028	-2.00514	-1.15939	-7.56327	-2.03847	-2.73079	2.26427	-3.12027
hsa-miR-5094	-0.840782	-0.207287	0.320893	6.47643	-1.10896	-1.53938	5.8806	-1.90432
hsa-miR-4715-3p	-0.842612	-0.682211	-1.44434	-3.34969	-1.51008	-2.90012	6.0752	-3.92104
hsa-miR-4496	-0.848464	2.77503	4.2574	31.1222	3.11912	-0.713014	5.94189	-2.74791
hsa-miR-5092	-0.84948	0.694975	-1.61375	-0.0537581	-1.26328	-1.97597	0.475728	0.380455
hsa-miR-34a-3p	-0.857524	-0.595793	-1.70665	0.540002	-0.747928	-1.88927	11.2816	-4.55721
hsa-miR-708-5p	-0.857601	-0.579142	-1.69899	1.74291	-2.63945	-3.30349	2.28483	-6.08856
hsa-miR-3922-5p	-0.860442	-0.57574	-2.65736	0.442503	-3.86267	-3.40629	-2.78508	-9.47353
hsa-miR-4735-3p	-0.864985	-1.286	-1.47882	-4.41642	-2.96057	-1.83731	0.822113	-1.94611
hsa-miR-3908	-0.866122	-0.993479	-0.55151	-2.173	-1.33319	-2.59255	7.31385	-2.71039
hsa-miR-513c-5p	-0.868854	1.58372	0.68841	17.9069	0.533091	-0.301374	2.75928	-3.19933
hsa-miR-4529-5p	-0.873415	-2.12284	-1.79197	-4.98731	-2.67589	-4.12892	-2.39395	-7.13644
hsa-miR-3669	-0.875312	-1.75086	-1.37274	-7.35515	-2.43378	-2.51214	51.2265	-2.17543
hsa-miR-4754	-0.879945	3.09958	-2.37154	6.7485	-1.1557	-3.33908	-0.448737	-5.54916
hsa-miR-581	-0.881465	-1.44536	1.43947	-1.35582	-0.883571	-2.24393	5.64703	-2.49795
hsa-miR-5011-3p	-0.88155	-1.86941	1.87568	-3.26863	-1.71606	-2.10776	-0.252444	-2.84947
hsa-miR-2681-5p	-0.882143	-1.69298	-1.95187	-4.31429	-2.71376	-3.51527	1.6939	-5.48481
hsa-miR-5697	-0.882429	-1.17393	-1.62928	-5.47679	-2.52991	-2.04829	6.90928	-3.64982
hsa-miR-499a-3p	-0.882529	-1.71432	-1.4815	-4.96115	-2.95178	-4.60036	-2.46162	-5.26344
hsa-miR-489	-0.885849	-1.41063	2.48848	-1.98041	-2.05834	-2.42303	6.08426	-2.19803
hsa-miR-411-3p	-0.888339	0.259569	-0.489769	10.1582	-3.38306	-2.06703	2.09227	-5.07727
hsa-miR-122-5p	-0.889792	1.19682	-1.19142	6.16085	-0.724627	-1.69773	1.82168	-2.86295
hsa-miR-3942-3p	-0.890102	-1.83343	-1.69924	-6.93695	-3.65756	-3.36716	5.5637	-3.32141
hsa-miR-508-3p	-0.89137	-2.77659	-1.80867	-3.26178	-2.76217	-2.58467	-0.239325	-4.28975
hsa-miR-3938	-0.894456	-0.721381	19.6889	27.3068	-2.8438	-2.46842	3.52987	-6.3641
hsa-miR-1237-5p	-0.894867	-0.560925	-3.06581	27.4205	-4.40739	-4.28167	-5.10682	-10.6287
hsa-miR-3140-5p	-0.895494	-0.937939	-0.720322	-5.60297	-1.98366	-2.10055	6.64177	-1.93885
hsa-miR-5692b	-0.897189	-1.04312	-0.536371	-3.57823	-2.72279	-2.7273	2.04736	-3.08083
hsa-miR-675-3p	-0.897524	0.7566	-0.200797	7.82845	-1.03815	-1.89623	-1.27494	-4.60407
hsa-miR-887	-0.898692	6.14517	-0.953465	31.8034	-1.98491	-3.42572	-1.03539	-6.02498
hsa-miR-1180	-0.903353	4.55528	-1.74452	31.3213	2.79062	-0.748772	11.5659	-2.0822
hsa-miR-409-5p	-0.903897	0.360672	-0.872937	-3.10632	-2.30418	-2.29582	0.541152	-3.70279
hsa-miR-4771	-0.908229	-1.17992	-0.98682	1.58899	-2.74847	-2.15574	4.72463	-1.66742
hsa-miR-9-5p	-0.910462	16.6488	0.245278	31.6469	-1.23509	0.0912565	12.3536	-2.04341
hsa-miR-1273d	-0.910875	-1.05638	-2.35579	-7.20994	-1.71111	-2.62502	6.53647	-4.95175
hsa-miR-3170	-0.913277	13.2672	-1.70518	-4.96092	2.45425	1.79388	-3.28601	-7.66894
hsa-miR-6503-5p	-0.914439	0.504673	1.46279	6.76409	-2.31	-2.60064	2.5522	-5.25236
hsa-miR-1273g-5p	-0.916961	-1.9967	-3.85121	-6.10524	-3.12289	-3.16846	-4.23003	-6.50651
hsa-miR-185-3p	-0.918185	0.991126	0.632341	7.8303	-0.776816	-1.5642	1.19971	-2.10067
hsa-miR-4704-3p	-0.920501	-0.359932	0.546404	-3.08286	-1.09727	-1.2816	1.93714	-2.32388
hsa-miR-3186-5p	-0.925075	-0.186646	0.811183	5.53437	-1.16808	-2.12757	4.95529	-3.64903
hsa-miR-4762-5p	-0.926013	-1.5596	-1.37902	-3.3185	-1.62182	-1.67578	9.70603	-1.82918
hsa-miR-1271-5p	-0.928901	6.81332	5.97655	4.73756	4.13372	5.40659	-1.5118	-6.41698
hsa-miR-591	-0.942546	-0.530849	-0.582756	-1.39665	-1.80235	-1.06348	4.84636	-2.27012
hsa-miR-3167	-0.942732	-1.24218	-1.04924	-3.80506	-1.98018	-1.2685	7.18662	-2.59411
hsa-miR-3714	-0.943762	2.89319	1.39028	14.06	-0.932728	0.745731	2.80495	-3.59817
hsa-miR-766-5p	-0.945592	2.27762	0.0524029	12.0112	0.0419133	-1.02055	9.95659	0.0499861
hsa-miR-492	-0.949244	-0.682622	-1.24698	11.4178	-1.8056	-2.03454	6.46631	-2.36767
hsa-miR-5681a	-0.958121	-1.88922	0.911296	3.57208	-2.32988	-2.00604	0.758877	-3.2053
hsa-miR-4328	-0.958401	-1.28409	-1.26019	-4.48663	-1.72338	-2.95979	2.19741	-3.29388
hsa-miR-205-3p	-0.958536	25.4797	-2.22209	47.7202	13.8678	15.0591	2.70729	-5.96814
hsa-miR-200c-5p	-0.963571	-0.400004	-0.363471	0.0806342	-1.76825	-2.30551	2.74002	-4.86022
hsa-miR-5088	-0.96605	11.1452	-0.348237	24.5653	7.24634	2.54369	-2.22994	-4.75489
hsa-miR-4707-3p	-0.966967	1.62254	-0.729425	4.5003	-2.97416	-3.48644	-3.39172	-6.34756
hsa-miR-3667-5p	-0.968328	7.94906	-0.252757	26.0844	-0.546186	-1.39568	10.0717	4.03246
hsa-miR-525-5p	-0.968899	-1.22178	0.31301	2.75205	-1.17697	-2.75981	-1.49924	-3.98543
hsa-miR-4776-3p	-0.970381	-0.358818	-0.477015	4.47061	-2.72571	-2.35324	11.2473	-5.12244
hsa-miR-1307-3p	-0.975102	3.12432	-0.499895	25.5797	-1.73695	-1.65109	27.9321	14.3757
hsa-miR-548ay-3p	-0.978363	-1.15553	-1.49515	-3.59359	1.27938	-3.21563	1.87005	-3.88243
hsa-miR-216a-3p	-0.983432	-0.611123	-0.316184	-1.22428	-1.48776	-1.58918	8.23298	-2.07096
hsa-miR-3622b-3p	-0.985704	2.56256	0.931115	14.7158	-1.44319	-1.07338	0.321915	-4.57087
hsa-miR-4329	-0.98643	-1.37757	0.561251	7.27283	-2.4641	-2.48086	-3.07983	-4.57028
hsa-miR-3155a	-0.987276	-1.83844	-2.14508	-2.9487	-3.72089	-3.54221	-2.9723	-7.39178
hsa-miR-3972	-0.988223	0.156844	0.225207	6.39467	-2.41274	-3.06363	17.4818	-6.76243
hsa-miR-3616-5p	-0.988672	-0.753274	-1.13379	-6.52584	-1.84308	-2.53382	-1.49251	-3.55779
hsa-miR-4778-5p	-0.992229	8.35355	0.812818	39.9505	5.85823	0.46997	8.35479	1.05058
hsa-miR-5580-3p	-0.992647	1.06466	-1.67268	6.5531	-3.61606	-3.81384	-5.49051	-8.06344
hsa-miR-1343	-0.994061	-0.109214	-0.710148	15.1008	-2.96856	-2.99306	12.9569	-1.31715
hsa-miR-599	-0.997204	-0.137853	0.0452454	-2.06733	-2.60843	-1.79777	5.35607	4.82703
hsa-miR-3689a-3p	-1.00047	-1.13419	-0.728966	4.69108	-1.87347	-2.39866	-1.54946	-4.5643
hsa-miR-548 adult	-1.00054	0.126499	-0.817591	-4.08044	-1.87864	-2.89404	5.52547	-3.16587
hsa-miR-3065-3p	-1.00322	-1.63751	-1.35009	-3.30894	-2.56096	-2.93111	11.9916	-4.78583
hsa-miR-514b-3p	-1.00973	2.81206	-1.49528	4.1245	0.690471	-0.339942	-2.59529	-4.73147
hsa-miR-4774-5p	-1.01409	-1.43507	-0.705285	-3.6029	-1.94638	-2.02422	5.4374	-3.26141
hsa-miR-4744	-1.02395	-1.54695	-1.38064	-5.60937	-1.89266	-2.28168	6.98417	-2.12489
hsa-miR-3166	-1.02399	0.253045	-0.913335	-0.530287	-2.7844	-1.6832	5.45073	-3.95045
hsa-miR-345-5p	-1.02818	6.39035	-0.912156	24.114	-1.50017	-4.08399	-3.63377	-4.57487
hsa-miR-548ap-5p	-1.02901	-1.36656	-0.771405	-1.15615	-1.19994	-2.68713	13.6792	-2.65857
hsa-miR-17-3p	-1.03111	21.1951	11.7477	49.9743	7.6722	6.77773	24.8253	-1.7199
hsa-miR-3663-5p	-1.04071	0.0633001	-1.66456	10.5775	-2.03739	-2.64531	5.77967	-1.97659
hsa-miR-125b-2-3p	-1.04216	-0.114667	-0.0991952	4.29841	-3.85383	-2.85419	-0.0888299	-4.85996
hsa-miR-147a	-1.05022	-1.07247	-0.488283	2.39633	-2.57078	-0.0792735	-0.376567	-4.23534
hsa-miR-4277	-1.05449	-0.946212	-0.636179	-0.284315	-2.54805	-2.86661	1.19844	-5.00566
hsa-miR-1226-3p	-1.06086	-0.658334	-0.0702835	6.12119	-2.85602	-1.38389	0.591569	-4.11824
hsa-miR-3678-5p	-1.06104	-0.710776	0.310237	0.896906	-2.58168	-2.23733	10.084	-6.44512
hsa-miR-3202	-1.06112	0.313121	-1.30128	3.92095	-1.95461	-3.1936	14.0355	-4.7881
hsa-miR-4461	-1.06223	-0.601759	-1.09253	0.516867	-1.1396	17.2244	1.12404	-5.40303
hsa-miR-612	-1.0652	-0.687944	-0.161773	-3.73778	-1.48958	-1.34543	1.00704	-3.22383
hsa-miR-4656	-1.0694	3.80917	3.1895	57.758	-0.254462	-1.369	2.73818	-5.78631
hsa-miR-5188	-1.07041	-1.64666	-1.62223	-2.16965	-1.92049	-3.39402	11.4734	-3.7005
hsa-miR-3655	-1.07315	-2.22095	0.476011	3.67986	-1.82889	-2.66088	-0.203129	-6.33823
hsa-miR-141-3p	-1.0792	6.82347	3.3283	12.1159	0.153074	-1.04119	1.62698	-4.07658
hsa-miR-196b-3p	-1.08071	-0.247296	0.0612558	13.0371	-2.54104	-2.58579	6.6951	-5.70577
hsa-miR-3973	-1.08107	-1.66614	-0.349412	-2.1808	-1.8751	-1.5064	6.76662	-1.4694
hsa-miR-4693-5p	-1.08338	-1.0461	-0.434441	-2.52101	-1.9394	-2.43976	9.70396	-3.4588
hsa-miR-509-3p	-1.0895	-2.44722	-1.61424	-0.223882	-3.45159	-2.85467	1.55394	-6.23422
hsa-miR-516b-5p	-1.08982	-2.65377	-0.375923	-4.75514	-3.48556	-4.30691	1.60452	-7.54746
hsa-miR-4699-5p	-1.09104	-2.38647	-1.34318	-1.77594	-2.3643	-3.4207	7.03269	-4.19325
hsa-miR-410	-1.09515	-1.74745	-1.15412	-2.04947	-2.36948	-2.85103	5.05336	-1.38946
hsa-miR-106b-3p	-1.09849	-1.63015	0.153426	2.03449	-3.71405	-3.38616	-3.04407	-6.99676
hsa-miR-4659b-3p	-1.09976	-1.34649	-2.50441	-0.067822	-3.2053	-2.52473	2.2196	-3.89056
hsa-miR-101-5p	-1.0999	2.94364	1.04741	5.17098	-1.49374	-2.33794	4.78073	-4.57825
hsa-miR-31-3p	-1.10838	4.283	8.60301	-4.00042	-1.58637	-0.066858	2.22891	-3.18839
hsa-miR-1184	-1.11022	-1.50594	-0.364334	7.63123	-2.48678	-2.70404	-0.436841	-3.99557
hsa-miR-105-3p	-1.11531	-1.28515	-1.7738	-4.80711	-2.23936	-2.78761	5.53549	-3.69459
hsa-miR-4647	-1.11838	-0.678123	-0.129921	12.5928	-2.04136	-1.67949	2.43278	-6.77166
hsa-miR-432-5p	-1.11868	1.02309	-0.982523	16.3296	-0.688696	-2.12089	19.3842	2.75511
hsa-miR-4524a-5p	-1.12351	-0.137873	-0.211532	3.41824	-2.53007	-2.33868	1.9427	-5.44212
hsa-miR-4640-5p	-1.12525	0.04694	-0.994832	5.24784	-2.91567	-3.44618	7.6549	-5.86815
hsa-miR-3145-5p	-1.12639	-1.40069	-1.20314	-2.67739	-3.3884	-3.54082	1.63514	-7.58823
hsa-miR-548al	-1.12961	-1.06772	-0.327758	-1.64255	-2.28905	-2.0817	0.151495	-3.84413
hsa-miR-4710	-1.13063	3.89756	-0.255242	22.1353	-0.910031	-0.945994	14.7705	-0.456188
hsa-miR-6507-5p	-1.13831	-1.51086	-1.55797	-5.62438	-1.98449	-3.16708	3.36348	-3.30991
hsa-miR-1273c	-1.13931	-0.732457	-1.01447	17.0178	-2.79632	-3.91061	1.7672	-6.93111
hsa-miR-3913-3p	-1.14254	-1.78487	-0.524869	-0.817299	-3.06697	-3.63332	1.71398	-5.13711
hsa-miR-224-3p	-1.14618	-2.12151	-0.947835	0.300608	-2.43684	-2.62423	4.34158	-5.90034
hsa-miR-3129-5p	-1.14777	-0.274035	-1.13085	-3.40053	-1.44895	-2.01106	1.37173	-2.42384
hsa-miR-518f-3p	-1.14823	-1.09291	0.140771	-4.72029	-0.69513	-1.36814	5.57282	-2.75974
hsa-miR-889	-1.14862	-2.27949	-1.64319	-6.82445	-1.53137	-2.06942	4.79101	-1.07716
hsa-miR-4742-3p	-1.15002	-0.576482	0.0903643	-2.82689	-2.44771	-2.10731	15.4694	-4.37418
hsa-miR-500a-5p	-1.1503	7.9014	5.45801	21.3976	-0.0410207	-1.25075	6.73292	-0.407095
hsa-miR-3182	-1.15332	0.774439	-0.332006	1.00784	-2.03927	-2.32667	6.26895	-4.52306
hsa-miR-4258	-1.15808	-0.29102	-0.149065	7.67832	-2.61262	-4.00222	-3.11953	-7.16646
hsa-miR-1243	-1.15869	-1.08183	-0.0689003	0.498301	-1.10438	-2.01679	8.28322	-1.4744
hsa-miR-3064-3p	-1.15879	1.90293	0.482654	8.63276	-1.24368	-2.67515	2.80609	-4.36964
hsa-miR-506-5p	-1.16209	-1.47466	-1.70069	-4.33594	-2.56626	-3.73309	2.64443	-4.7278
hsa-miR-4486	-1.16382	9.96529	-0.646737	26.8377	4.81916	0.211847	-0.0854206	-5.69577
hsa-miR-649	-1.16793	-1.78467	-1.09163	-0.208598	-2.74356	-3.46369	0.701268	-3.10313
hsa-miR-5588-5p	-1.17201	-1.14308	-1.19884	-3.59324	-2.75611	-3.40419	4.02903	-2.61922
hsa-miR-873-3p	-1.1747	-3.53841	-1.79431	-7.95635	-5.05069	-5.22763	-5.69831	-8.83543
hsa-miR-4664-5p	-1.17674	0.724991	-0.648113	4.11737	-2.82457	-2.29909	-4.53897	-6.20124
hsa-miR-381-3p	-1.1774	2.01088	-0.0386416	2.85597	-1.77821	-2.23797	4.1649	-3.09187
hsa-miR-4777-5p	-1.18881	-1.06422	-1.42852	-9.0203	-2.11491	-2.65607	6.42195	-2.34556
hsa-miR-499a-5p	-1.18999	1.25195	-0.0652078	-2.04373	-1.02376	-0.587255	1.48211	-1.06172
hsa-miR-188-3p	-1.19224	-1.56588	-1.4536	-1.87428	-3.29938	-3.08026	-3.29579	-5.32666
hsa-miR-4488	-1.19275	0.827868	-2.35136	5.47248	-2.82383	-3.58537	-2.58672	-6.46159
hsa-miR-3688-5p	-1.19438	-1.98407	-0.497437	-4.41839	-1.60776	-2.67381	1.22824	-2.66707
hsa-miR-208b	-1.19568	-2.71128	-3.55476	-9.15514	-4.35403	-4.71823	-1.7019	-5.92418
hsa-miR-5047	-1.19847	-2.42657	-1.52029	-1.08546	-2.09211	-3.3796	-2.1106	-4.26186
hsa-miR-16-1-3p	-1.20364	-0.731704	-0.156031	1.65901	-2.47522	-2.57167	0.329399	-4.85134
hsa-miR-203a	-1.20528	-1.23105	-0.681271	0.650243	-2.48206	-2.66511	3.83551	-1.68749
hsa-miR-4749-5p	-1.20559	-1.27407	-1.14517	3.70147	-3.13596	-3.11622	-4.14867	-7.30113
hsa-miR-4804-3p	-1.2069	4.71651	0.290563	11.6399	-1.76777	-2.58845	-1.17223	-4.74898
hsa-miR-193b-3p	-1.20812	14.9042	10.3395	7.39662	12.9013	-1.92055	8.93549	67.9205
hsa-miR-4670-5p	-1.20858	-1.18	-0.0226952	-0.607436	-1.6098	-2.31002	-0.199823	-3.323
hsa-miR-4253	-1.22093	1.73188	2.00741	16.7179	-1.48867	-2.21099	0.0416973	-5.08864
hsa-miR-3622b-5p	-1.22133	-1.70299	-0.295488	0.448222	-3.74009	-3.76277	1.71362	-5.9765
hsa-miR-3139	-1.22329	-2.12351	-1.93551	-5.6598	-2.43705	-3.50638	-1.53146	-5.67255
hsa-miR-3662	-1.23019	-1.20893	-1.22782	2.68524	-1.45524	-2.62496	2.85635	-3.12585
hsa-miR-3174	-1.2306	-0.0938891	-0.052954	2.74363	-2.10452	-2.25625	3.15497	-4.37492
hsa-miR-4324	-1.23254	3.45386	0.557703	11.9633	-2.4078	-1.66757	13.7223	-3.82736
hsa-miR-4795-5p	-1.235	-1.52419	0.699205	-5.69854	-2.76708	-2.60216	2.27865	-3.50903
hsa-miR-661	-1.23673	-1.42728	-0.630727	-3.97781	-2.2377	-2.82726	-1.08341	-4.88465
hsa-miR-544b	-1.23759	-0.942239	-0.478426	-2.55466	-2.30113	-1.48491	-0.0776452	-2.67909
hsa-miR-181c-3p	-1.23792	3.62832	-1.20991	13.7411	-0.694669	-0.770097	-0.0138987	-4.91909
hsa-miR-3941	-1.2383	-2.05846	-1.84889	-4.06658	-3.41127	-3.22956	-3.27617	-5.57042
hsa-miR-4662a-3p	-1.24174	-0.106993	-2.9096	-7.99339	-2.05285	-3.27896	10.434	-3.98865
hsa-miR-507	-1.24657	-0.562945	0.485901	-1.95467	-2.00683	-2.55034	18.7864	-3.33754
hsa-miR-582-3p	-1.24883	-1.10017	-1.8971	1.71814	-3.14381	-4.68256	1.18166	-8.79338
hsa-miR-4280	-1.24997	-2.49357	-1.19971	-3.97074	-3.00696	-3.95656	0.450169	-7.54229
hsa-miR-3591-5p	-1.25364	-2.45943	-0.263049	-2.91946	-2.25951	-3.73906	0.641976	-2.3841
hsa-miR-550b-3p	-1.25445	-1.00218	-1.52399	-5.3143	-3.32181	-3.06309	2.35435	-6.41447
hsa-miR-548s	-1.25531	-2.35875	0.565691	-8.80492	-1.47737	-1.75586	1.87855	-4.54476
hsa-miR-409-3p	-1.26079	-0.734722	-0.507356	-1.25691	-2.6284	-2.37598	-1.10958	-3.6226
hsa-miR-379-3p	-1.26226	-0.392291	-1.71214	-0.189616	-3.02725	-3.18566	2.1704	-4.36926
hsa-miR-4659a-3p	-1.2701	2.56529	-0.154024	15.5437	-2.34592	-0.360735	4.68553	-2.12858
hsa-miR-3925-5p	-1.27042	-0.270904	-1.98925	5.44769	-1.90553	-2.44753	0.517711	-5.60404
hsa-miR-1468	-1.27134	-1.7406	0.0359107	-0.0492158	-2.07083	-2.79112	0.55432	-4.78508
hsa-miR-550b-2-5p	-1.27513	-0.732756	-2.23384	3.60336	-3.13184	-4.0103	-1.42245	-8.85121
hsa-miR-371b-3p	-1.27768	-0.82274	-1.06401	2.47663	-3.24877	-3.77386	-0.876664	-6.12581
hsa-miR-6502-5p	-1.27971	-1.44599	-2.32248	-0.5842	-3.18597	-2.75226	-1.62894	-4.65688
hsa-miR-24-2-5p	-1.28193	-4.1696	-4.63956	-9.13168	-5.30077	-6.28298	-0.991658	-10.9713
hsa-miR-1200	-1.28287	0.341193	-0.661061	0.304002	-2.24641	-2.91346	7.5589	-3.92524
hsa-miR-556-5p	-1.28371	-2.05408	-1.3748	-8.37207	-1.97414	-1.94973	10.5199	-2.17941
hsa-miR-1911-5p	-1.28628	-0.436003	-0.327987	1.3757	-2.52663	-3.46163	-2.05993	-4.45968
hsa-miR-1911-3p	-1.28796	-0.482381	-0.270968	8.00253	-1.80537	-1.8481	8.85519	-2.85074
hsa-miR-455-5p	-1.2884	-0.322398	-1.07142	4.82843	-1.38252	-1.60943	4.12183	-1.97071
hsa-miR-4691-5p	-1.29298	-1.79108	-2.30133	-3.5493	-3.71375	-3.33759	-4.6055	-7.16326
hsa-miR-10b-3p	-1.30286	-0.910481	-1.11088	-2.34987	-1.77138	-2.69297	9.34126	-2.34104
hsa-miR-3184-5p	-1.30369	-1.31378	-1.34193	-4.90288	-2.91862	-0.940421	3.72403	-4.74687
hsa-miR-3164	-1.30575	-2.03839	0.299995	-7.75341	-2.85465	-3.97577	0.719139	-5.06788
hsa-miR-646	-1.30667	-1.81311	-1.4967	-7.08035	-1.89488	-3.32948	-2.61314	-5.26833
hsa-miR-4278	-1.30683	-2.37509	-1.69847	-1.5835	-2.6802	-3.52924	2.16042	-4.53783
hsa-miR-607	-1.3084	0.0264221	-0.446057	-2.52109	-2.12145	-2.754	-0.193462	-3.72865
hsa-miR-1292-3p	-1.3084	-1.273	-1.0762	5.56342	-2.92597	-2.77405	1.33727	-6.26996
hsa-miR-621	-1.31702	-1.8402	-2.82341	-5.44914	-3.7395	-4.33231	-3.33615	-7.45229
hsa-miR-5581-3p	-1.32187	-0.963843	0.213905	4.29902	-2.52367	-2.55476	2.56266	-4.74496
hsa-miR-382-3p	-1.32206	-1.68515	-1.61291	-3.3758	-3.05748	-3.77263	2.03604	-5.37284
hsa-miR-4743-3p	-1.33205	-2.59236	-0.163567	-5.3411	-2.50881	-3.23724	5.22937	-2.52409
hsa-miR-526b-5p	-1.33207	-0.0867525	-1.3714	3.45976	-2.11611	-2.92413	-3.78255	-5.78878
hsa-miR-3912	-1.33417	-1.5564	-1.7464	-5.85609	-1.63952	-2.96967	4.39169	-2.63265
hsa-miR-518f-5p	-1.33538	-1.53866	0.188479	-1.28161	-2.29103	-2.2802	13.0848	-3.00281
hsa-miR-27a-5p	-1.33668	-2.24024	-2.88342	-5.0622	-3.15313	-4.90628	1.21357	-7.0785
hsa-miR-585	-1.33679	-0.590702	0.554729	-0.283581	-2.43489	-2.48853	6.22051	-4.07083
hsa-miR-641	-1.33847	-1.09653	-1.16242	-0.845963	-3.03104	-2.96779	0.451754	-3.67195
hsa-miR-5002-5p	-1.34675	-0.815592	-1.23655	-0.458919	-1.89349	-2.23545	-1.93532	-3.12286
hsa-miR-4745-3p	-1.34853	-1.98978	-2.61622	-7.19301	-4.01042	-4.0277	0.150069	-6.81128
hsa-miR-1205	-1.35033	-1.23169	-1.14133	-1.52252	-3.2937	-3.59529	-0.542686	-4.84097
hsa-miR-4273	-1.35364	-1.86997	-1.24564	-0.965212	-3.19941	-3.92378	-0.278846	-5.12994
hsa-miR-383	-1.35668	-1.60633	-0.846309	1.13417	-2.54346	-2.80618	-1.85398	-5.37825
hsa-miR-5588-3p	-1.35897	1.21556	-0.205083	12.1653	-2.5525	-2.68008	-0.453296	-6.73041
hsa-miR-4636	-1.36072	-1.43872	-1.28665	-0.827022	-2.48521	-3.16649	0.221204	-3.30598
hsa-miR-4269	-1.36156	1.7294	-1.15218	7.34299	-2.56348	-2.34958	0.89498	-6.57505
hsa-miR-4770	-1.36647	-2.41923	-1.24209	-5.32248	-3.21525	-3.32584	-1.07418	-6.54345
hsa-miR-4714-3p	-1.36667	-2.30959	-1.56807	-0.0811016	-3.75757	-4.31675	-1.41852	-6.03895
hsa-miR-99a-3p	-1.37203	-0.146964	-0.56427	3.18817	-1.45302	-2.5185	-0.558688	-3.74322
hsa-miR-4536-5p	-1.37654	-1.15852	-1.9557	-2.80096	-2.68192	-3.65874	3.3884	-3.70303
hsa-miR-3132	-1.38085	2.34304	1.43929	35.4627	-2.82668	-2.63921	-0.49872	-7.78785
hsa-miR-671-3p	-1.38263	-0.638841	-1.35086	-0.0570151	-3.38581	-3.93826	2.95098	-8.18759
hsa-miR-941	-1.38476	-3.27673	-3.80414	-9.83623	-5.31268	-4.78374	-3.86903	-7.38058
hsa-miR-3179	-1.39968	-2.82672	-1.96984	-5.56923	-2.94374	-2.60324	2.32756	-4.32344
hsa-miR-3193	-1.40122	0.110209	1.07225	-3.65808	-2.2291	-2.25789	-3.51079	-6.85849
hsa-miR-3176	-1.40129	1.32294	2.42449	4.58857	-1.96634	-2.49623	1.01962	-7.38944
hsa-miR-5571-3p	-1.40642	-1.56357	-2.13336	-4.67396	-4.00192	-4.39798	1.38145	-7.66747
hsa-miR-6078	-1.4086	-1.495	-2.3906	-6.74938	-3.72704	-4.29606	8.34403	-7.30574
hsa-miR-4318	-1.40943	-1.4037	-1.67311	-1.44304	-1.3129	-2.27266	4.6385	-5.90653
hsa-miR-1258	-1.41365	1.66936	-2.57829	4.93683	0.211377	-1.61655	-1.06399	-6.16244
hsa-miR-4726-3p	-1.41437	0.484495	0.683811	10.6165	-3.41317	-3.85663	3857.89	-6.54873
hsa-miR-3689b-3p	-1.41654	-1.63098	-1.4867	6.29952	-0.813426	-2.8112	2.66963	-3.89076
hsa-miR-5087	-1.41757	0.833045	-1.48701	-7.06595	-1.56418	-2.28307	6.34778	-4.04839
hsa-miR-4720-3p	-1.41805	-1.79003	-0.65977	-6.2297	-2.68704	-2.38128	-0.528287	-3.42403
hsa-miR-4289	-1.41877	-1.17777	-1.31396	-1.42154	-2.11446	-3.14052	0.390709	-3.77552
hsa-miR-606	-1.4224	-2.12574	0.640845	-7.02684	-2.93797	-3.52413	8575.75	-6.3632
hsa-miR-4500	-1.43284	-1.66371	-0.673204	-2.76171	-2.07278	-2.24344	1.73489	-4.92596
hsa-miR-337-5p	-1.43314	-2.04214	-0.153662	-1.49918	-1.98266	-3.37619	5.96584	-4.05041
hsa-miR-541-5p	-1.4339	-0.0176544	-1.52279	5.73328	-2.03537	-2.05753	3.44102	-4.66921
hsa-miR-1250	-1.43515	-2.08561	-1.60987	-2.4637	-2.33857	-3.62167	0.590255	-6.01789
hsa-miR-1322	-1.43795	0.624075	-1.64517	-1.55075	-1.18309	-2.06486	-1.64549	-4.34544
hsa-miR-1203	-1.44067	-0.470028	-2.09677	-2.95461	-2.83363	-3.9971	2.49909	-7.12778
hsa-miR-4321	-1.4415	-1.3763	-1.05611	1.82573	-4.1604	-3.79788	-3.9169	-8.29801
hsa-miR-597	-1.44502	-1.41883	0.23683	1.08832	-2.40174	-3.08112	-1.42293	-4.73852
hsa-miR-182-5p	-1.44524	-0.779769	-0.633057	-3.54139	-3.65349	-3.95034	2.55226	-6.5761
hsa-miR-4686	-1.44671	-0.604745	-0.12716	3.83911	-1.41685	-1.87146	0.301215	-4.08482
hsa-miR-3620-5p	-1.45242	5.32763	-2.77639	50.4639	-0.448501	-3.50402	7.0092	-4.42566
hsa-miR-935	-1.45358	-1.54272	-1.22304	-1.78618	-3.43991	-2.97851	2.82462	-5.26086
hsa-miR-1263	-1.45862	-0.979513	-0.870565	3.47193	-2.94416	-2.65909	-1.8737	-4.79501
hsa-miR-222-5p	-1.4649	-1.76237	0.692262	0.38898	-2.40271	-2.82288	1.31703	-4.61224
hsa-miR-943	-1.46709	-0.86451	-1.31477	3.93611	-3.48197	-3.90059	-3.13161	-6.83449
hsa-miR-6501-5p	-1.48643	-1.38617	-1.92496	-0.688518	-1.9434	-3.00639	1.30943	-3.48754
hsa-miR-4725-3p	-1.49037	-1.20769	-0.303678	27.3857	-1.41713	-3.33243	28.6952	7.53084
hsa-miR-2909	-1.49177	-1.16213	-1.68035	-5.97835	-3.0477	-3.08148	-0.573922	-5.15707
hsa-miR-4780	-1.49476	0.0751584	0.671688	15.2624	-2.83902	-2.19493	-0.66243	-5.79758
hsa-miR-23a-5p	-1.50196	0.62648	-1.42623	7.26763	-2.74203	-4.23697	-1.43036	-6.77365
hsa-miR-200a-3p	-1.50542	1.1913	-0.538535	5.25976	-1.08112	-1.41788	0.88831	-2.52505
hsa-miR-2682-3p	-1.50543	-1.60081	-1.60717	-5.04592	-3.56601	-3.32312	-2.8888	-6.21942
hsa-miR-518c-5p	-1.50807	-1.60968	-1.92344	1.25739	-3.02869	-4.4954	0.0667808	-4.37072
hsa-miR-5688	-1.50887	-2.74126	-2.24004	-5.05148	-4.06305	-4.3528	0.818834	-6.96799
hsa-miR-34c-5p	-1.51069	-0.544432	-1.29651	-1.02415	-0.935108	-2.41872	1.71753	-2.8452
hsa-miR-19b-1-5p	-1.51097	1.18518	-0.186446	5.11941	-1.73799	-2.7945	5.46681	-4.72472
hsa-miR-4661-3p	-1.51108	-2.30787	-1.92613	0.862492	-3.97026	-3.97522	2.04101	-6.84139
hsa-miR-2115-3p	-1.51278	-3.07136	-3.26077	-8.5604	-3.52169	-4.25528	8.63332	-5.45481
hsa-miR-3120-5p	-1.51449	-0.829185	-0.908661	1.17368	-2.65112	-3.3201	-0.847239	-5.22249
hsa-miR-2116-5p	-1.51864	-1.40675	-0.917616	-1.93766	-0.828584	-2.48879	12.803	-2.58728
hsa-miR-4677-5p	-1.52008	-0.747846	-0.0873514	-2.16879	-1.0806	-2.59901	4.28752	-2.18263
hsa-miR-499b-3p	-1.52012	-1.08715	-0.361805	-2.01061	-1.5819	-2.33551	1.11487	-3.79691
hsa-miR-433	-1.52062	-2.07236	-2.03308	-1.68685	-3.9346	-3.44658	2.96319	-6.14326
hsa-miR-1255b-5p	-1.52208	-2.80207	-3.00257	-7.79074	-4.41597	-4.25017	-2.47976	-9.03031
hsa-miR-412	-1.5224	-1.66203	-0.00851016	0.66748	-3.35984	-2.64113	-0.943219	-5.46408
hsa-miR-588	-1.5232	-0.261455	-3.02372	-3.43545	-2.77046	-3.39017	-2.95337	-6.60316
hsa-miR-676-5p	-1.52444	-1.94614	-0.202667	-1.08922	-2.76409	1.56321	-0.549213	-6.30608
hsa-miR-3147	-1.52598	-0.126656	-1.60936	8.25372	-2.11735	-3.5426	-2.47962	-6.28222
hsa-miR-5009-3p	-1.52818	-1.3267	-1.82697	-5.10962	-2.4358	-3.58029	0.733683	-6.94907
hsa-miR-518e-5p	-1.52974	-2.35702	-1.94816	-6.11157	-2.17957	-2.62315	-0.222164	-5.56275
hsa-miR-4419a	-1.52996	0.360801	-1.45844	22.5847	-2.44404	-3.94397	-3.11307	-7.43144
hsa-miR-4632-3p	-1.53588	-0.973918	-0.202867	-1.98858	-2.32075	-2.8146	4.03496	-3.33299
hsa-miR-4524b-3p	-1.54219	-0.602071	0.0782384	-2.19884	-0.583835	-2.51354	6.59239	-3.41074
hsa-miR-4447	-1.54862	-0.730196	-0.103404	11.5978	-1.94235	-2.61472	2.23735	-3.92941
hsa-miR-5582-5p	-1.55623	-1.53837	-0.669889	-3.81186	-1.86779	-2.16087	2.64686	-3.00858
hsa-miR-518a-5p	-1.55682	-1.74238	-1.90873	1.17448	-3.00101	-4.29134	5.09786	-5.46179
hsa-miR-3615	-1.55804	-0.153302	-1.99996	0.724609	-2.82351	-2.4819	0.695836	-5.99207
hsa-miR-466	-1.56063	8.35327	-1.34403	7.03118	0.552633	0.688598	-3.04333	-5.95843
hsa-miR-4425	-1.562	-1.71402	0.281348	-0.202161	-2.71466	-3.61923	2.64809	-7.38018
hsa-miR-767-5p	-1.5641	-1.7058	-1.70109	-7.47434	-2.85233	-3.05828	-1.05612	-3.85975
hsa-miR-455-3p	-1.56501	-1.95015	-1.07114	-3.23444	-2.73944	-3.34415	5.92284	-4.21448
hsa-miR-3605-5p	-1.56541	0.0505968	-0.851005	8.90029	-3.14033	-3.85847	-5.02505	-8.94963
hsa-miR-2052	-1.5697	-1.98431	-1.10185	-5.04077	-2.14535	-2.01611	5.27591	-2.14511
hsa-miR-3926	-1.57084	5.23207	3.12979	6.54599	0.022252	-1.51599	6.23686	-10.5033
hsa-miR-2117	-1.57474	-1.76244	-1.32654	-1.12561	-2.59873	-2.74444	2.14611	-6.59737
hsa-miR-3680-5p	-1.57695	-1.67251	-1.92613	-7.21158	-2.97396	-3.042	-2.26269	-5.79055
hsa-miR-30a-3p	-1.57849	-0.456232	-1.83169	3.62953	-2.29911	-2.61164	-0.515771	-5.17739
hsa-miR-2467-5p	-1.57969	-1.53973	-0.748435	-3.78531	-2.4056	-1.97768	3.74295	-2.56724
hsa-miR-4747-3p	-1.58115	0.423578	-1.12261	-0.0255369	-2.06725	-2.64622	6.71037	-5.94607
hsa-miR-651	-1.58414	-1.57313	-1.09371	-4.23222	-3.28264	-1.80311	6.82026	-2.26124
hsa-miR-635	-1.58463	-0.341105	-1.86952	-0.411198	-2.8093	-3.61566	-2.92902	-6.61098
hsa-miR-5705	-1.58699	-2.12837	-1.89088	-2.78951	-3.53419	-4.0472	-1.44565	-6.44549
hsa-miR-497-5p	-1.58736	-0.33979	-0.362105	-3.51876	0.564766	-2.02835	2.08837	-3.0644
hsa-miR-552	-1.59132	-1.39903	-1.85404	-5.10184	-2.88775	-3.52003	1.52475	-4.75398
hsa-miR-323a-3p	-1.59292	-1.20157	-1.78868	-5.56441	-1.52879	-1.95214	0.0319948	-2.96826
hsa-miR-4418	-1.59399	-2.08949	-1.56615	-2.69761	-4.0119	-4.20702	-2.48419	-8.0337
hsa-miR-4305	-1.59612	-1.45125	0.819513	6.05327	-2.83482	-2.55517	5.94687	-5.83417
hsa-miR-644a	-1.59622	-1.66115	-1.6214	-3.94253	-2.17718	-2.5957	6.08228	-4.30897
hsa-miR-4708-3p	-1.59781	-1.37694	-0.785774	1.30809	-2.02461	-2.4269	-0.777987	-4.99055
hsa-miR-4692	-1.59853	-2.35359	-1.25685	-1.58374	-3.83543	-3.13306	-1.57715	-5.46177
hsa-miR-5590-3p	-1.61731	-2.43805	-1.25945	-3.34095	-2.81802	-2.64781	4.13103	-3.42106
hsa-miR-4799-5p	-1.62892	-1.8472	-2.33874	-6.14549	-4.98639	-3.81006	-1.36189	-8.15579
hsa-miR-3682-3p	-1.62969	-0.463008	-1.04171	16.7537	-2.03934	-2.65114	-0.532102	-6.11089
hsa-miR-198	-1.63027	-1.91696	-1.99351	1.52189	-3.67949	-4.61214	-3.62608	-3.93466
hsa-miR-4732-5p	-1.63594	0.773581	-2.30911	10.0226	-1.349	-4.01805	-2.4022	-6.08414
hsa-miR-509-3-5p	-1.6377	-2.20939	-2.5783	-5.86987	-3.31186	-5.04501	-4.79589	-8.32428
hsa-miR-3150a-5p	-1.63872	0.18088	0.399427	7.51772	-2.54729	-2.92943	-2.68396	-6.85499
hsa-miR-4675	-1.63885	-3.38225	-2.79613	-5.02171	-3.19228	-4.68631	1.04871	-6.35512
hsa-miR-517-5p	-1.6398	-1.57206	0.987848	0.751354	-3.09096	-3.31088	5.34818	-6.69035
hsa-miR-3928	-1.64327	-2.31443	-2.27789	-4.58467	-3.91695	-3.76984	7.57177	-4.3032
hsa-miR-4525	-1.64462	-1.60333	-1.67704	-6.43973	-3.8267	-3.48898	-2.36072	-5.64305
hsa-miR-4694-3p	-1.6497	-1.33157	2.10172	-0.712076	-3.49736	-3.27918	1.69825	-4.87638
hsa-miR-4704-5p	-1.65039	-1.95779	-1.19894	0.630815	-2.10772	-1.60733	5.72058	-4.53798
hsa-miR-6721-5p	-1.65151	-0.961499	-1.1396	-1.78899	-2.94236	-3.08173	18.7901	-2.49729
hsa-miR-4262	-1.6516	-0.469764	-0.727926	4.27219	-2.70226	-3.11414	-1.69516	-5.59761
hsa-miR-5089-5p	-1.65217	-1.35719	-1.25514	-4.63114	-3.03142	-2.61262	2.03981	-4.64338
hsa-miR-514b-5p	-1.65592	-0.440906	-1.81338	8.94117	-1.43565	-3.54232	-1.85523	-6.37552
hsa-miR-431-5p	-1.65718	-1.3357	-1.45812	0.989003	-3.23881	-3.63982	1.53148	-8.38145
hsa-miR-4538	-1.65907	2.54937	0.906481	11.2181	10.7772	-1.49017	9.81615	-5.21682
hsa-miR-4778-3p	-1.6601	-0.543199	-1.88738	-1.41134	-2.30391	-2.93513	0.593126	-4.07076
hsa-miR-4264	-1.66107	-1.12555	-1.00424	-5.24138	-1.65578	-2.71726	2.45507	-5.08937
hsa-miR-3064-5p	-1.66203	1.10357	-0.690959	3.94727	-0.631265	-2.36216	-2.15757	-4.9244
hsa-miR-4747-5p	-1.66279	-0.893694	-1.07323	2.18909	-0.485667	-0.90322	2.22543	-3.33105
hsa-miR-5010-5p	-1.66591	-2.79593	-2.63866	-3.76555	-3.45256	-4.81559	-3.58933	-7.62748
hsa-miR-6077	-1.66868	-2.5006	3.85592	-6.10281	-3.44196	-4.20505	13.3654	-5.93043
hsa-miR-3153	-1.66878	-0.916161	-2.26796	-5.2309	-3.74538	-3.03881	8.7368	-3.84303
hsa-miR-759	-1.66897	-1.7845	-1.51727	-5.20816	-2.76273	-3.03605	3.99771	-3.53669
hsa-miR-1295b-5p	-1.67202	-2.14553	-1.61261	-8.35707	-3.1069	-3.55273	-2.62659	-7.40619
hsa-miR-4999-3p	-1.67295	-1.29846	-1.67556	-4.31125	-2.56748	-3.389	4.29443	-5.92576
hsa-miR-875-3p	-1.67433	-1.91146	-2.08336	-0.888499	-3.12795	-3.58164	-4.09255	-6.14241
hsa-miR-3649	-1.67801	-2.92733	-1.35625	-3.26239	-3.72084	-3.93912	5.65351	-5.97476
hsa-miR-2110	-1.67862	-1.15685	-1.8814	-1.89355	-1.96056	-3.55943	0.466816	-5.83738
hsa-miR-4483	-1.68069	1.53574	2.35943	19.4441	-0.623758	-1.52567	5.36055	-3.2145
hsa-miR-659-5p	-1.68736	-2.20798	-0.8984	-0.951806	-3.36576	-4.22313	-3.20881	-7.96374
hsa-miR-758-3p	-1.68806	-0.313828	-0.565976	9.67083	-1.98745	-1.86771	-2.7731	-5.51694
hsa-miR-5095	-1.69512	-1.3689	-2.02711	-2.49059	-4.24832	-3.62953	2.37555	-8.82141
hsa-miR-6506-3p	-1.69514	1.13054	-1.65768	3.25344	-1.69682	-2.6293	-0.944173	-4.93024
hsa-miR-3185	-1.69722	-2.11156	-1.14259	0.518821	-3.1583	-4.76816	-2.71464	-8.06329
hsa-miR-4654	-1.69924	-2.05822	-1.35295	-0.285305	-2.8859	-2.15143	-1.07654	-5.07992
hsa-miR-4635	-1.70277	-1.91268	-1.76517	3.70885	-3.97997	-3.99367	0.76229	-6.89431
hsa-miR-151b	-1.70372	34.5288	8.89253	29.0979	56.5417	7.41012	19.1184	30.8463
hsa-miR-1247-3p	-1.70698	0.0892845	-1.47935	4.5323	-2.73442	-3.62927	2.68695	-5.88398
hsa-miR-6504-5p	-1.7098	-2.30834	-1.74088	-6.64697	-3.30075	-3.12125	1.32458	-5.62259
hsa-miR-4464	-1.71277	-1.54884	-2.96503	-6.47718	-2.58512	-3.17735	10.6923	-1.99487
hsa-miR-3130-5p	-1.71335	-1.61077	-1.58656	-3.25693	-2.42582	-4.22418	-3.4991	-7.8817
hsa-miR-3974	-1.72193	-1.78311	-0.562598	-3.41263	-2.08762	-1.86332	1.71829	-2.53797
hsa-miR-3610	-1.72343	1.8267	-2.41925	63.5577	-2.53679	-4.13673	-1.64303	-4.2821
hsa-miR-4432	-1.72437	-1.39441	0.155555	-2.32329	-2.02171	-2.80308	6.71712	-2.90657
hsa-miR-4513	-1.7508	-1.30219	-2.53945	2.85287	-3.22326	-3.86174	-2.66196	-7.12689
hsa-miR-4742-5p	-1.75122	-2.34629	-1.73029	-3.41717	-3.42642	-4.14421	3.55565	-3.90082
hsa-miR-497-3p	-1.75359	-2.46889	-2.84777	-6.17473	-3.20115	-3.30263	1.73993	-4.40319
hsa-miR-4420	-1.75534	-1.57283	-0.306194	-3.5808	-1.97022	-2.79416	2.12944	-5.00838
hsa-miR-1297	-1.76307	-1.47224	-0.603397	-0.831436	-1.6598	-2.73668	2.66061	-5.36945
hsa-miR-3190-3p	-1.76417	0.812547	-1.5988	6.46685	-1.6403	-2.69058	7.90799	-5.8193
hsa-miR-325	-1.77239	-2.38632	-0.274718	-0.48168	-3.58465	-3.23997	10.1717	-5.5185
hsa-miR-4733-3p	-1.77323	-0.324147	0.429819	-4.89607	-2.94072	-3.15191	7.21897	-5.27049
hsa-miR-589-3p	-1.77553	-0.244523	-0.061853	-3.12299	-3.43119	-3.07718	7.56271	-5.37165
hsa-miR-124-5p	-1.77815	-2.97472	-2.15158	-3.87112	-3.14273	-3.51101	9.95276	-6.92709
hsa-miR-567	-1.77841	-2.49421	-2.59647	-4.33367	-3.06066	-3.49476	-0.222264	-4.22361
hsa-miR-5093	-1.78207	-0.439936	-0.906862	-2.98102	7.50001	-2.81281	-0.508014	-6.3209
hsa-miR-3143	-1.7863	-1.76901	-1.48119	-6.65102	-2.63137	-3.2235	5.52644	-5.0483
hsa-miR-3978	-1.79001	-0.663818	-1.21818	0.584035	-2.94383	-3.87714	0.666403	-6.46916
hsa-miR-4706	-1.79647	-1.29537	-1.89359	-1.13966	-2.67585	-2.07193	11.9414	-4.85053
hsa-miR-4784	-1.80651	-0.787114	-0.11929	2.02635	-2.65852	-4.20163	9.03144	-7.17238
hsa-miR-4755-5p	-1.80702	-2.38004	-1.73611	-4.20739	-2.74535	-4.08362	-3.15237	-5.8695
hsa-miR-4514	-1.82538	0.124683	0.318619	9.53491	-1.67421	-3.00408	4.39946	-6.44159
hsa-miR-4529-3p	-1.83013	-1.92706	-1.70118	1.27551	-3.29856	-3.92943	-1.29304	-5.26143
hsa-miR-4458	-1.83268	-0.0765547	-2.24663	0.440108	-2.9269	-3.65957	6.24654	-7.1057
hsa-miR-5000-3p	-1.83484	-1.26053	-1.22803	-0.00283177	-1.8439	-2.38802	2.7477	-3.60401
hsa-miR-139-5p	-1.83902	-2.41855	-1.71989	-2.24289	-2.9098	-3.57624	-0.932186	-6.63745
hsa-miR-4265	-1.84189	-1.3112	-1.71006	-2.35821	-2.97443	-3.87639	-2.82929	-6.87666
hsa-miR-1915-5p	-1.84425	-1.42232	-3.42172	-2.85895	-4.24002	-3.49691	-3.47068	-8.92963
hsa-miR-6505-5p	-1.84971	-1.34984	-1.1661	-0.999472	-2.50377	-4.27966	-0.170338	-4.78588
hsa-miR-378g	-1.85026	3.03108	-0.891722	18.4048	-2.28145	-3.91572	0.467283	-8.94079
hsa-miR-4429	-1.85041	-0.0694564	-2.05368	14.0222	-1.38368	-3.96502	-3.05218	-4.89089
hsa-miR-4717-5p	-1.85358	-1.78406	-1.64192	-3.03	-2.65908	-3.5562	7.06308	-5.24961
hsa-miR-3126-3p	-1.85823	-0.4394	-1.61304	0.482753	-2.72685	-3.62356	-5.08507	-8.03204
hsa-miR-375	-1.85929	-1.95346	-2.5037	-7.01417	-4.86067	-4.24395	-0.272918	-6.74274
hsa-miR-4508	-1.8618	-0.605396	-3.65056	11.8638	-3.93006	-5.6443	-5.15045	-7.83653
hsa-miR-2277-5p	-1.86377	-0.976333	-2.06202	-3.31569	-4.45382	-4.08603	4.7979	-8.32658
hsa-miR-6722-5p	-1.86459	0.276631	0.510374	14.4956	-2.86993	-3.36511	-1.35068	-5.99511
hsa-miR-589-5p	-1.86521	-1.73768	-1.3629	-4.42585	-2.0346	-3.49391	-0.677369	-4.48775
hsa-miR-1293	-1.86536	-1.81857	-1.64325	-0.128844	-1.98553	-3.27478	-1.88282	-4.81396
hsa-miR-5589-5p	-1.86593	-0.658445	-0.588831	1.33896	-2.15088	-2.35795	-0.807652	-5.35622
hsa-miR-592	-1.87077	1.28841	-1.48771	-0.013219	-1.91853	-1.61591	0.345559	-2.65633
hsa-miR-449c-5p	-1.87112	-0.126419	-1.35699	-0.810045	-0.882917	-2.82861	3.44539	-3.90628
hsa-miR-330-5p	-1.87206	-0.703719	-0.64609	-0.721571	-2.26987	-2.83901	0.0851048	-5.94434
hsa-miR-4322	-1.87301	-0.782478	-1.04883	16.2771	-2.27805	-4.07073	8.67669	-4.00429
hsa-miR-1226-5p	-1.87304	1.57684	0.228406	27.85	-2.13989	-3.2463	4.39808	-5.54603
hsa-miR-3713	-1.87325	-1.3211	-2.08125	5.19425	-3.20433	-3.21778	0.860745	-4.96399
hsa-miR-4450	-1.87617	-2.04634	-1.62477	-1.17623	-1.54058	-3.85428	-0.267444	-6.23769
hsa-miR-6079	-1.87623	-3.14456	-1.87456	-6.1217	-3.67157	-4.33954	-2.74005	-6.82272
hsa-miR-363-5p	-1.88457	-1.45379	-1.89981	-5.04413	-3.3774	-3.29946	1.63896	-4.85331
hsa-miR-5579-3p	-1.88554	-1.05172	-1.49831	-3.04959	-3.01787	-3.2292	10.2556	-5.24048
hsa-miR-485-5p	-1.88888	-1.38632	-1.52947	-4.91011	-3.50499	-2.59473	-0.854848	-5.24308
hsa-miR-891a	-1.90667	-0.745783	-0.957047	4.72628	-3.05999	-3.83682	2.90995	-5.50064
hsa-miR-1299	-1.90939	1.52931	-0.573856	14.1077	-1.35291	-1.97912	3.92779	-4.87542
hsa-miR-184	-1.91136	-3.19473	-2.72071	1.31826	-3.41956	0.891449	5.60589	-6.19349
hsa-miR-888-3p	-1.91316	-0.269617	-1.41818	-4.06236	-2.40735	-3.1949	10.086	-4.9564
hsa-miR-708-3p	-1.91522	-2.41148	0.632345	-4.86454	-2.4467	-3.06116	-1.30436	-5.12657
hsa-miR-3687	-1.91525	-3.21314	4.54164	-9.36186	-3.97769	-5.28799	3.62885	-7.73928
hsa-miR-645	-1.9161	-0.593518	2.0742	1.6931	-1.22096	-1.94006	-1.89298	-6.24877
hsa-miR-4655-5p	-1.91882	-0.858707	-2.30224	9.5963	-3.96863	-4.43131	9.57249	-5.713
hsa-miR-339-5p	-1.91904	2.18871	2.71655	-1.07604	4.31127	0.0129169	-2.06053	-9.78439
hsa-miR-4662b	-1.92268	-2.29089	-2.25671	-6.60181	-1.63679	-3.56442	3.36895	-2.85404
hsa-miR-146b-3p	-1.92287	-1.9758	-0.365058	0.585976	-3.71697	-2.87688	-2.28766	-7.55056
hsa-miR-5091	-1.927	-2.20079	-2.34708	-2.30244	-3.00662	-4.16656	-0.865122	-6.69538
hsa-miR-2114-5p	-1.93135	-0.744663	-1.46943	-6.16193	-3.64308	-3.94111	-4.07875	-5.90426
hsa-miR-3123	-1.93148	-1.50087	-1.76953	-5.69672	-3.353	-4.226	4.48238	-4.76652
hsa-miR-96-3p	-1.93289	-1.90443	-2.22273	-4.64169	-3.9113	-3.73634	8.14022	-6.27911
hsa-miR-491-5p	-1.93531	-1.74887	-1.26639	3.99995	-3.25474	-3.46725	11.2584	-6.00177
hsa-miR-3177-3p	-1.93569	-1.4008	-0.217641	-0.249972	-3.9777	-2.12045	5.51991	-8.89971
hsa-miR-548p	-1.93689	-1.42853	-0.382595	-8.32123	-2.0189	-2.49447	5.15429	-3.93086
hsa-miR-3065-5p	-1.93702	-1.66275	-1.98051	-1.80308	-1.69684	-3.00154	12.4841	-5.43385
hsa-miR-4422	-1.94051	-1.27442	-0.548738	7.53758	-3.23337	-0.735096	4.01667	-5.20562
hsa-miR-4789-3p	-1.94236	-1.34169	-1.8298	-6.10538	-2.63063	-3.00327	10.0456	-5.48142
hsa-miR-5000-5p	-1.94618	-0.972695	-0.816328	-0.92036	-3.28755	-2.59648	0.141125	-6.41868
hsa-miR-5189	-1.9465	2.26421	8.41086	6.84027	-0.642752	-2.55442	0.328801	-5.10322
hsa-miR-9-3p	-1.94783	16.7414	-2.76562	29.9437	-2.84809	-0.670137	0.171472	-4.81877
hsa-miR-29b-2-5p	-1.95201	-1.12249	-2.54662	-3.90489	-1.30495	-3.26307	-2.59681	-6.30602
hsa-miR-486-3p	-1.95317	-1.29458	-1.498	-4.95772	-1.0763	-2.98786	0.15148	-6.89602
hsa-miR-577	-1.9532	-2.29728	4.05693	-4.95037	-1.20183	-2.42778	1.25148	-4.08754
hsa-miR-4688	-1.95949	-1.33697	-1.39634	11.1314	-1.98289	-3.60374	0.417114	-7.24942
hsa-miR-614	-1.96323	-1.87284	-1.11586	-3.13234	-2.34185	-2.52088	1.0637	-4.78142
hsa-miR-372	-1.9646	-1.98749	-0.889161	-2.34996	-1.83337	-3.15733	0.800546	-3.95001
hsa-miR-323b-3p	-1.96706	-2.35371	-2.15134	-9.44645	-4.61206	-5.12006	-2.99279	-6.09385
hsa-miR-33a-3p	-1.97147	-0.00953607	0.00470851	3.37983	-2.17992	-3.31907	-3.77707	-8.17312
hsa-miR-4268	-1.97585	-1.65632	-1.1046	1.18937	-2.46605	-2.53912	-1.53899	-4.69885
hsa-miR-4764-5p	-1.97846	-1.5168	-1.86639	-6.32521	-3.45704	-3.4136	7.5619	-3.50562
hsa-miR-27b-5p	-1.97869	1.5487	-2.61483	-3.91885	-3.28998	-3.77996	-1.11904	-5.75999
hsa-miR-4783-3p	-1.98038	-2.15455	-3.0579	-3.02397	-3.23288	-4.53931	-4.42924	-8.31694
hsa-miR-4256	-1.98209	-1.84976	-1.74802	-6.02992	-3.02389	-4.09787	12.9022	-5.61485
hsa-miR-6513-5p	-1.98271	-2.08088	-1.42303	0.26875	-3.20062	-3.58044	-1.94847	-4.83592
hsa-miR-147b	-1.9831	-1.42306	-2.46884	-2.42924	-2.9442	-3.86879	1.71216	-6.62499
hsa-miR-138-1-3p	-1.98887	-2.45648	-1.68577	-6.82112	-4.44687	-4.89657	-4.86691	-8.41629
hsa-miR-4667-5p	-1.9915	1.52561	-0.491688	20.561	-1.40865	-2.88727	-2.51424	-9.23187
hsa-miR-1252	-1.99346	-1.53304	-2.39365	-8.95867	-1.85449	-2.81959	0.546165	-3.92518
hsa-miR-758-5p	-1.99414	2.98841	-1.17084	10.2316	0.633488	-3.43469	0.6595	-8.56047
hsa-miR-4453	-1.99443	-1.34431	-0.614837	-0.628096	-2.06836	-3.26452	2.0323	-4.36715
hsa-miR-920	-1.99687	-3.62087	-4.37381	-9.26867	-4.31568	-5.58175	-6.68772	-9.06733
hsa-miR-4760-5p	-2.00166	-2.03751	-3.34788	-6.74272	-3.42549	-4.71098	-1.35869	-5.43131
hsa-miR-216b	-2.00706	-3.42068	-4.04521	-7.03844	-4.52103	-5.7619	-6.57577	-10.6373
hsa-miR-4263	-2.01279	-1.56105	-1.86072	-3.06003	-4.12188	-5.03516	-4.59602	-6.75889
hsa-miR-4792	-2.01352	4.81026	-0.836579	24.2254	-3.08034	-2.61903	-0.618583	-6.05
hsa-miR-5587-3p	-2.02558	-2.64289	-3.2003	-6.6927	-3.36936	-4.48429	-4.26029	-7.19424
hsa-miR-339-3p	-2.02869	4.15071	-0.275205	14.7186	1.39847	-2.26257	-2.55982	-9.06559
hsa-miR-1291	-2.0307	-1.3452	-3.10012	-2.08664	-3.33284	-4.73589	2.63455	-8.9782
hsa-miR-3117-5p	-2.03115	-2.11885	1.1587	-6.25099	-2.60394	-3.55792	7.10517	-4.61362
hsa-miR-514a-3p	-2.03269	-1.23431	-1.47629	-3.60256	-2.83837	-3.77317	-2.5854	-6.89596
hsa-miR-4772-3p	-2.03515	-2.30941	-0.435334	-5.70098	-3.86934	-2.75347	6.0672	-5.35588
hsa-miR-4424	-2.03738	-2.65405	-2.35727	-8.40968	-3.45298	-3.32036	1.48212	-3.90567
hsa-miR-2467-3p	-2.04172	-1.18711	-2.74678	-2.87147	-3.36924	-4.82354	-3.12138	-8.63794
hsa-miR-5692a	-2.04244	-2.90199	-3.03134	-5.55066	-3.21515	-4.16118	3012.9	-5.46698
hsa-miR-4439	-2.0454	-2.65416	-1.87101	-5.29743	13.0933	-4.03283	-1.14227	-5.39223
hsa-miR-4423-3p	-2.04846	-2.03618	-2.95145	-4.49349	-4.50434	-3.18842	-0.614488	-11.1076
hsa-miR-411-5p	-2.05299	-1.94142	-2.12498	-7.95603	-2.835	-4.23815	-1.58514	-5.90894
hsa-miR-302c-5p	-2.06422	-2.23051	-1.2097	-4.00361	-3.99435	-4.20521	-2.55277	-8.61963
hsa-miR-5192	-2.06589	-2.84952	-1.11637	1.07948	-2.76373	-2.75546	2.1057	-5.26825
hsa-miR-506-3p	-2.06601	0.167819	-0.472855	4.2247	-2.26031	-2.85468	-0.85987	-4.93429
hsa-miR-4665-5p	-2.06679	-0.876703	-2.06634	12.9048	-3.39161	-4.44402	-4.67309	-9.68315
hsa-miR-559	-2.06895	-2.86876	-2.93676	-3.52436	-4.06935	-3.96984	0.460293	-6.27078
hsa-miR-206	-2.06929	1.93894	-1.70145	15.8147	0.744684	-2.84314	14.7369	-6.09411
hsa-miR-4802-5p	-2.07036	-2.50704	-1.77718	-6.02407	-2.4462	-3.8501	-1.71619	-6.11873
hsa-miR-5698	-2.07095	-0.225058	-0.786197	3.99887	-2.31293	-2.81614	-0.271099	-5.46404
hsa-miR-5187-5p	-2.0727	9.96395	-3.36884	15.4176	4.49271	3.48303	2.09969	-6.86455
hsa-miR-151a-3p	-2.07323	9.15168	2.49075	6.64753	8.89403	-0.671305	3.04437	1.94766
hsa-miR-5693	-2.07752	-2.13302	-2.1415	-2.57139	-3.12927	-3.30998	-3.99747	-8.7728
hsa-miR-4472	-2.07755	0.0955855	-0.817396	7.03074	-1.17054	-2.79296	3.65825	-2.57733
hsa-miR-488-5p	-2.07813	-0.69549	-1.53345	0.32109	-2.38134	-3.13769	2.84649	-5.3802
hsa-miR-4682	-2.07956	-1.55154	-2.29402	-2.50749	-2.86106	-2.88712	3.64801	-6.29695
hsa-miR-3165	-2.08142	-1.92362	-2.11486	-2.77865	-3.03786	-3.39729	-3.62741	-6.67509
hsa-miR-4319	-2.08465	-1.14033	-2.35668	0.124771	-4.02704	-5.0762	-1.71279	-9.71423
hsa-miR-4648	-2.08563	-1.10061	1.72638	1.28314	-3.83212	-4.20803	-1.13164	-8.38201
hsa-miR-3157-3p	-2.08705	-2.55628	-1.94182	-7.07654	-3.69635	-3.50771	2.46195	-5.65275
hsa-miR-4757-3p	-2.09199	-2.45309	-3.0484	-8.03286	-4.48034	-5.95244	-2.85566	-9.2056
hsa-miR-3142	-2.0923	-1.13951	-2.04953	-4.88312	-2.17276	-3.59862	8.95142	-4.40347
hsa-miR-4802-3p	-2.09479	-2.71555	-1.18322	-0.0683715	-4.25742	-3.60938	7.47919	-6.65915
hsa-miR-4501	-2.09506	-3.50143	-2.82326	-7.00959	-3.17999	-5.04241	2.72884	-6.14837
hsa-miR-6084	-2.09701	4.19043	-1.75439	-3.77663	-3.08205	-4.25088	-2.84847	-6.51453
hsa-miR-2964a-3p	-2.09794	-2.13259	-1.88564	-8.65747	-3.10543	-3.59234	-3.35485	-5.81298
hsa-miR-4759	-2.09977	-2.11459	-2.14325	-6.11188	-3.52805	-3.9327	6.23441	-4.69957
hsa-miR-654-5p	-2.10019	1.39686	-0.538646	7.85179	0.969084	-1.79569	7.84249	-5.25458
hsa-miR-604	-2.11122	-3.03414	-1.52154	-4.46445	-4.30608	-5.01799	-2.09457	-6.73861
hsa-miR-5585-5p	-2.11549	-1.80014	-2.37042	-8.39002	-2.83042	-3.25604	3.92031	-7.33481
hsa-miR-6070	-2.11593	-2.40621	-2.90391	-4.3891	-4.74198	-4.64233	-4.55919	-5.33034
hsa-miR-6500-3p	-2.11788	-1.03016	-1.51323	10.0632	-3.62673	-3.1167	2.63869	-6.97425
hsa-miR-6133	-2.11998	-1.46796	-3.66157	2.05581	-2.3063	-4.23013	-2.69936	-5.13132
hsa-miR-6511b-5p	-2.12376	-1.14816	-2.15251	5.15465	-3.19573	-3.82009	2.75685	-7.68688
hsa-miR-4441	-2.12425	-2.55956	-3.28894	-1.95625	-3.87447	-4.00003	-1.70621	-6.98686
hsa-miR-6515-5p	-2.12483	-2.41698	-2.85215	-5.65776	-4.1741	-4.63767	2.83132	-8.45448
hsa-miR-3910	-2.12519	-2.84546	-2.36906	-4.66402	-4.23449	-4.76484	-3.80706	-7.70099
hsa-miR-3668	-2.12566	-2.31172	-1.45289	-8.8151	-3.08618	-3.6235	0.12905	-4.19817
hsa-miR-4722-5p	-2.13022	-1.44157	-1.66992	-1.30765	-3.86152	-4.44597	0.656551	-7.85152
hsa-miR-3660	-2.13286	-1.45089	-1.73782	-1.95043	-3.18068	-3.86815	-3.54871	-7.33408
hsa-miR-3134	-2.1332	-2.73542	-2.44151	-6.16359	-2.45068	-3.87745	-1.16139	-4.81957
hsa-miR-4774-3p	-2.13323	-2.20281	-2.33307	-1.43342	-3.97903	-3.80694	-2.44836	-7.85946
hsa-miR-6071	-2.13434	-1.74481	-2.47496	-2.40359	-3.97931	-5.73429	4.07357	-10.7072
hsa-miR-4260	-2.13671	-1.60532	-2.27953	1.53964	-4.59575	-4.51396	1.08422	-8.85103
hsa-miR-4796-3p	-2.13698	-2.08038	-1.90276	-0.499253	-3.43578	-3.60399	-0.612596	-4.27051
hsa-miR-4693-3p	-2.13713	-2.29244	-1.1674	-7.99626	-2.09401	-1.8058	6.57775	-2.22242
hsa-miR-509-5p	-2.14008	-0.00790473	-0.817402	-1.25923	-2.49467	-0.607559	-4.51534	-9.28008
hsa-miR-378d	-2.14223	11.7305	2.69414	46.3247	0.417814	-2.48036	7.41273	-8.62946
hsa-miR-25-5p	-2.14909	-2.67102	-2.67672	-8.80435	-4.38403	-3.78758	-3.89254	-6.47096
hsa-miR-373-5p	-2.16022	-0.841222	-2.46964	12.4497	-3.12419	-2.90376	-0.0129347	-6.48704
hsa-miR-4659a-5p	-2.16073	-3.68653	-3.58329	-7.47466	-4.42548	-4.95196	-4.88577	-8.31365
hsa-miR-1254	-2.16374	-1.33923	-1.79791	-1.0788	-3.45579	-2.97342	1.38143	-6.04071
hsa-miR-548av-5p	-2.16406	-1.81887	-2.57629	-8.72798	-2.88628	-3.60971	-2.87954	-5.53237
hsa-miR-3187-5p	-2.16992	-1.47418	-2.09033	-4.28875	-3.67102	-4.40148	-3.1115	-7.68219
hsa-miR-3150b-3p	-2.171	-2.06853	-1.57434	-0.140962	-3.44426	-4.50402	14.1123	-4.91776
hsa-miR-187-5p	-2.17562	-1.19109	-3.30602	5.01073	-1.64618	-2.91345	-1.68008	-9.18865
hsa-miR-3929	-2.18727	-2.65365	-2.8037	-6.60624	-3.29815	-4.3545	-3.16227	-6.40044
hsa-miR-298	-2.19358	-1.84109	-2.35875	-2.44098	-3.94178	-4.5898	-1.97899	-6.08238
hsa-miR-3168	-2.19526	-1.55512	-1.90229	-1.48822	-3.62768	-4.07667	2.70704	-7.03329
hsa-miR-3689d	-2.19632	-0.768834	-1.59155	-4.37126	-2.83674	-3.53878	1.33421	-5.35597
hsa-miR-1182	-2.20259	-0.913204	-2.58792	9.43774	-4.86919	-4.31482	-5.37653	-8.38391
hsa-miR-921	-2.2033	-0.47295	-1.30437	-2.89531	-4.05056	-4.13529	3.8011	-8.16919
hsa-miR-3120-3p	-2.20565	-3.03121	-3.30787	-2.16957	-3.91889	-4.54265	-3.55101	-7.05122
hsa-miR-3140-3p	-2.20583	-2.62057	-1.57957	-5.16241	-3.24309	-3.41507	1.86945	-4.661
hsa-miR-219-1-3p	-2.20874	-3.37463	-3.78644	-8.55806	-4.42607	-5.60094	-0.618654	-7.64212
hsa-miR-4685-5p	-2.20928	-0.796464	-3.22135	6.74618	-3.15318	-4.0037	0.786223	-7.3723
hsa-miR-181b-3p	-2.21291	-1.20742	2.39957	-3.21572	-3.22983	-3.74945	1.96763	-7.62872
hsa-miR-92a-1-5p	-2.21425	-1.42664	-1.89951	-7.24051	-2.0904	-3.54592	4.15935	-5.72651
hsa-miR-569	-2.21802	-2.60705	-2.4242	-5.31723	-2.92423	-3.78487	2.04459	-5.22674
hsa-miR-4267	-2.21912	-1.47483	-1.79467	-5.62731	-5.11198	-4.51867	-5.67048	-8.97757
hsa-miR-4691-3p	-2.21926	-3.53074	-3.46147	-6.42152	-4.54623	-4.42283	2.52277	-7.09725
hsa-miR-2681-3p	-2.22121	-3.12176	-2.10016	-5.33305	-3.6424	-3.73741	-1.96239	-6.25853
hsa-miR-4417	-2.22354	4.56131	-0.98281	69.8925	2.3143	-2.44075	9.24169	-0.737096
hsa-miR-3944-3p	-2.23426	-1.41927	-1.61751	-0.444731	-4.04706	-3.33848	-4.46561	-7.69476
hsa-miR-3618	-2.23515	-1.86434	-1.87341	-5.0302	-3.00238	-2.86483	-1.54434	-6.73867
hsa-miR-4435	-2.2399	-2.56302	-2.4374	-4.81506	-4.26796	-3.65918	-4.87735	-8.33563
hsa-miR-4797-3p	-2.24358	-0.75938	-1.6704	-0.288796	-2.66948	-3.71957	-0.641575	-5.70064
hsa-miR-3658	-2.24676	-2.25067	-1.99485	-6.61808	-3.44927	-3.68069	-1.72865	-7.56183
hsa-miR-4803	-2.25022	-1.95962	-1.74638	-3.64559	-2.90003	-3.12866	-0.189137	-4.18483
hsa-miR-4761-5p	-2.25189	-1.46274	-1.88688	0.857976	-3.2092	-4.07184	0.521108	-6.93146
hsa-miR-125b-1-3p	-2.25326	-1.43323	-0.777237	-6.10813	-2.91234	-4.14788	0.0684685	-5.90993
hsa-miR-5089-3p	-2.25512	4.40748	-1.96027	0.829736	-2.98724	-3.4336	-3.28121	-6.21273
hsa-miR-3671	-2.25515	-2.23455	-2.61745	-6.76678	-3.66706	-3.4346	-1.49002	-5.85607
hsa-miR-5685	-2.26217	-0.898056	-1.97711	2.15946	-3.78479	-4.13243	-3.17151	-5.54202
hsa-miR-3689f	-2.26255	-1.25532	0.336853	8.85204	-2.05183	-1.86854	-1.16852	-5.01321
hsa-miR-4709-3p	-2.26906	-2.19276	-2.24911	-1.14403	-2.51196	-4.30365	-2.32773	-4.93051
hsa-miR-1248	-2.26981	-3.23233	-1.81881	-9.10407	-3.22642	-3.77226	6.95908	-5.58236
hsa-miR-4652-5p	-2.27405	-2.25175	-1.74239	-4.81501	-3.16416	-2.85066	2.98428	-4.88094
hsa-miR-508-5p	-2.2743	-1.23486	-1.08255	-5.01321	-3.50597	-3.35447	0.399668	-6.05872
hsa-miR-1292-5p	-2.2821	-2.52945	-2.03714	-9.10907	-4.80382	-4.56898	-0.90202	-10.0184
hsa-miR-3621	-2.28306	-0.305802	3.6399	5.42665	-2.83272	-4.24256	-4.07962	-8.08874
hsa-miR-3199	-2.28701	-1.53912	-1.50642	-5.41961	-1.93879	-3.09792	1.01985	-5.55791
hsa-miR-4518	-2.29264	0.0765297	3.62231	0.998605	-1.05258	-1.9646	24.0929	-4.53352
hsa-miR-4522	-2.29555	-1.67205	-2.61261	3.55338	-2.8481	-4.42157	-2.95206	-6.92289
hsa-miR-4510	-2.29567	-0.636665	0.385919	4.46679	-0.474076	-2.56071	9.82431	-3.75
hsa-miR-203b-3p	-2.3023	-1.87299	-1.47409	-1.93058	-2.36492	-2.86331	4.81367	-3.6124
hsa-miR-558	-2.3039	-2.23546	-1.69064	-3.46448	-2.69762	-4.02109	1.23192	-6.69182
hsa-miR-378f	-2.30701	0.967213	-1.83531	10.6054	-2.54646	-4.25758	-4.5267	-9.05382
hsa-miR-1262	-2.30897	-1.07228	-2.73314	-7.21482	-2.46186	-2.67918	4.51726	-3.69188
hsa-miR-1247-5p	-2.30947	-2.17757	-0.328923	-1.56191	-2.63875	-3.86299	-2.20211	-5.16985
hsa-miR-148a-5p	-2.30986	-2.18223	-1.82218	-0.309947	-4.14632	-4.04394	-3.6317	-7.93204
hsa-miR-1272	-2.31008	-3.37002	-2.93288	-5.64226	-4.00445	-3.9823	-1.0458	-5.84426
hsa-miR-4491	-2.31239	-3.14088	-3.15057	-5.41087	-3.90016	-5.53359	-5.20191	-8.73395
hsa-miR-4311	-2.31674	-0.434224	-2.29215	3.25369	-2.278	-2.97746	-1.18329	-7.74863
hsa-miR-219-2-3p	-2.32688	-2.10671	-2.69208	-5.21202	-2.98372	-3.40375	0.641322	-6.05663
hsa-miR-554	-2.32739	-1.33273	-2.15328	-3.25927	-4.20646	-3.61482	-2.31475	-7.28168
hsa-miR-938	-2.32973	-3.46497	-3.24146	-1.74226	-4.88398	-5.09076	-0.267766	-9.3496
hsa-miR-6720-3p	-2.33007	-2.1739	5.60706	-0.528283	-2.65289	-3.60233	1.05626	-8.09397
hsa-miR-4285	-2.33313	-2.35651	-2.83441	-8.26532	-4.40166	-4.82486	-5.11759	-8.13474
hsa-miR-663b	-2.33406	-1.90772	-1.83152	-3.77191	-4.28811	-3.96146	-3.39379	-10.222
hsa-miR-3677-5p	-2.3361	-2.44816	-2.72046	-9.66816	-3.30227	-5.44131	-0.758266	-8.31128
hsa-miR-584-3p	-2.33668	-2.41725	-2.58852	-3.806	-4.8366	-5.25231	-5.50151	-8.87246
hsa-miR-487a	-2.33831	-2.96088	-1.39835	-1.35643	-4.27803	-3.50506	3.37996	-5.8974
hsa-miR-493-3p	-2.34102	-2.11128	-1.96778	-0.7169	-4.0296	-3.45523	3.85002	-6.11288
hsa-miR-28-3p	-2.34291	-0.677417	-1.39963	-0.24242	-2.9837	-2.1758	-2.91108	-8.35351
hsa-miR-1245b-3p	-2.34738	-2.24587	-1.91256	-7.67759	-3.85465	-3.6701	-1.19596	-5.23383
hsa-miR-1301	-2.34776	-1.89804	-2.13941	-2.92324	-4.01163	-3.88902	-3.18576	-7.22114
hsa-miR-4283	-2.34818	-2.92993	-2.71772	-5.49009	-4.24634	-4.5011	0.15115	-8.04016
hsa-miR-3678-3p	-2.34946	-2.83926	-2.5045	-1.17931	-2.96283	-3.60104	-1.84578	-5.8801
hsa-miR-627	-2.3503	1.42748	-2.32911	0.749865	-1.14704	-3.11016	0.998195	-7.77904
hsa-miR-3150a-3p	-2.35215	-2.35373	-2.77523	-0.41864	-3.90861	-4.29987	1.26388	-5.50719
hsa-miR-208a	-2.3537	-3.22116	-4.40792	-10.53	-4.10894	-4.49909	-2.60716	-8.02708
hsa-miR-5004-5p	-2.35576	-3.10842	-2.48575	-3.01505	-4.47379	-4.19265	-2.15251	-8.63951
hsa-miR-4697-5p	-2.36036	1.48931	-1.69429	46.103	-2.60306	-3.87163	1.96243	-3.32839
hsa-miR-4309	-2.36363	-1.6663	0.119715	-3.85558	-1.46829	-3.27766	-2.02128	-7.13918
hsa-miR-3163	-2.3644	-2.27546	-1.64772	-0.750002	-3.18619	-3.55474	7.60068	-5.91607
hsa-miR-4300	-2.36788	-1.72646	-2.85585	-3.00276	-4.3278	-3.86966	-2.32607	-6.72765
hsa-miR-573	-2.36908	-2.35498	-2.03525	-8.65205	-3.9155	-0.903912	3.51373	-3.35889
hsa-miR-3654	-2.36929	0.105296	-1.07669	29.9781	-3.49864	-4.66406	-5.44475	-8.31036
hsa-miR-452-5p	-2.37269	-3.80201	-1.17148	-4.10405	-3.46793	-4.92553	-2.36413	-7.36852
hsa-miR-643	-2.37341	-2.62362	-1.85695	-6.29951	-3.33481	-3.60862	-2.16371	-6.88749
hsa-miR-3612	-2.37463	-2.04513	-1.84698	-3.93435	-2.86725	-3.84391	-0.215104	-4.90325
hsa-miR-3157-5p	-2.37971	-0.749026	-1.05525	-1.10337	-3.6838	-3.92162	-2.69596	-8.04238
hsa-miR-4502	-2.38027	4.74154	-0.661591	3.85163	0.726822	-0.687979	3.64088	-3.24756
hsa-miR-3674	-2.38741	-2.2561	-2.04453	-0.773055	-4.08859	-4.114	-1.35419	-6.11577
hsa-miR-4426	-2.39145	-1.62434	1.16231	-7.15197	-3.35081	-4.92665	-1.8824	-5.36231
hsa-miR-331-5p	-2.39462	-2.02363	-1.95468	-7.60018	-4.46402	-4.38183	-3.66941	-8.28089
hsa-miR-3169	-2.41629	-2.714	-0.0998966	-8.34196	-4.00818	-4.15438	0.193356	-5.20863
hsa-miR-6074	-2.43217	-0.764567	-2.31582	4.9646	-1.99198	-3.74354	-0.308619	-7.46864
hsa-miR-4457	-2.43401	-3.45906	-1.34255	-6.66403	-3.56049	-3.01806	1.44603	-3.54838
hsa-miR-4755-3p	-2.43424	-1.18638	-1.65671	-1.23828	-3.53126	-4.2852	-1.65999	-5.84164
hsa-miR-4302	-2.43528	-3.18454	-3.17458	-8.38344	-4.56252	-5.43622	-3.05183	-6.1855
hsa-miR-141-5p	-2.43995	-2.03059	-0.191342	-2.87138	-2.94774	-3.93305	7.53153	-6.15795
hsa-miR-4772-5p	-2.44347	-1.11146	-2.92617	-7.55782	-4.50628	-1.04618	-2.22984	-8.38612
hsa-miR-3200-3p	-2.44485	-0.983281	-0.938287	-0.784351	-2.23209	-2.6547	0.63916	-5.42583
hsa-miR-4419b	-2.45474	-1.5223	-2.32461	0.501678	-2.98657	-4.23063	-3.52346	-8.40293
hsa-miR-3666	-2.45546	-2.12923	-1.52114	2.67263	-3.47911	-4.45816	-1.75878	-7.85382
hsa-miR-648	-2.46126	-2.30088	-2.48092	-3.31793	-3.88559	-3.98239	-3.44888	-7.53676
hsa-miR-4470	-2.46441	-0.756523	0.967673	4.42678	-3.35825	-4.06623	12.4649	-6.83039
hsa-miR-520a-5p	-2.46957	-2.43268	-3.66286	-7.33082	-2.9607	-3.74614	-2.74752	-6.47654
hsa-miR-3690	-2.48107	-2.52841	-2.91824	-4.70555	-4.49634	-5.35491	1.54942	-8.07023
hsa-miR-4752	-2.48784	-1.62813	-2.09318	-5.60344	-2.07283	-3.79176	1.49648	-6.77782
hsa-miR-1286	-2.4884	-2.45265	-1.39508	3.92638	-3.78844	-4.23785	7.93746	-7.95942
hsa-miR-129-5p	-2.48923	0.619049	-1.45748	2.27268	-1.65602	-2.17858	5.21541	-6.1133
hsa-miR-3692-3p	-2.49715	-2.41287	-2.99513	-8.53372	-4.00908	-4.61718	1.2101	-6.25571
hsa-miR-1270	-2.50179	-2.62057	-2.72763	-2.77681	-3.14823	-4.26414	0.42736	-4.72841
hsa-miR-4523	-2.50638	-1.82641	-2.76203	-7.00414	-3.89202	-5.21327	-2.03055	-6.36015
hsa-miR-4471	-2.5119	-2.3653	-1.65108	-7.23605	-2.79464	-3.40167	-1.27353	-5.2291
hsa-miR-658	-2.51391	-2.94312	-1.86378	0.882439	-2.84729	-3.76722	-1.99448	-6.38227
hsa-miR-593-5p	-2.52049	-2.40646	-2.90659	-5.82883	-3.41073	-4.74359	2.75815	-5.97595
hsa-miR-6128	-2.52353	-3.14465	-2.51549	-6.77143	-4.13195	-4.19869	4.03484	-6.53667
hsa-miR-576-3p	-2.5352	-1.92774	-2.84795	-5.67779	-4.08226	-3.32542	0.429058	-6.33961
hsa-miR-580	-2.541	-2.19546	-0.219854	-6.92755	-2.06623	-4.04063	1.28945	-6.67578
hsa-miR-3683	-2.54265	-2.65931	-2.34033	-3.10372	-2.51748	-3.52548	-3.12477	-6.46184
hsa-miR-378b	-2.54279	1.28765	2.3243	5.65277	-2.04662	-2.468	-0.861295	-7.01868
hsa-miR-10a-3p	-2.54912	-2.19525	-1.70676	-2.90304	-3.08954	-3.19163	0.0983665	-5.68246
hsa-miR-4797-5p	-2.55233	-2.00413	-1.44634	-6.39114	-3.89066	-4.2872	0.669442	-6.10822
hsa-miR-4436a	-2.55416	-2.76853	-2.51433	-6.4045	-4.20483	-4.31324	-2.37792	-9.04799
hsa-miR-216a-5p	-2.5572	-2.11268	-3.24045	-1.78389	-4.18185	-4.82551	-4.59043	-8.12981
hsa-miR-3909	-2.56243	-3.26814	-3.51991	-9.46291	-5.01089	-4.9747	-2.17444	-7.93016
hsa-miR-138-5p	-2.56463	-1.13771	-0.81551	-0.349387	-3.24135	-4.06937	-2.14063	-7.1684
hsa-miR-4521	-2.56733	2.23899	0.0395012	3.02168	-1.31322	-0.0530837	0.282429	-5.0551
hsa-miR-4798-3p	-2.5674	-2.76614	-2.57061	-5.49904	-3.81877	-4.84018	-4.33523	-8.41221
hsa-miR-4786-5p	-2.56845	-2.57474	-1.98709	-6.52585	-4.03114	-5.30635	7.32834	-8.27434
hsa-miR-1276	-2.57148	-1.07661	-0.805421	0.53696	-2.81992	-2.58595	-1.5083	-6.04705
hsa-miR-6715a-3p	-2.57148	-2.03694	-2.01231	-4.4107	5.79114	-3.9416	2.26055	-7.16291
hsa-miR-376b-3p	-2.57522	-2.46835	-2.54665	-6.28443	-3.61202	-3.97907	-2.31532	-5.65005
hsa-miR-587	-2.57592	-4.00681	-3.26166	-7.68943	-4.66426	-4.21214	-3.29871	-6.4925
hsa-miR-4633-3p	-2.57675	-2.62912	-2.82143	-7.87106	-5.1078	-3.93177	-2.07046	-7.60915
hsa-miR-4801	-2.57866	-3.06996	-3.09141	-3.8037	-4.64934	-5.29166	-2.08737	-9.51355
hsa-miR-4316	-2.57933	-0.0514351	-2.0439	-1.91231	-1.39823	-3.8221	-3.91578	-7.33951
hsa-miR-6134	-2.60505	1.24197	-1.48917	1.8185	-3.11053	-4.12758	-4.30428	-6.68789
hsa-miR-4999-5p	-2.61739	-1.15906	-1.28478	-4.58497	-2.69133	-2.7716	0.81487	-4.27365
hsa-miR-6716-5p	-2.6188	-2.81492	-3.33013	0.720112	-3.88862	-6.05531	0.757096	-7.75103
hsa-miR-4677-3p	-2.61939	-2.8177	-2.23023	-2.72207	-3.75532	-4.14392	509.162	-8.57628
hsa-miR-4658	-2.62247	-3.548	-3.35629	-9.07753	-4.04523	-4.61457	-3.88669	-8.24881
hsa-miR-490-3p	-2.62464	-1.26373	-2.45384	-5.2034	-2.7452	-3.67524	-4.40103	-6.38191
hsa-miR-6080	-2.62494	-2.68927	-3.27025	-7.80892	-4.87007	-5.03545	0.895512	-8.75084
hsa-miR-3194-3p	-2.62897	-2.40377	-0.874256	-5.64541	-3.61987	-3.99957	-1.42083	-7.0444
hsa-miR-200a-5p	-2.62965	-2.19148	-1.66321	-0.914405	-4.28874	-2.67866	2.90523	-8.34155
hsa-miR-5707	-2.63027	-1.69912	13.0141	-6.36924	-3.67738	-5.28169	-2.58948	-7.39848
hsa-miR-1269b	-2.63223	-2.36788	-2.73031	-5.03933	-4.01185	-3.98005	-2.01207	-8.22587
hsa-miR-3944-5p	-2.63328	-2.62682	-1.41607	-0.00924579	-4.06174	-5.16064	-2.43505	-9.9419
hsa-miR-4437	-2.63458	-0.978674	-2.5785	-3.29657	-4.05704	-4.01476	3.45165	-7.8399
hsa-miR-890	-2.63512	-1.65475	-3.81223	-8.17511	-4.32612	-5.30377	-1.81825	-9.39063
hsa-miR-616-3p	-2.64582	-2.37341	-3.81815	-4.84555	-4.20607	-5.02544	-5.42797	-8.85546
hsa-miR-4294	-2.6493	-0.975159	-2.05577	6.2908	-3.0626	-3.46993	1.82346	-7.2167
hsa-miR-4748	-2.6495	-2.78479	-2.72094	-3.51763	-2.79578	-3.42507	3.2951	-5.45052
hsa-miR-4296	-2.65737	-1.89935	-2.93218	-0.482495	-4.16843	-4.51159	-5.25501	-8.86442
hsa-miR-3130-3p	-2.6589	-1.00632	-2.00431	-4.94361	-4.29603	-3.95881	-4.79515	-8.25832
hsa-miR-376c-3p	-2.65908	-2.14363	-1.03519	-4.89142	-3.123	-2.81762	2.76138	-3.77486
hsa-miR-541-3p	-2.66021	-2.33989	-3.25792	-5.02487	-3.8681	-4.22937	-2.26723	-8.30832
hsa-miR-4531	-2.66804	-2.58545	-2.03286	-1.3863	-2.23452	-4.34433	-0.174791	-5.40978
hsa-miR-1269a	-2.67748	-3.23501	-2.1102	-2.99425	-4.13694	-4.15698	-4.116	-7.65693
hsa-miR-4276	-2.67804	-1.97195	-1.04036	-0.86385	-2.82628	-3.53075	2.84874	-6.29498
hsa-miR-4431	-2.6834	-2.64639	-2.27747	-5.67689	-3.15187	-5.06896	-1.26791	-7.50297
hsa-miR-4467	-2.68416	-1.9954	0.993419	-1.38397	-3.04944	-2.44509	2.0962	-5.34156
hsa-miR-877-5p	-2.68508	0.59372	-1.72682	18.9095	-3.16995	-4.24619	-1.87051	-6.39059
hsa-miR-4659b-5p	-2.68655	-2.65586	-2.40297	-6.48331	-4.1452	-3.26017	-3.103	-6.50322
hsa-miR-4330	-2.70058	-2.13884	-1.71065	0.958675	-3.00129	-4.01337	-4.53282	-7.46158
hsa-miR-611	-2.70344	-1.56233	-1.36176	-7.67389	-3.4211	-4.13023	-2.28081	-7.35156
hsa-miR-127-5p	-2.70442	-3.47621	-3.44167	-5.88381	-4.88215	-5.51754	6.89366	-9.86152
hsa-miR-600	-2.70531	-2.01963	-2.10123	-6.78915	-4.20325	-4.09322	-2.75796	-7.26519
hsa-miR-4533	-2.71444	-1.37188	-1.86285	1.4665	-3.17108	-3.72787	1.56869	-5.63967
hsa-miR-4717-3p	-2.72553	-0.613082	-0.95403	-0.360171	-2.15281	-3.1029	7.53678	-7.22256
hsa-miR-137	-2.72566	-2.34339	-1.81599	-6.77448	-2.10179	-2.7293	8.75301	-3.36695
hsa-miR-1283	-2.72567	-2.7873	2.18889	-10.065	-3.81706	-4.85544	11.2956	-5.80763
hsa-miR-3124-3p	-2.72635	-1.96426	-1.90701	-5.06265	-3.80559	-4.17926	-0.0926678	-5.76185
hsa-miR-4649-5p	-2.72818	-3.53826	-4.01486	-8.55085	-4.41237	-4.4339	-5.06163	-8.11034
hsa-miR-4782-5p	-2.73043	-3.15032	-3.35589	-6.55284	-4.56849	-4.49433	-3.09145	-7.16796
hsa-miR-3673	-2.73817	-2.76221	-2.22964	-7.5313	-2.72114	-3.79122	4.61716	-4.1528
hsa-miR-4757-5p	-2.73908	-2.94654	-2.59594	-8.5855	-4.44928	-5.5521	-4.73091	-8.48182
hsa-miR-6715b-5p	-2.73924	-1.98538	-1.57836	-3.70411	-3.10862	-4.09919	-3.09854	-5.90119
hsa-miR-4690-3p	-2.73999	-2.41073	-3.53622	-8.52291	-4.04253	-4.99577	-1.78642	-7.71617
hsa-miR-4314	-2.74283	-1.27224	-2.02573	15.7595	-4.2546	-4.67509	10.3618	-7.78056
hsa-miR-3939	-2.74519	-2.385	-2.92956	-4.50731	-4.61428	-5.11782	-3.15386	-9.18657
hsa-miR-3915	-2.75377	-2.11167	-1.96498	-6.18	-3.771	-3.85515	-3.75018	-6.20969
hsa-miR-761	-2.75408	-3.14543	-2.62887	-1.57783	-4.67925	-5.40933	-0.866891	-7.26857
hsa-miR-1908	-2.75878	-3.64658	-2.42732	-1.6829	-4.07242	-3.97037	1.15091	-8.84297
hsa-miR-3177-5p	-2.75949	-0.753204	-3.01437	-3.58404	-4.29799	-5.1518	-1.84462	-7.35524
hsa-miR-1253	-2.77037	-2.08013	-2.29186	-0.0287312	-3.62527	-4.01788	-0.983113	-6.17447
hsa-miR-608	-2.77439	-2.70381	-1.5008	-3.69646	-4.19373	-5.01411	2.44198	-5.354
hsa-miR-1208	-2.77462	-0.970684	-0.985546	7.48932	-3.53044	-4.25706	2.49709	-9.03215
hsa-miR-4503	-2.77849	-2.8335	-2.41696	-9.36272	-3.88503	-4.12723	-0.0828229	-5.30501
hsa-miR-4489	-2.77977	-2.86251	-2.52246	2.65432	-5.35425	-5.14096	-1.69051	-8.55292
hsa-miR-510	-2.7798	-2.57387	-2.72854	-1.16742	-4.71555	-4.68028	-2.27276	-7.11097
hsa-miR-5572	-2.78164	-2.38691	-3.06659	-2.70639	-4.58857	-4.41896	2.21468	-8.39857
hsa-miR-4750-5p	-2.782	1.25093	-2.01252	16.6284	-1.53748	-3.35009	4.92407	-6.57103
hsa-miR-3681-5p	-2.78635	-2.437	-2.57095	-7.21242	-3.42846	-4.58065	-0.352634	-5.40487
hsa-miR-3617-5p	-2.78799	-2.21225	-1.32016	-1.63087	-3.89736	-2.42159	0.442631	-5.12357
hsa-miR-3128	-2.78877	-1.42925	-0.997673	-5.75872	-1.15221	-3.27363	3.17892	-7.32519
hsa-miR-4727-3p	-2.79395	-2.87922	-2.91247	-3.84336	-3.71479	-4.63207	-5.83015	-8.89449
hsa-miR-5004-3p	-2.79484	-1.97003	-2.3125	-5.17424	-4.30547	-4.40724	10.131	-6.70326
hsa-miR-323a-5p	-2.79484	-3.34628	-2.96652	-7.25373	-4.20205	-5.5029	-6.27891	-8.47716
hsa-miR-3919	-2.79885	-2.89666	-3.65475	-9.62473	-4.40502	-5.7539	11.2752	-7.66111
hsa-miR-6715b-3p	-2.80017	-2.58138	-1.50957	-5.15347	-3.17614	-3.64561	-2.10136	-7.59531
hsa-miR-5197-3p	-2.81236	-0.885725	-1.56717	-6.08855	-2.83646	-2.65975	8.81656	-4.13749
hsa-miR-1295a	-2.81325	-1.0737	-1.21238	-1.76354	-3.6573	-3.96324	-3.37463	-8.73394
hsa-miR-4653-5p	-2.81922	-3.54866	-2.02942	-3.71157	-4.00859	-5.05646	0.589646	-8.85082
hsa-miR-4737	-2.81972	-1.71546	-2.61025	1.22132	-4.18524	-3.62284	-6.16215	-8.64767
hsa-miR-4438	-2.83624	-3.69563	-3.0611	-7.94539	-3.85435	-5.53536	-1.34856	-7.28504
hsa-miR-548aw	-2.83959	-1.65718	-1.36568	-2.52027	-3.91682	-4.50414	-1.71197	-8.2655
hsa-miR-4527	-2.84577	-2.79709	-3.41415	-6.20328	-4.30349	-4.93953	-5.96474	-10.2875
hsa-miR-1266	-2.86277	-3.24256	-2.84839	-3.98644	-4.10302	-4.93958	-4.17333	-9.075
hsa-miR-523-3p	-2.87571	-1.79773	-1.94827	-6.5977	-3.60604	-3.46333	5.24326	-5.9728
hsa-miR-4638-5p	-2.87593	-2.4691	-2.38038	-2.56317	-4.00239	-5.28098	-2.44397	-8.51923
hsa-miR-378j	-2.87996	-1.43727	-2.27178	-3.11567	-3.52485	-3.31212	4.37372	-5.93408
hsa-miR-3144-5p	-2.88237	-2.08945	-2.62523	-6.82552	-3.99827	-4.68104	4.95558	-7.36067
hsa-miR-4444	-2.88373	-2.88906	-1.99075	-5.91185	-4.17884	-4.8076	-6.16668	-9.95662
hsa-miR-5186	-2.89691	-3.38911	-2.14898	-5.07493	-3.20792	-3.76321	0.240225	2.57841
hsa-miR-3197	-2.89984	-2.38543	-1.69409	-5.37159	-4.04905	-4.63107	-3.16082	-8.10003
hsa-miR-1304-5p	-2.90305	-2.84541	-1.34051	-3.05178	-2.61539	-4.43572	-3.47794	-5.57191
hsa-miR-4266	-2.90346	-2.65035	-3.21912	-6.71239	-4.04649	-5.47316	10.6463	-6.94874
hsa-miR-5694	-2.90434	-0.256588	-1.96037	-0.427114	-3.17318	-3.86617	-2.63846	-5.394
hsa-miR-3151	-2.90822	-2.36182	-3.37954	-2.68131	-4.04458	-5.94759	-4.43436	-8.5921
hsa-miR-3074-5p	-2.91265	-1.66903	-2.34301	-3.76436	-1.79762	-4.49493	3.30568	-9.82085
hsa-miR-675-5p	-2.9155	-3.08087	-2.79457	-5.85769	-4.1978	-5.5649	0.647194	-8.69297
hsa-miR-4700-5p	-2.91746	-1.94305	-3.62287	-5.48293	-3.5668	-4.37885	-2.21355	-6.76518
hsa-miR-4769-5p	-2.92338	-2.84961	-3.83212	-0.754769	-4.02603	-4.22394	-4.92649	-7.67124
hsa-miR-4638-3p	-2.92803	-0.647648	-3.25106	0.214874	-4.56906	-5.27289	5.37766	-9.43727
hsa-miR-6501-3p	-2.93897	-2.86767	-2.91774	-5.70989	-3.62543	-5.2222	-4.07454	-7.12625
hsa-miR-3918	-2.94311	-2.94492	-3.45697	-5.01999	-4.52393	-5.67779	-5.34706	-9.33619
hsa-miR-583	-2.94465	-0.0189465	-1.93327	1.78476	-1.67937	-3.58374	0.980612	-1.95545
hsa-miR-4517	-2.94483	-2.03735	-3.76363	-9.22739	-4.36638	-5.76332	-4.45776	-7.33938
hsa-miR-5003-5p	-2.94615	0.773839	3.90863	3.78462	-1.41042	-3.09546	0.696019	-4.79493
hsa-miR-503-5p	-2.94648	-1.00953	-1.6712	-4.57619	-3.56581	-4.32984	-2.68678	-7.29396
hsa-miR-1298	-2.94806	-3.15829	-2.59062	-4.30049	-1.47451	-4.24363	-4.08064	-7.16291
hsa-miR-4723-5p	-2.9543	-2.67915	-3.38656	-6.03234	-4.39627	-4.48706	-5.31148	-8.7195
hsa-miR-1321	-2.96053	-2.54133	-2.01437	-2.23605	-3.88416	-3.4825	-1.59025	-8.07889
hsa-miR-1271-3p	-2.96064	-2.57798	-3.59611	-9.4462	-4.10213	-4.48958	-3.20442	-6.85465
hsa-miR-639	-2.96281	-2.36358	-3.1516	-6.65247	-3.80783	-4.91652	-0.428015	-7.86279
hsa-miR-323b-5p	-2.96456	-2.63966	-1.67886	-2.61695	-2.25484	-4.21945	-0.293214	-6.44452
hsa-miR-3192	-2.96601	-2.18712	-3.06938	-4.39857	-2.75211	-4.02707	-2.27489	-6.41922
hsa-miR-1469	-2.98712	34.6102	-2.53917	31.6408	-4.14685	-5.44208	-2.62209	-8.95168
hsa-miR-4783-5p	-2.99229	-2.16487	-2.30407	-7.17874	-4.7646	-4.66757	-5.03878	-10.532
hsa-miR-3680-3p	-2.99528	-2.29225	-1.8127	0.2879	-3.87865	-4.22382	-2.41062	-8.10177
hsa-miR-4526	-2.99946	-0.29186	-2.84607	-2.94631	-3.11371	-4.35436	-5.12402	-7.43051
hsa-miR-1251	-3.00672	-3.1939	-3.18638	-6.19693	-4.16356	-5.15953	-5.77894	-8.26062
hsa-miR-4738-3p	-3.01025	-0.122113	-2.06946	22.2103	3.25052	-4.65858	-6.3194	-9.60689
hsa-miR-153	-3.02248	-1.15486	-2.93885	-8.64513	-3.55366	-4.25733	-4.3551	-7.61906
hsa-miR-4445-3p	-3.02479	-2.25597	-3.56531	-4.34798	-4.91802	-4.80783	-5.83896	-10.1282
hsa-miR-376a-3p	-3.03188	-2.58436	-2.83276	-4.40331	-3.34698	-2.67517	7.07419	-6.33113
hsa-miR-3186-3p	-3.03395	-3.27493	-2.12953	-5.37049	-3.71829	-4.22695	1.9108	-7.85543
hsa-miR-3173-3p	-3.03813	-2.58369	-3.07894	-3.51105	-3.87642	-5.92098	-3.34198	-7.68934
hsa-miR-379-5p	-3.04289	-2.61906	-2.20294	-1.5979	-3.59931	-4.96624	5.78243	-6.77628
hsa-miR-3116	-3.04495	-2.50421	-3.59457	-6.25549	-5.02309	-5.45488	-4.74272	-8.98307
hsa-miR-1295b-3p	-3.05627	-2.76615	-1.63012	0.880341	-4.72182	-4.58243	2.59942	-8.86561
hsa-miR-4293	-3.0672	-2.96034	-3.15861	-3.32537	-4.71437	-5.14667	5.31068	-7.19531
hsa-miR-1909-3p	-3.06731	-3.10887	-2.19749	-2.65362	-4.63592	-4.69968	2.96175	-8.9578
hsa-miR-6081	-3.07173	-2.51843	-3.46206	-3.80259	-4.67128	-5.20267	-2.55776	-10.1399
hsa-miR-92b-5p	-3.0738	-2.49817	-2.82809	-5.30291	-4.62642	-4.45616	-0.408774	-8.46508
hsa-miR-885-3p	-3.08039	1.09285	-2.65088	4.95651	-0.745823	-2.60158	5.66472	-8.48887
hsa-miR-3200-5p	-3.08115	-2.79927	-2.77265	-6.43066	-4.52076	-5.25068	3.19328	-8.85178
hsa-miR-596	-3.0913	-1.61385	-2.2253	1.76571	-4.69119	-4.22084	-0.322568	-9.05572
hsa-miR-4781-3p	-3.09278	-2.73029	-3.74243	-8.57219	-4.24086	-4.92088	-3.78641	-8.34365
hsa-miR-210	-3.0934	5.98456	3.63157	-1.24868	3.3132	-1.04918	-0.699312	-1.8696
hsa-miR-6718-5p	-3.09395	-1.82036	-3.38508	0.198444	-2.68024	-4.40771	-2.91565	-7.7427
hsa-miR-2114-3p	-3.10163	-1.40564	-1.74682	-3.06338	1.90451	-4.81173	0.430937	-6.38777
hsa-miR-20b-3p	-3.10386	-2.51072	-2.76394	-0.408827	-4.0977	-4.6018	-4.0926	-7.92143
hsa-miR-4639-5p	-3.10824	-2.70951	-2.02775	-3.79606	-3.10913	-3.57613	-2.43465	-5.75214
hsa-miR-4644	-3.10855	16.5558	-5.07838	0.859378	2.36328	2.94954	-1.97366	-9.71834
hsa-miR-3161	-3.11327	-1.84371	-1.11922	4.42767	-3.05112	-3.66904	-3.09916	-7.41496
hsa-miR-4650-3p	-3.11371	-2.40842	-2.53288	-6.19389	-3.88312	-5.64047	-2.9817	-7.85746
hsa-miR-4451	-3.11768	-2.2864	-0.354659	-2.67922	-2.42641	-3.28868	-6.16604	-9.82001
hsa-miR-516a-5p	-3.12142	-2.47923	-1.91214	-4.22009	-4.01725	-3.88896	5.61473	-6.90973
hsa-miR-5695	-3.13356	-2.54539	-3.73641	-4.48457	-0.83743	-4.27638	-3.13926	-9.52607
hsa-miR-1193	-3.13658	-2.27762	-3.01904	-4.85695	-4.40993	-4.34273	-0.302267	-7.90764
hsa-miR-4683	-3.14401	-2.7809	-2.08307	-6.06891	-3.71095	-3.97271	-2.45091	-6.91119
hsa-miR-3152-3p	-3.15	-2.59784	-3.27069	-3.57526	-4.46249	-5.0988	-2.07223	-5.1604
hsa-miR-3155b	-3.15275	-1.4827	-1.95906	0.0464858	-3.96331	-3.07098	-2.57085	-7.03749
hsa-miR-296-3p	-3.1547	-2.92425	-3.89737	-5.38202	-4.4406	-5.20846	-0.99823	-9.56222
hsa-miR-217	-3.15964	-3.93569	-1.71232	-7.13104	-4.14956	-5.23009	-3.22042	-7.48201
hsa-miR-124-3p	-3.16755	-1.02603	-3.01403	-3.6463	15.7325	-4.68226	-1.55133	-7.72273
hsa-miR-4804-5p	-3.17033	-2.94435	-3.90201	-8.20072	-5.10039	-5.62556	-0.804395	-9.41929
hsa-miR-3160-3p	-3.17472	-3.27305	-2.3374	3.19061	-4.82357	-4.98131	4.72678	-10.0735
hsa-miR-5682	-3.18033	-3.92381	-3.24305	-6.9925	-4.61354	-4.76502	-4.20593	-8.03868
hsa-miR-4676-5p	-3.18195	-2.31278	-3.10313	-2.9548	-3.91259	-4.06716	2.10033	-8.2785
hsa-miR-299-3p	-3.1828	-1.86033	-2.41872	-5.11138	-3.37085	-4.02659	2.19832	-6.99008
hsa-miR-4663	-3.18776	-3.11893	-3.34878	-7.9971	-4.24328	-4.81242	3.54512	-8.57016
hsa-miR-4446-3p	-3.18882	1.41514	-1.82544	18.4094	-2.537	-3.63853	84.2642	-5.56725
hsa-miR-196a-3p	-3.1889	-2.36809	-2.52985	-3.56038	-3.78519	-4.04835	-3.4359	-7.91796
hsa-miR-31-5p	-3.19063	59.5973	88.4163	-4.08074	-2.43871	1.32778	0.661671	-6.21593
hsa-miR-4637	-3.20116	-2.26708	-2.48567	-8.0239	-4.36941	-4.51589	13.0854	-6.84793
hsa-miR-218-2-3p	-3.22677	-2.7215	-3.33039	-5.43037	-3.94117	-4.69646	-6.88134	-9.94189
hsa-miR-3159	-3.22956	-2.20143	-2.7924	-3.91086	-4.19153	-4.82477	-3.41101	-6.97632
hsa-miR-4668-5p	-3.23319	0.324673	-3.37262	-2.26578	-3.41033	-3.84365	5.84429	-5.94566
hsa-miR-4474-3p	-3.23518	-2.44416	-2.49521	-4.93789	-3.81823	-4.68911	40.9445	-7.039
hsa-miR-6499-5p	-3.2415	-3.72323	-3.80052	-10.0027	-4.65699	-5.74521	0.719751	-10.5603
hsa-miR-4715-5p	-3.24358	-3.24548	-2.7535	-4.12781	-4.65727	-3.87008	-3.92719	-8.609
hsa-miR-3622a-5p	-3.24931	-2.43493	-3.59203	34.2631	-4.51368	-3.48536	-1.31669	-8.03402
hsa-miR-620	-3.24966	-4.05179	12.8156	-10.1588	-4.72033	-4.86044	-4.39229	-7.41571
hsa-miR-5008-3p	-3.25787	-2.20547	-1.10604	-2.92972	-4.10576	-4.76919	-4.81195	-8.81485
hsa-miR-3936	-3.26518	-2.94156	-3.95594	-6.12489	-4.62773	-4.18114	-3.3382	-7.65742
hsa-miR-3611	-3.2673	-1.15501	-3.0484	-9.95807	-3.96653	-3.9826	2.50951	-5.84944
hsa-miR-3661	-3.2703	-2.61082	-2.71076	-9.16085	-4.50132	-5.71796	-1.07417	-9.60888
hsa-miR-152	-3.27508	1.59706	-0.836681	5.91196	-3.76675	7.63195	-4.94538	-9.07296
hsa-miR-193b-5p	-3.27688	-0.0659656	-3.29136	4.71593	-5.22431	-6.10825	-1.54358	-10.3431
hsa-miR-5586-3p	-3.27891	-3.26367	-2.97448	-7.19566	-4.21716	-5.37053	-3.60415	-8.48823
hsa-miR-3126-5p	-3.28631	-3.67854	-4.02092	-5.98275	-4.46367	-4.898	-6.84941	-9.87449
hsa-miR-4724-5p	-3.29512	-2.91796	-3.93234	-9.33662	-5.14565	-4.63837	6.69773	-8.44074
hsa-miR-3175	-3.30277	-2.46521	-3.74944	-9.12697	-4.24937	-5.91376	-4.25685	-9.18882
hsa-miR-4753-5p	-3.32079	-2.91665	-3.40414	-0.156692	-4.58954	-5.82622	-4.3755	-12.6643
hsa-miR-4520a-3p	-3.32269	-3.54216	-3.25789	-6.17996	-5.17791	-5.53714	-7.63403	-10.6742
hsa-miR-5191	-3.32449	-3.50052	-3.85504	-6.44049	-4.51969	-4.03466	3.33251	-8.45241
hsa-miR-4504	-3.3311	-0.727252	-3.37917	-4.25557	-4.70335	-0.122902	-2.13423	-8.11114
hsa-miR-3183	-3.33268	-3.32806	-3.58763	-7.46009	-4.64944	-5.28134	0.582044	-9.7452
hsa-miR-4791	-3.33878	-1.89526	-1.66221	-5.76061	-3.80015	-4.26643	-3.23415	-7.1498
hsa-miR-365a-5p	-3.34145	-2.15509	-2.82985	-1.3948	-5.0209	-5.27152	-4.04024	-8.40742
hsa-miR-3934-3p	-3.3454	-1.11872	-1.78713	2.73026	-3.13767	-4.49607	-2.03099	-6.12045
hsa-miR-3127-3p	-3.38043	-2.86234	-3.40801	-8.69533	-4.43987	-5.28244	-2.35507	-9.54135
hsa-miR-4427	-3.38478	-2.19201	-3.3209	-7.4996	-3.68041	-1.62298	1.971	-6.53742
hsa-miR-5706	-3.38602	-0.145836	-2.81279	-8.00846	-4.0924	-4.25377	-3.21458	-8.30443
hsa-miR-4751	-3.388	-2.8778	-2.89798	-6.75442	-4.58214	-4.70825	-2.16614	-8.97233
hsa-miR-3135a	-3.39039	-3.00397	-3.41504	-9.55839	-4.7012	-4.99619	6.7075	-8.48089
hsa-miR-4468	-3.40097	-2.79529	-3.43918	-4.44135	-4.55289	-4.47267	1.1622	-9.37147
hsa-miR-711	-3.40985	-1.26534	-3.76383	1.0743	-4.03941	-5.12429	5.01919	-11.202
hsa-miR-3158-5p	-3.41568	-0.220913	-0.549326	44.8802	-4.18158	-4.89665	-1.90326	-5.16701
hsa-miR-892c-5p	-3.41986	-3.09963	-3.93242	-8.82265	-5.43524	-5.22971	-1.45639	-9.08636
hsa-miR-378e	-3.42069	-2.18774	-2.78954	0.597011	-4.54213	-5.15502	-3.15688	-8.91407
hsa-miR-3178	-3.4302	-1.86091	-3.36041	-7.34112	-5.36096	-5.86084	-8.30671	-10.3486
hsa-miR-4766-5p	-3.43126	-1.71486	-2.34282	-2.59649	-3.00068	-4.31832	-3.94356	-7.98798
hsa-miR-4469	-3.43266	-4.70713	-4.32329	-8.00573	-5.67639	-6.42443	0.316164	-10.2618
hsa-miR-302d-5p	-3.44102	-3.33088	-2.97817	-7.23328	-4.98559	-6.44632	-1.06881	89.7128
hsa-miR-187-3p	-3.44456	-3.55763	-3.08461	-8.63269	-4.61599	-5.24272	-2.93674	-7.21208
hsa-miR-4660	-3.44894	-2.95615	-4.09431	-2.83815	-4.37024	-4.01281	-3.71732	-8.93079
hsa-miR-3914	-3.46358	-4.19582	-3.87005	-7.72142	-4.6477	-5.44017	-5.34197	-10.6884
hsa-miR-4255	-3.46816	-3.45826	-2.12887	-5.35828	-4.31784	-5.08367	4.07853	-8.29643
hsa-miR-4768-3p	-3.47059	1.25424	-2.90997	-6.75798	-2.83778	-2.53627	-3.44105	-10.0593
hsa-miR-659-3p	-3.49234	-2.51251	-3.75868	-1.66657	-4.43665	-5.56329	-4.48219	-9.55026
hsa-miR-4519	-3.50297	-3.2041	-3.41293	-6.08058	-4.17014	-6.05351	-0.836765	-7.35867
hsa-miR-3122	-3.50746	-2.79999	-3.43537	-4.61961	-4.80623	-5.05223	-5.24886	-8.543
hsa-miR-34c-3p	-3.50972	-1.31672	-2.85639	4.30861	-5.26821	-5.23408	-2.51161	-9.12562
hsa-miR-380-5p	-3.51694	-2.16507	-2.55846	-5.73753	-4.6345	-4.31489	4.6319	-7.588
hsa-miR-1827	-3.53702	-2.88162	-2.95704	-6.48094	-4.56626	-4.38755	-1.83138	-7.99372
hsa-miR-3686	-3.53796	-1.30777	-2.36072	-7.83196	-4.18407	-4.08345	-3.47413	-6.65854
hsa-miR-4494	-3.54348	-3.56206	-2.85498	-2.87733	-3.46424	-5.13741	-1.25882	-9.91287
hsa-miR-365b-5p	-3.54882	-2.76249	-3.288	-3.71688	-3.95776	-5.13169	-1.95875	-8.12332
hsa-miR-4490	-3.57026	-3.42272	-0.567896	-4.52323	-3.16641	-4.65164	-2.38495	-6.53931
hsa-miR-5195-5p	-3.57324	0.0388165	-2.17098	3.31011	-2.27281	-4.18618	-3.82812	-10.1011
hsa-miR-4520b-3p	-3.58608	-3.73121	-4.14089	-3.63151	-4.88195	-5.15769	-2.42168	-9.67875
hsa-miR-4498	-3.59776	-3.31911	-2.83953	-3.88552	-4.10164	-4.8137	-8.05802	-10.1588
hsa-miR-3976	-3.60189	2.15685	-2.78238	9.68297	-0.0281237	-3.06824	6.47949	-1.87209
hsa-miR-4492	-3.61654	-3.5957	-3.79365	-3.89921	-5.29671	-5.25871	2.58223	-10.6966
hsa-miR-4537	-3.6306	-3.04998	-2.51381	-7.68012	-3.24612	-4.87054	2.24335	-8.10653
hsa-miR-3677-3p	-3.63283	-2.64735	-3.78575	-1.68931	-5.29389	-5.41492	-5.17854	-9.97739
hsa-miR-370	-3.63698	-0.931793	-3.35128	6.57917	-3.57155	-5.48508	-3.07869	-6.2209
hsa-miR-934	-3.65081	-3.67814	-3.98908	-3.89611	-5.59077	-6.43792	-6.67074	-10.3396
hsa-miR-936	-3.652	-1.42294	-3.10933	10.0578	-3.94272	-4.45684	0.368024	-7.01062
hsa-miR-4251	-3.67416	-2.99088	-4.43478	-4.9942	-5.64809	-6.2487	-2.14093	-11.2008
hsa-miR-4727-5p	-3.67503	-1.34913	-2.3639	-9.38622	-5.30111	-5.54511	-3.96776	-9.22915
hsa-miR-514a-5p	-3.67506	-3.68698	-2.93256	-6.01912	-4.66125	-4.91227	-5.94639	-9.90576
hsa-miR-378c	-3.68741	-0.357099	-3.74881	-1.97544	-2.15148	-3.36299	-6.37346	-11.2534
hsa-miR-4292	-3.69701	-3.60145	-3.456	-10.0107	-5.32686	-5.45571	0.904129	-9.44349
hsa-miR-4684-3p	-3.70076	-3.67539	-2.90418	-6.53468	-4.35406	-4.68275	-2.70076	-5.45266
hsa-miR-4773	-3.70178	-2.53776	-2.7347	0.542612	-3.89454	-4.43411	-4.10547	-6.82647
hsa-miR-3146	-3.70466	-4.08166	-4.14057	-6.71965	-4.0943	-3.68296	-0.752524	-8.88678
hsa-miR-422a	-3.71188	-1.49982	-3.28174	3.40753	-3.93207	-4.60852	-6.96144	-8.47976
hsa-miR-5591-5p	-3.71228	-2.08329	-3.79105	-5.86444	-3.95261	-3.97949	5.9149	-6.27269
hsa-miR-4790-3p	-3.7147	-3.37311	-3.16766	-7.28869	-5.16413	-4.50391	0.145433	-8.37788
hsa-miR-4673	-3.72361	3.22245	-3.14434	21.2266	-2.17173	-3.75714	-2.82203	-7.08158
hsa-miR-4421	-3.74225	-2.95871	-3.02972	-5.91908	-4.18935	-4.59996	-0.0529718	-8.70879
hsa-miR-3131	-3.74931	-2.71779	-3.81639	14.177	-5.47319	-6.04159	8.51829	-8.64415
hsa-miR-4655-3p	-3.76196	1.55936	-2.58276	52.8214	-3.12148	-2.01082	-2.55319	-7.13755
hsa-miR-3181	-3.79628	-2.55578	-3.41924	-4.96722	-5.64976	-4.97798	-0.525584	-9.98934
hsa-miR-922	-3.79842	-3.51888	-3.39194	-10.4556	-4.50719	-5.96326	1.64516	-7.56253
hsa-miR-3619-5p	-3.81617	-2.88913	-4.38385	-9.03459	-5.26406	-5.48567	0.347046	-9.8326
hsa-miR-149-3p	-3.83147	-2.30318	-2.86758	0.734244	-3.47677	-5.02422	-3.51227	-8.49436
hsa-miR-200b-5p	-3.83227	-2.94407	-3.34401	-1.33803	-4.7496	-5.55544	-1.28222	-9.33508
hsa-miR-3124-5p	-3.83637	-3.46736	-4.46229	-6.18969	-5.56023	-5.39641	0.290052	-11.3353
hsa-miR-204-3p	-3.85036	-1.83055	-3.40497	-9.06464	-5.2467	-5.26097	5.02819	-10.9543
hsa-miR-3691-5p	-3.87085	-3.60003	-4.1757	-8.3352	-4.47713	-4.4496	0.150269	-6.85912
hsa-miR-5584-5p	-3.87412	-3.13642	-3.49854	-4.02602	-4.88059	-5.51747	1.13956	-9.17833
hsa-miR-4674	-3.88171	-2.33638	-3.87185	-2.42959	-5.56048	-6.019	-5.44419	-10.4756
hsa-miR-3187-3p	-3.88338	-3.18417	-3.32638	-3.97321	-4.18614	-6.32995	-4.91939	-10.721
hsa-miR-3121-3p	-3.88452	-3.4136	2.17242	-1.8484	-4.34496	-5.13217	-2.33855	-8.68857
hsa-miR-218-1-3p	-3.88565	-2.73437	-3.59345	-7.9371	-4.85353	-5.32967	-4.09727	-10.0588
hsa-miR-4731-5p	-3.88633	-1.24797	-3.56231	-7.42188	-5.30781	-5.51044	-5.57714	-9.11988
hsa-miR-183-3p	-3.88728	-2.99564	-3.10413	-3.77041	-4.91637	-6.59858	-4.50172	-9.34198
hsa-miR-1178-5p	-3.92134	-4.23604	-4.23897	-10.3515	-4.44118	-5.322	2.34809	-8.21986
hsa-miR-1	-3.92942	-3.74704	-2.28303	-7.75308	-3.51852	-2.91454	1.04854	-6.09112
hsa-miR-135b-3p	-3.93022	-4.28958	-4.1307	-9.76436	-5.94068	-6.81573	-4.62163	-11.1571
hsa-miR-4711-5p	-4.00544	-3.58986	-3.979	-5.11181	-4.72635	-4.6324	-2.22976	-9.00075
hsa-miR-4746-5p	-4.04365	-3.59072	-3.65872	-5.17016	-4.58029	-5.93139	-6.19522	-11.1088
hsa-miR-1255a	-4.0871	-3.09278	-3.47459	-9.18628	-4.95542	-4.24415	-0.296002	-8.62129
hsa-miR-551b-5p	-4.13078	-2.51731	-4.10502	-6.94193	-5.84048	-5.77431	4.27339	-9.39114
hsa-miR-5691	-4.13535	-2.74754	-3.38076	-5.96462	-5.06268	-5.32822	-3.51913	-9.71705
hsa-miR-4779	-4.15256	-4.14201	-3.65614	-8.6443	-5.69888	-5.08404	-3.30739	-9.85964
hsa-miR-4303	-4.17688	-2.62816	-2.22214	-7.00389	-3.31375	-4.28938	-0.873618	-9.34625
hsa-miR-214-3p	-4.18534	-0.381107	-4.60058	-7.30858	-5.02621	-5.52639	-6.11303	-11.4332
hsa-miR-1912	-4.20321	-2.70609	-4.30783	-7.69615	-4.90355	-5.28689	-6.53269	-8.64395
hsa-miR-6511a-5p	-4.21123	-2.09631	-1.38448	1.43005	-2.41944	-3.31548	-3.84042	-9.29615
hsa-miR-3201	-4.35008	-4.05429	-5.08347	-10.547	-5.90274	-6.19763	-0.941837	-10.3449
hsa-miR-1231	-4.51458	-4.68464	-4.82077	-11.4314	-6.7292	-7.36684	-4.91488	-12.197
[truncated: 9 more rows]

## Sheet: S2 CB
cord blood resting
ID	PMN-cord blood -resting	CD4-cord blood -resting	CD8-cord blood -resting	CD14-cord blood -resting	CD19-cord blood -resting	CD56-cord blood -resting	mDC-restingB-resting	pDC-cord blood -resting
hsa-miR-4454	346572	263752	265234	296065	149511	314972	214326	208789
hsa-miR-223-3p	34153.4	4835.33	177.712	41866.4	407.168	2044.93	2942.22	1066.61
hsa-miR-5100	27480.3	10004.3	8424.03	18530.2	2701.33	11559.9	6152.02	5175.35
hsa-miR-4516	5631.57	1190.42	790.94	12419.7	1297.51	2567.52	3014.78	3241.12
hsa-miR-4286	11086.4	4099.39	3129.45	9298.15	968.562	2365.18	4086.91	3383.92
hsa-miR-1260a	5793.34	3034.4	2275.81	6017.75	1225.29	4142.63	3238.87	3512.01
hsa-miR-15b-5p	3276.94	3292.5	2262.14	4016.59	541.828	1298.19	2237.61	776.548
hsa-miR-23a-3p	2828.73	1596.52	419.645	7492.16	194.588	2008.46	890.677	408.191
hsa-miR-1273g-3p	3735.73	1577.07	1560.05	4717.76	2249.27	2216.01	2743.5	3348.18
hsa-miR-3960	1575.49	621.693	727.439	5638.91	1345.88	1965.31	2783.58	2102.99
hsa-miR-16-5p	2260.81	7026.37	3451.15	11654.9	1727.2	3753.31	2609.76	769.613
hsa-miR-6090	1374.68	468.931	516.638	5301.05	870.066	1374.45	2061.16	2573.67
hsa-miR-142-3p	1763.34	16589.9	6062.15	16222.7	2095.98	4512.93	2128.7	320.065
hsa-miR-6089	1251.23	667.74	1164.22	6640.48	2159.79	3293.09	4029.65	2927.51
hsa-miR-1260b	1640.29	903.036	836.91	2008.43	369.103	1437.7	1032.86	1245.63
hsa-miR-6085	1711.7	452.531	454.648	1023.54	191.937	778.537	254.116	229.716
hsa-let-7a-5p	917.67	2722.86	1690.01	3911.69	1068.71	2045.43	2195.49	1075.13
hsa-miR-5739	1418.24	428.249	438.246	1218.14	185.751	610.215	333.113	306.174
hsa-miR-4281	709.738	302.16	435.473	2171.51	719.011	965.826	1189.12	713.871
hsa-miR-26a-5p	969.017	1961.14	1046.2	2065.88	309.916	963.958	374.488	175.625
hsa-miR-26b-5p	814.526	1969.79	845.662	3315.03	347.996	1973.22	401.128	93.3231
hsa-let-7f-5p	732.085	3606	1770.89	5843.34	968.437	2640.77	1597.36	785.85
hsa-miR-24-3p	881.417	858.121	219.145	4074.98	97.2746	860.078	551.638	240.133
hsa-miR-4284	979.605	2258.6	2059.76	2497.66	917.96	1560.1	1476.68	1104.18
hsa-miR-103a-3p	1007.63	776.229	354.326	3246.2	167.478	693.334	452.101	252.659
hsa-let-7b-5p	131.32	35.5922	11.6185	287.899	38.4959	49.5334	85.0831	52.4136
hsa-miR-21-5p	578.457	6594.4	339.241	48194.3	197.259	2327.33	1234.83	222.844
hsa-miR-15a-5p	467.878	1013.3	308.965	4513.39	365.928	783.813	556.087	145.938
hsa-miR-1234-5p	313.025	161.05	178.656	1994.53	361.189	425.141	725.268	594.159
hsa-miR-107	651.807	662.888	294.436	2586.55	169.817	541.486	399.375	208.137
hsa-miR-6165	582.932	166.48	190.244	456.339	63.5438	230.679	191.095	147.041
hsa-miR-3162-5p	573.67	207.585	246.891	1853.45	133.226	325.094	370.83	237.548
hsa-miR-6125	322.98	175.322	260.092	1249.73	508.766	667.942	870.905	652.834
hsa-miR-4459	479.25	410.955	459.743	4560.43	1235.41	1080.09	2791.03	3104.88
hsa-miR-6087	365.592	273.892	342.826	3047.09	669.091	766.037	1522.76	1230.4
hsa-let-7g-5p	383.182	4630.87	2485.09	3135.91	749.901	2430.27	1090.84	381.941
hsa-miR-29a-3p	382.096	1579.03	939.111	3625.13	562.819	1112.49	1469.91	352.972
hsa-miR-4466	208.114	54.7065	86.5069	684.694	105.377	157.145	251.508	91.9859
hsa-miR-494	411.389	279.944	495.868	2069.06	283.274	333.468	405.716	206.905
hsa-miR-27a-3p	521.415	784.476	134.896	5678.73	43.3089	361.035	387.29	90.9513
hsa-miR-25-3p	396.282	472.724	332.61	899.477	168.14	408.68	236.218	146.186
hsa-miR-1202	373.805	125.557	143.105	605.4	106.839	190.196	245.501	220.544
hsa-miR-4299	322.613	661.121	405.834	1267.15	2559.97	953.88	1292.15	508.713
hsa-let-7d-5p	277.539	517.274	329.202	1030	223.557	352.736	449.25	214.983
hsa-miR-1246	244.823	549.93	666.701	2520.02	1766.97	1081.11	1893.63	1465.99
hsa-miR-664b-3p	204.523	325.408	426.657	107.24	381.116	302.199	288.167	60.6911
hsa-miR-93-5p	400.076	259.119	131.148	896.731	72.8306	215.46	155.694	69.6457
hsa-miR-197-3p	203.514	53.9531	37.3667	158.662	21.1303	70.2114	92.9848	65.6831
hsa-miR-2861	142.883	54.2612	74.7021	341.744	188.481	192.258	346.801	312.267
hsa-miR-425-5p	362.93	122.018	57.2163	519.405	50.675	152.001	104.616	62.302
hsa-miR-142-5p	210.102	1954.17	870.544	1616.32	279.644	477.659	586.956	39.937
hsa-miR-1225-5p	134.633	63.6252	84.3804	580.333	193.369	160.234	310.748	213.657
hsa-miR-3651	355.845	185.207	266.382	122.815	277.527	182.285	219.089	62.0598
hsa-miR-140-3p	233.731	286.141	144.84	459.747	129.744	212.042	192.566	42.5487
hsa-miR-30c-5p	234.605	261.948	128.086	497.262	78.1301	230.183	86.8007	35.7092
hsa-miR-3665	182.948	122.197	217.324	768.636	158.426	432.845	408.564	256.31
hsa-miR-3676-5p	161.754	49.5101	69.6287	331.076	41.3548	74.485	77.375	26.6793
hsa-miR-6088	131.611	87.6591	106.698	1205.31	220.061	298.509	515.855	290.538
hsa-miR-939-5p	233.14	57.108	52.7281	184.466	53.5566	82.7387	122.709	81.7541
hsa-miR-106b-5p	243.534	703.166	310.664	1698.4	172.956	294.838	260.541	56.4826
hsa-miR-6127	330.165	666.916	564.461	978.432	335.957	346.086	656.825	400.446
hsa-let-7i-5p	211.138	1134.45	478.276	3174.99	407.573	653.666	768.141	250.683
hsa-miR-20a-5p	247.359	1849.89	790.149	2075.52	321.877	509.726	531.142	134.684
hsa-miR-19b-3p	226.672	2853.5	1112.01	2911.23	357.43	914.452	528.502	118.294
hsa-miR-338-3p	132.99	53.7186	12.0983	272.608	2.14668	108.587	16.7708	2.47974
hsa-miR-3653	166.856	293.975	293.45	108.934	728.559	309.647	410.014	62.088
hsa-let-7c	42.7077	52.6657	19.0921	117.653	15.7385	26.9815	37.0192	43.7125
hsa-miR-4687-3p	108.718	80.4164	81.9889	983.14	156.809	214.6	387.32	417.638
hsa-miR-3663-3p	104.492	36.9404	34.3996	352.769	46.4605	55.3262	100.104	47.1784
hsa-miR-29c-3p	107.299	654.452	230.528	1243.57	178.974	302.955	256.084	28.5781
hsa-miR-4443	143.031	47.2252	52.5669	356.245	37.0258	81.9035	143.798	85.8564
hsa-miR-3907	145.779	49.7284	45.7104	97.6525	5.97674	12.601	2.13115	-1.05136
hsa-miR-638	113.088	75.3851	82.5483	387.358	150.476	154.131	335.827	302.625
hsa-miR-92a-3p	193.627	617.196	436.273	539.941	306.592	279.937	522.338	377.778
hsa-miR-211-3p	129.17	34.7535	23.9657	110.29	12.3907	40.9484	18.888	12.9162
hsa-miR-150-5p	165.949	16087.9	9781.72	15.7281	2582.82	4783.47	2599.84	319.618
hsa-miR-181a-5p	159.883	1021.21	1028.25	810.902	274.756	1783.42	423.406	319.173
hsa-miR-4763-3p	76.1529	52.7866	59.0943	631.683	93.9753	120.104	219.968	140.059
hsa-miR-574-5p	151.463	111.081	153.598	153.413	106.901	138.245	66.2579	23.5697
hsa-miR-4505	91.0565	93.1433	103.69	577.882	394.502	204.503	594.589	284.932
hsa-miR-1915-3p	72.1092	49.6235	91.1463	578.799	156.561	177.102	256.891	104.001
hsa-miR-642a-3p	102.13	66.1023	72.6683	2514.25	143.408	130.891	378.137	195.503
hsa-miR-4530	96.5033	197.216	288.692	1902.91	413.819	447.648	712.878	428.843
hsa-miR-1207-5p	77.0624	53.0417	90.847	423.219	118.621	173.821	366.348	239.031
hsa-miR-197-5p	101.948	211.523	220.643	437.157	335.325	186.597	260.297	117.385
hsa-miR-17-5p	183.027	770.06	368.648	973.819	181.579	429.78	338.534	106.109
hsa-miR-3135b	164.637	76.2567	120.09	84.2353	82.1734	102.236	70.1564	29.5147
hsa-miR-30b-5p	79.4455	767.735	428.43	817.314	185.855	443.505	137.12	61.2849
hsa-miR-101-3p	62.5296	342.109	82.2588	536.589	32.1926	64.3177	34.8371	-0.305403
hsa-miR-365a-3p	141.101	92.1296	12.5362	177.912	8.73363	21.5713	30.4971	51.4981
hsa-miR-148a-3p	126.926	148.261	13.8877	120.468	-0.603978	3.60455	5.97003	-2.61317
hsa-miR-145-5p	157.213	1.32517	0.705682	5.82856	-0.396948	0.232408	3.33529	1.11367
hsa-miR-30e-5p	95.8271	383.455	143.454	833.391	55.6939	125.995	90.6706	13.0848
hsa-miR-1290	90.9126	83.9794	77.1255	449.784	217.759	179.788	257.342	196.645
hsa-miR-29b-3p	64.1275	588.595	226.307	2062.31	134.421	177.625	268.634	30.5095
hsa-miR-940	48.1276	35.5974	32.665	236.468	53.4887	62.9478	52.6442	25.4079
hsa-miR-23b-3p	83.272	66.9268	31.2088	207.128	16.0599	82.2506	31.1188	32.9557
hsa-miR-3196	81.2264	51.8032	50.2015	214.593	70.4935	91.629	107.275	66.5057
hsa-miR-342-3p	119.988	3030.84	2056.28	325.869	431.603	2327.85	507.938	115.451
hsa-miR-30d-5p	90.5867	137.003	91.6339	285.658	48.3128	88.1862	84.9974	55.031
hsa-miR-324-3p	117.422	184.11	217.453	274.036	123.047	160.79	102.546	49.7579
hsa-miR-3195	97.5557	56.108	39.268	436.565	86.6017	67.5752	111.408	76.3654
hsa-miR-3656	54.3088	30.8533	39.4696	303.421	70.4927	67.0228	213.739	150.899
hsa-miR-6723-5p	45.9149	14.0587	9.85153	68.0629	5.81526	16.3476	14.3673	9.37446
hsa-miR-4507	69.3308	70.3157	75.7815	287.147	274.957	116.992	375.842	181.76
hsa-miR-199a-3p	120.912	23.3259	1.86574	223.301	0.820125	9.15339	8.07065	5.57417
hsa-miR-424-5p	74.9937	318.046	114.183	538.908	1.24904	25.5201	20.1066	6.50614
hsa-miR-1268b	79.0951	34.1064	39.803	138.426	52.1129	47.4272	168.012	113.146
hsa-miR-22-3p	74.2425	191.863	37.9981	1381.14	10.4281	248.362	114.648	116.416
hsa-miR-423-5p	107.124	62.4724	70.2878	93.8701	35.7154	76.8896	42.1436	30.9563
hsa-miR-4787-5p	52.9672	19.4347	32.0635	118.446	58.9785	76.3253	94.0879	56.4574
hsa-miR-140-5p	54.9049	172.889	46.7907	529.122	29.5901	97.6958	49.6925	14.6311
hsa-miR-1268a	55.0186	61.8785	80.7348	210.12	234.468	252.81	307.003	172.16
hsa-miR-3188	24.0317	0.813962	1.81367	33.515	2.55614	4.39562	15.7308	2.26911
hsa-miR-30e-3p	57.7446	41.4107	17.3003	102.095	11.8745	38.3882	27.4487	2.79154
hsa-miR-374b-5p	86.1196	96.1427	75.1605	253.705	14.0656	105.706	21.5269	9.62465
hsa-miR-4739	37.7538	14.5117	23.4782	180.846	32.6087	67.1002	81.0381	40.238
hsa-miR-361-5p	80.6475	93.7368	42.3571	200.686	18.0723	95.7071	29.4965	16.6072
hsa-miR-331-3p	72.8344	166.917	84.6789	306.832	74.2263	75.0847	155.481	61.3925
hsa-miR-4261	59.0441	19.6229	20.0654	43.6105	2.38754	16.6866	2.83134	-1.08279
hsa-miR-762	36.3359	54.9562	50.5015	978.451	123.403	104.64	280.946	280.882
hsa-miR-19a-3p	71.9551	752.127	236.312	1310.51	72.5116	164.586	106.854	14.4918
hsa-miR-6068	50.5013	22.8122	33.3155	112.688	71.5229	76.3045	100.287	81.8855
hsa-miR-320d	75.3719	114.403	115.599	144.992	93.3905	114.997	194.475	184.958
hsa-miR-4768-5p	0.387961	-0.831639	-1.98295	-6.35434	-2.26562	-3.00147	-3.39679	-4.97548
hsa-miR-5001-5p	31.9021	12.7761	25.1183	92.8823	45.9526	58.6333	91.7936	40.6534
hsa-miR-652-3p	43.8871	22.6603	11.7752	108.055	6.30885	16.4288	21.3209	1.77015
hsa-miR-20b-5p	57.9464	674.087	344.875	594.451	95.6501	395.192	132.976	45.8615
hsa-miR-4306	53.1529	77.3639	34.0895	356.966	16.4892	63.3713	37.0454	6.32852
hsa-miR-4485	40.8932	30.3829	46.1041	151.194	1069.76	55.9397	1683.18	94.3708
hsa-miR-582-5p	36.9846	25.5671	0.108864	170.177	4.24717	4.93562	4.73465	-3.17323
hsa-miR-199b-5p	85.3115	28.4994	2.57914	290.888	2.00165	10.3979	7.8771	2.62894
hsa-miR-664a-3p	36.0546	24.9198	32.7218	28.7072	29.0303	33.2508	21.7607	14.46
hsa-miR-6073	20.1379	4.8139	3.17685	23.5565	20.0957	17.9396	7.69046	0.0990997
hsa-miR-320c	55.5875	88.2143	88.2013	146.133	99.8263	102.731	228.908	271.316
hsa-miR-451a	165.807	14.8273	6.89065	18.6809	16.9759	7.9051	115.143	17.9518
hsa-miR-1973	43.2512	19.0491	28.5381	50.6368	57.329	24.9332	78.9273	18.016
hsa-miR-223-5p	44.0622	5.03234	0.578653	46.3647	0.755022	2.31217	2.398	-3.13382
hsa-miR-186-5p	21.9115	92.2839	55.8016	136.825	21.9175	105.011	21.942	12.1966
hsa-miR-371b-5p	24.0494	9.00146	15.1315	59.8407	42.2331	50.8776	47.6977	32.3201
hsa-miR-1233-1-5p	50.6587	28.46	31.0911	92.2755	6.01669	23.226	14.8374	5.42783
hsa-miR-5787	30.8589	41.2534	51.0451	272.13	156.381	108.44	277.772	228.165
hsa-miR-374a-5p	40.5195	275.87	127.731	652.074	34.6325	156.921	30.0713	7.33464
hsa-miR-6124	38.0391	73.8075	64.3323	341.824	53.741	55.2481	140.058	62.5547
hsa-miR-6724-5p	34.0255	25.8946	30.2898	317.259	81.9473	62.6589	250.414	172.719
hsa-miR-320e	54.8377	91.8602	89.5978	114.985	75.6231	89.211	151.949	144.675
hsa-miR-3679-5p	37.6044	55.8058	50.5327	254.208	132.469	68.9019	200.454	106.389
hsa-miR-1972	51.0845	21.1807	39.2336	15.2377	2.64094	19.7724	0.987043	0.984546
hsa-miR-4270	20.6001	10.5375	9.39043	135.12	18.7983	17.504	42.8364	42.2033
hsa-miR-3940-5p	24.2858	9.09857	17.085	167.468	21.7471	38.9854	53.2302	16.5107
hsa-miR-4665-3p	21.2428	36.1633	29.226	108.514	22.9455	46.6822	33.1124	17.4115
hsa-miR-320b	52.6865	81.4457	94.2566	111.462	68.7621	88.1623	130.717	114.65
hsa-miR-4497	27.7494	39.6141	80.1682	216.589	157.555	100.177	111.942	22.1246
hsa-miR-221-3p	39.706	29.8863	9.19375	133.151	7.82432	40.5422	14.4186	18.124
hsa-miR-125a-5p	3.24803	43.8801	1.10619	142.996	-1.52744	11.784	3.6643	9.59183
hsa-miR-574-3p	28.9311	51.8925	31.915	92.235	15.0097	50.94	51.1467	28.1648
hsa-miR-505-3p	36.5192	18.5356	11.0108	59.4407	3.67439	31.8326	8.30891	2.0967
hsa-miR-27b-3p	36.4588	65.145	23.3861	299.417	7.90547	33.3708	20.7679	9.11347
hsa-miR-212-3p	32.2845	20.2214	19.5113	49.9614	2.87791	17.6076	16.1235	6.56759
hsa-miR-1587	25.6285	25.6553	30.5486	215.156	130.307	58.3075	218.85	108.695
hsa-miR-6126	22.4019	65.7428	52.8498	556.919	26.4192	42.3403	72.8259	18.1105
hsa-miR-4442	30.0481	79.9005	72.6822	176.475	35.1303	38.2163	71.0911	28.0977
hsa-miR-4741	20.9491	11.6344	15.224	161.01	52.8646	30.175	113.296	66.5044
hsa-miR-148b-3p	35.9219	43.879	15.0817	181.882	8.35182	30.4184	33.8132	13.0767
hsa-miR-564	21.5614	10.5547	17.8704	9.05892	4.36367	9.51222	3.80194	-1.37609
hsa-miR-4449	33.4406	20.4009	24.5908	13.6775	30.7844	9.19324	15.1183	0.398286
hsa-miR-98-5p	22.4267	64.1045	22.2659	205.604	175.478	43.0522	19.569	7.83416
hsa-miR-4713-3p	42.6011	148.689	129.723	254.603	44.6844	49.509	122.864	50.8064
hsa-miR-1273f	37.1368	17.4808	36.3376	13.1646	5.24651	18.7797	11.4063	1.25461
hsa-miR-4672	21.18	14.2024	28.2121	45.2335	77.1257	28.7288	64.8961	13.1667
hsa-miR-454-3p	17.966	31.5955	10.3732	92.5781	5.91	24.6232	8.70739	2.36584
hsa-miR-4291	28.5147	22.2537	3.82521	105.784	0.323307	23.6037	1.00471	-6.83675
hsa-miR-766-3p	26.1751	37.2259	37.0468	35.9744	18.1083	31.1724	25.5166	15.437
hsa-miR-1229-5p	16.6436	16.3894	21.0497	285.381	48.4151	46.612	176.484	89.7242
hsa-miR-378a-3p	33.2042	147.176	95.598	722.589	70.9665	80.8591	223.32	22.1154
hsa-miR-128	31.452	45.9825	32.7417	83.39	13.2088	29.591	19.4	47.2117
hsa-miR-484	24.8137	18.8857	12.5836	76.1291	8.77941	17.7074	13.0823	5.04943
hsa-miR-6131	39.4063	172.879	141.371	243.876	37.2151	43.3048	140.828	40.9308
hsa-miR-5585-3p	20.7704	16.3338	16.7578	30.5422	14.2494	22.2057	25.4447	4.13601
hsa-miR-4745-5p	18.178	9.5849	12.7646	95.3756	9.80022	19.1335	16.6872	3.30555
hsa-miR-1228-3p	15.6472	18.1657	14.5112	28.9657	15.4539	15.6317	6.69666	3.9512
hsa-miR-1234-3p	15.7336	23.1855	15.5716	29.6388	15.3879	17.4135	4.99335	5.08945
hsa-miR-487b	23.5896	11.8649	7.14043	26.9865	1.84554	9.24167	1.61394	1.06479
hsa-miR-185-5p	27.3061	49.7661	19.8311	255.393	5.73255	34.2164	17.5415	-0.519023
hsa-miR-874	19.3328	47.7184	50.521	77.3087	19.8555	25.6167	19.464	3.79439
hsa-miR-130b-3p	22.4984	44.3626	22.4979	173.537	9.18247	51.0422	23.8758	24.3182
hsa-miR-21-3p	32.1367	44.9018	1.98591	584.879	-0.0201588	29.6657	37.8605	1.04474
hsa-miR-6717-5p	39.3154	113.16	90.8038	161.626	33.5559	40.9551	85.0067	45.7323
hsa-miR-340-3p	20.5629	12.6898	3.23977	98.4092	1.29462	9.33324	6.54891	2.31831
hsa-miR-4428	22.5579	15.873	39.6564	264.414	25.5865	22.9874	26.8838	3.34359
hsa-miR-1249	13.9172	10.6827	10.8458	27.109	18.086	15.2764	8.458	5.29296
hsa-miR-361-3p	20.4165	100.494	61.5767	66.224	57.3304	84.6892	62.6229	24.0525
hsa-miR-1227-5p	18.5476	5.2078	9.55557	37.0158	22.7963	22.5563	30.7553	24.8781
hsa-miR-7-5p	20.2802	34.4392	18.0901	71.4375	3.63007	34.2281	4.49926	-1.18877
hsa-miR-1281	11.9413	18.4742	13.6347	27.4218	11.6908	15.8443	2.47296	3.00963
hsa-miR-28-5p	16.1441	70.6116	31.4184	108.917	18.2716	102.151	29.3868	8.72834
hsa-miR-4455	20.9042	20.2638	25.3816	53.1977	34.4939	30.4723	14.3281	6.74917
hsa-miR-3162-3p	11.9713	20.575	13.6106	34.1635	10.4491	13.6589	2.61409	1.12412
hsa-miR-4721	19.292	16.5683	28.9647	186.029	21.5298	23.3258	67.4124	34.9148
hsa-miR-320a	27.0353	53.4121	72.6134	83.5204	39.2031	49.8831	66.743	43.1646
hsa-miR-4515	13.6065	15.2082	14.1305	103.437	23.6718	25.1233	27.1737	10.4342
hsa-miR-4433-5p	14.3099	17.633	12.402	26.8094	9.75752	10.8349	4.33883	4.26417
hsa-miR-630	19.8152	85.3493	66.6743	285.647	164.226	172.764	311.832	420.029
hsa-miR-4440	7.53489	18.5756	18.1793	0.776195	11.0695	16.5222	15.8619	-3.60329
hsa-miR-937-5p	15.9412	19.7312	26.2899	136.248	38.7661	34.8941	117.393	63.5922
hsa-miR-6069	11.9383	14.0207	10.6563	21.8628	10.6653	11.6817	4.79868	-0.273279
hsa-miR-202-3p	25.1237	8.83862	6.52235	34.2858	2.13997	4.75295	2.67215	-3.7858
hsa-miR-572	17.0612	5.79086	8.97593	34.9399	16.5129	17.7825	32.4251	32.607
hsa-miR-4317	13.4387	8.08921	1.74588	40.7933	-1.04652	11.5498	1.34908	-3.56614
hsa-miR-3198	26.4141	79.2885	62.4619	131.262	33.3022	36.992	80.777	29.7292
hsa-miR-575	17.7517	40.4102	33.678	121.365	26.1758	27.2947	47.3476	34.937
hsa-miR-4649-3p	10.4779	17.4509	12.7686	34.3993	9.93233	12.3613	1.17648	2.2853
hsa-miR-4787-3p	10.9832	12.202	11.0452	38.7352	13.3396	11.4615	12.1595	1.58043
hsa-miR-6510-5p	12.2685	15.3943	15.9854	70.217	31.128	34.8126	81.121	65.415
hsa-miR-4634	8.73221	10.0939	11.9924	125.631	28.093	25.5962	32.6518	16.5556
hsa-miR-4788	12.4297	24.8492	24.5756	114.49	29.5354	19.4702	29.2947	6.76428
hsa-miR-4793-3p	7.53545	16.2145	14.0294	7.77127	11.9298	15.4377	16.1872	-2.38138
hsa-miR-744-5p	20.146	6.93707	0.326063	30.5984	-1.91649	5.91909	-2.08795	-5.23792
hsa-miR-6515-3p	9.66457	10.5918	9.71098	13.6888	8.6874	10.2284	1.789	3.81351
hsa-miR-1305	24.0143	155.907	128.06	217.607	23.3868	28.0786	74.9032	22.4721
hsa-miR-4669	15.1122	16.8529	15.9748	58.9758	19.022	22.0855	27.5788	8.86771
hsa-miR-5006-5p	13.6051	9.08772	13.498	78.9354	18.8459	20.1352	29.1726	19.922
hsa-miR-191-3p	7.56571	10.3863	7.12495	9.71305	7.18838	7.27551	0.250315	3.26027
hsa-miR-6508-5p	7.91432	11.4686	7.62763	16.4129	8.97291	7.55903	1.76944	1.75166
hsa-miR-340-5p	17.1832	41.0942	1.01774	415.385	2.39701	9.9338	0.785613	-4.82773
hsa-miR-301a-3p	16.1174	40.7774	5.64506	183.47	2.13116	13.8167	6.91339	-1.16031
hsa-miR-3607-3p	14.7879	35.3138	49.775	9.33984	14.3488	30.7395	1.04111	-2.25287
hsa-miR-450a-5p	13.98	18.9167	7.40224	45.0691	0.279557	3.30404	0.320475	-1.46327
hsa-miR-4436b-5p	10.6542	20.553	10.0581	30.6322	3.93585	12.4852	-1.42532	-4.42606
hsa-miR-625-5p	6.86469	48.7871	44.9239	12.6817	23.2731	26.5645	25.7618	2.81105
hsa-miR-1825	9.61799	14.7032	11.2307	24.6512	8.9244	11.0903	3.50467	1.71766
hsa-miR-642b-3p	11.5541	13.4688	15.5647	254.807	22.5748	21.2469	45.5505	27.1389
hsa-miR-6132	18.1535	11.3991	19.7673	32.7413	20.7814	18.8821	17.5631	9.31775
hsa-miR-5194	14.5878	122.18	66.4323	151.045	51.5309	64.0958	47.0553	11.0041
hsa-let-7e-5p	0.855662	72.1842	1.33534	210.032	-0.657699	17.8489	13.4508	18.36
hsa-miR-4298	14.2478	8.39619	6.08676	36.8501	9.33068	11.9327	29.9024	14.3591
hsa-miR-4725-5p	7.51815	10.6073	7.23601	21.2813	6.8142	7.08609	-0.590517	-3.2715
hsa-miR-4653-3p	19.881	47.1529	47.187	95.0345	17.6051	25.3769	26.2128	8.50313
hsa-miR-5703	12.7444	65.1504	47.1582	217.728	114.181	115.987	215.676	265.6
hsa-miR-125a-3p	7.91069	11.0384	12.246	80.0687	5.04895	11.0786	11.2517	4.34163
hsa-miR-4463	9.22056	6.91611	9.60583	61.9386	11.0658	10.7731	32.0831	18.4078
hsa-miR-5701	12.8529	20.0517	29.3273	5.6005	14.2963	23.7137	4.03823	2.09354
hsa-miR-1304-3p	7.89534	10.2631	6.08388	11.4627	6.48537	6.11715	6.9086	-0.662432
hsa-miR-1238-3p	8.38845	14.6632	8.08717	16.0331	8.41962	7.87236	-0.379199	0.0800203
hsa-miR-130a-3p	22.8148	205.826	90.4608	180.126	4.0974	21.8806	36.665	118.212
hsa-miR-4728-5p	14.3788	24.6692	21.8488	114.123	21.6197	19.9727	54.091	21.1233
hsa-miR-1275	14.7687	27.739	36.7384	111.649	58.887	37.0527	118.27	91.8041
hsa-miR-1225-3p	8.56463	12.6877	7.62437	18.3554	7.40786	8.74554	-1.33356	-2.27365
hsa-miR-1306-3p	11.7604	9.00455	6.71449	33.5263	3.3749	9.41391	22.9134	8.76622
hsa-miR-425-3p	8.07734	10.0627	5.89181	15.6672	6.63026	5.61617	0.479111	-1.3196
hsa-miR-222-3p	4.87822	21.2113	17.2547	57.977	27.6612	45.8589	21.3558	3.94062
hsa-miR-181c-5p	7.43906	23.4117	42.2756	33.6105	3.51587	30.5945	7.36822	12.5917
hsa-miR-4532	9.76279	7.23784	11.2772	66.3689	19.7542	18.4115	27.7334	9.4749
hsa-miR-193a-5p	10.253	0.970487	-4.49125	18.2071	-4.62387	-3.64641	-7.44305	-10.6865
hsa-miR-4767	4.92815	6.60247	2.81667	29.998	1.5714	4.48013	4.38515	-2.41223
hsa-miR-769-5p	7.95136	12.8445	10.2814	10.2414	3.32459	7.40472	3.73783	0.434243
hsa-miR-4769-3p	6.46686	11.51	8.03604	15.8484	5.0415	6.87621	1.65789	0.330406
hsa-miR-550a-3p	14.7111	1.39733	0.468254	11.2642	-1.16131	1.25076	0.0853449	-1.44917
hsa-miR-1914-3p	18.0358	88.4701	73.7533	151.049	16.1476	15.8387	52.6342	8.04108
hsa-miR-29c-5p	4.8658	8.92631	4.26334	25.1563	5.05137	6.61608	4.45436	1.57934
hsa-miR-3676-3p	6.48472	8.4666	6.17781	8.9779	5.30828	3.96525	0.92916	0.235961
hsa-miR-192-5p	8.04665	48.2379	29.4125	18.8566	6.6044	27.7656	8.34967	-3.89784
hsa-miR-1282	2.1181	2.06527	2.91709	2.97511	2.32779	2.45282	2.61157	2.44004
hsa-let-7f-1-3p	6.36639	6.59591	6.09249	16.3713	5.47914	5.73506	3.37243	1.43388
hsa-miR-4313	8.20317	16.6348	5.17783	20.5054	7.10521	7.24194	-2.12334	-4.59401
hsa-miR-5190	11.2513	3.10726	2.50967	10.0251	-1.88457	2.60975	-2.66988	-7.22271
hsa-miR-4433-3p	7.35316	4.94919	7.37902	58.1629	8.19368	7.20648	25.754	10.2707
hsa-miR-5096	8.45948	6.83924	9.24884	6.15007	0.158889	4.41165	-1.20237	-3.13565
hsa-miR-770-5p	11.1945	4.65732	3.28345	10.8502	-1.46628	2.37353	-0.312066	-2.18559
hsa-miR-877-3p	6.49897	9.29323	4.59732	18.9867	6.22924	7.18053	-0.752064	-0.77911
hsa-miR-3616-3p	8.50886	2.64671	4.56951	-0.985898	-0.148732	2.56089	-2.01595	-3.62647
hsa-miR-143-3p	11.1996	-2.23716	-2.14405	-1.14995	-4.44685	-3.66121	-6.86345	-8.06333
hsa-miR-4749-3p	9.99365	8.89044	6.03244	14.2056	3.75008	6.89443	-2.64771	-2.66935
hsa-miR-4633-5p	6.48488	2.48294	1.25289	12.3365	-0.26282	1.44455	-2.16131	-4.53099
hsa-miR-542-5p	13.6017	12.1852	6.71505	22.3759	-2.66274	-1.17802	0.478101	-5.78528
hsa-miR-3141	11.1966	13.4884	11.1598	55.3676	13.9715	11.1535	28.2153	10.062
hsa-miR-188-5p	9.01754	7.50284	9.68805	100.233	24.4767	12.4248	85.3292	32.2794
hsa-miR-26b-3p	10.5459	3.87394	4.93247	11.4102	0.669835	4.45519	0.578062	-0.495069
hsa-miR-4734	7.14125	6.14028	4.32837	21.5113	1.19721	4.41714	-0.0357998	-5.35809
hsa-miR-6507-3p	5.8203	6.06836	7.23696	12.0897	5.41956	4.95957	7.34965	7.16864
hsa-miR-4793-5p	9.74944	7.38711	5.96285	201.239	7.98967	7.77746	11.02	-3.20306
hsa-miR-1285-5p	11.8335	4.13427	6.86734	0.797671	-2.06532	2.23149	-1.96765	-1.52985
hsa-miR-4652-3p	4.2578	7.72445	6.09063	11.716	4.55414	3.80812	-2.1047	-2.43943
hsa-miR-29b-1-5p	8.45084	8.9481	4.66709	24.378	2.95262	7.87288	6.9024	5.47301
hsa-miR-132-3p	6.09307	23.2102	8.11782	55.5998	19.7348	38.593	84.2807	13.608
hsa-miR-4465	8.98191	22.1567	47.8775	838.272	45.4456	80.7058	60.0071	4.18674
hsa-miR-149-5p	6.58767	7.09061	6.20716	15.2497	3.87235	6.0686	0.852225	1.93214
hsa-miR-296-5p	6.72147	8.23909	8.27926	14.7718	5.49224	8.47933	2.23482	-1.89078
hsa-miR-483-5p	11.7229	7.77048	6.08024	44.558	39.3263	17.847	44.4305	16.9275
hsa-miR-5684	13.3458	3.14267	3.25676	14.1973	3.6996	3.27988	-2.05448	-2.9549
hsa-miR-328	7.09169	8.138	8.27912	27.2817	0.879963	5.84331	2.71428	2.26399
hsa-miR-337-3p	3.65543	3.44819	5.31655	12.1521	3.43163	2.83977	3.22927	3.05373
hsa-let-7b-3p	6.8358	6.61036	6.78193	26.7594	6.9646	5.65242	0.886397	1.05036
hsa-miR-4758-3p	3.7279	6.04898	4.90462	14.9322	3.58611	3.07407	-2.53833	-4.18528
hsa-miR-4728-3p	7.45902	9.63835	6.56465	19.1084	2.68499	5.64279	-2.31324	-3.74814
hsa-miR-4323	8.36347	15.0318	15.4702	18.1764	7.09823	10.5867	4.07507	0.469212
hsa-miR-4689	5.32931	3.27151	3.06112	74.8097	5.58676	5.83049	12.5475	1.95121
hsa-miR-4800-5p	10.3438	7.14473	7.034	40.4209	18.3006	10.9109	24.0978	4.56163
hsa-miR-4701-3p	8.99588	14.5462	12.8507	51.4614	16.3477	16.1463	45.613	28.2236
hsa-miR-7-1-3p	9.0546	25.8662	21.4834	21.3753	5.42015	19.4161	2.07474	-2.75955
hsa-miR-505-5p	8.12626	2.19912	0.810183	9.52451	0.473097	9.18477	1.88667	-3.64617
hsa-miR-4499	7.90279	7.05713	9.66535	60.7496	14.8738	13.023	37.1289	10.36
hsa-miR-139-3p	3.8133	6.78287	7.48948	12.1985	1.54959	5.17962	-0.450286	-5.75373
hsa-miR-195-5p	4.87132	27.5217	10.4399	25.2595	10.0076	16.7829	8.26987	-3.78502
hsa-miR-204-5p	1.85733	1.5738	4.51642	11.6584	1.90484	2.98086	1.38405	8.51789
hsa-miR-4310	3.72203	3.85179	3.07754	7.50509	3.57464	2.20558	-3.44339	-5.17814
hsa-miR-4484	6.44706	9.89738	8.12166	29.6238	21.1118	7.39225	25.0573	9.28578
hsa-miR-483-3p	5.48345	6.85661	7.0342	18.6574	4.10653	6.57993	3.08795	12.6068
hsa-miR-196b-5p	2.42915	4.00236	3.60925	12.5819	1.94291	3.76324	3.61584	3.34794
hsa-miR-6719-3p	9.16364	3.61264	3.92018	-0.377846	-0.48731	2.36739	-2.48788	-1.4759
hsa-miR-590-5p	5.63175	79.3342	22.3329	161.249	5.31392	21.2088	7.86212	-4.2274
hsa-miR-3613-5p	5.0739	3.30461	4.78449	2.5888	3.54412	3.41078	4.97776	9.01985
hsa-miR-4646-3p	3.04408	5.37572	4.97306	13.4322	2.67583	3.6262	-1.78616	-2.23389
hsa-miR-150-3p	6.60653	9.37612	10.4524	195.561	10.0603	18.8063	40.546	8.20898
hsa-miR-3679-3p	4.71181	4.50718	4.13929	6.65321	2.88891	3.06623	-0.291659	-1.3688
hsa-miR-576-5p	2.80884	3.37773	4.15495	6.91879	2.76279	3.33095	6.24902	4.19187
hsa-miR-98-3p	5.93322	4.35253	4.33892	9.09926	3.74299	3.36788	1.64559	0.526873
hsa-miR-660-5p	5.607	52.3881	11.3099	247.827	11.5344	17.6843	18.8894	46.2054
hsa-miR-4664-3p	3.05486	5.002	2.93785	14.6482	3.15424	3.12302	-4.41127	-5.39789
hsa-miR-1539	4.03853	5.79917	4.60309	10.2989	2.83947	2.2431	-4.78071	-4.58829
hsa-miR-2392	7.50737	3.86563	6.03163	79.5778	14.4729	12.9939	44.9591	31.6964
hsa-miR-134	3.3421	5.88168	12.1617	58.0413	8.59094	17.4358	29.5498	14.7099
hsa-miR-23c	2.7476	4.49555	3.89212	9.76362	2.89106	2.24977	3.44564	-0.647601
hsa-miR-18b-5p	6.44053	21.4005	7.67359	57.543	3.77687	11.0473	8.26238	-1.68842
hsa-miR-628-5p	2.69999	0.630065	-0.304376	7.79501	-1.8224	-0.172764	-1.4786	-3.81619
hsa-miR-16-2-3p	7.42039	26.1404	15.5148	17.0876	2.84198	7.44412	2.47797	0.182586
hsa-miR-5581-5p	13.5024	52.8815	44.7328	93.1607	13.7257	15.7988	37.5223	8.34489
hsa-miR-4716-3p	13.8559	49.2559	40.2675	86.8833	13.2741	15.2418	33.2999	6.25011
hsa-miR-4307	3.96771	4.07677	5.2178	7.01905	3.1737	2.56899	5.29769	5.70071
hsa-miR-4716-5p	4.4518	6.44149	5.78673	9.14874	3.20133	4.25048	2.58786	3.45039
hsa-miR-548d-5p	5.35156	4.33866	3.38876	8.77114	1.62996	3.33852	3.2307	2.45734
hsa-miR-378i	11.7347	61.8296	33.8379	321.818	24.0865	34.9165	84.052	0.121711
hsa-miR-126-5p	1.97662	3.32565	2.3213	2.09945	1.63228	1.40255	2.76966	1.90112
hsa-miR-33b-3p	3.6631	4.46358	3.66876	6.91964	0.892421	1.79866	-5.27224	-7.0745
hsa-let-7d-3p	4.9838	3.0011	3.97427	21.3068	1.38709	2.71697	0.350159	0.22455
hsa-miR-3646	7.34942	8.28716	5.60061	67.94	1.09689	6.40613	14.8349	2.17237
hsa-miR-1185-1-3p	4.03657	2.98422	5.19378	112.673	6.40401	7.08019	18.7493	4.72714
hsa-miR-3121-5p	3.45824	3.27246	3.55699	3.5281	2.90926	1.53682	2.15683	0.857022
hsa-miR-1237-3p	4.52113	6.13586	3.77548	7.29682	3.02027	2.61872	-4.38842	-6.09044
hsa-miR-5010-3p	5.02005	4.84036	3.00503	13.8487	2.78805	3.16391	-1.92569	-2.49712
hsa-miR-132-5p	2.48721	2.4924	1.83266	8.51679	2.54405	3.96813	6.45368	0.373471
hsa-miR-324-5p	9.63002	18.0366	9.32563	126.568	3.42044	5.78915	25.7336	1.54691
hsa-miR-4312	3.85165	5.31809	4.12198	14.0277	1.59777	2.36673	-1.15435	-0.791196
hsa-miR-26a-2-3p	3.26708	2.45356	3.71537	1.55807	3.08108	1.55305	3.61258	3.26239
hsa-miR-520f	4.48746	3.90859	4.49874	6.95442	3.18507	3.51499	2.65156	2.39753
hsa-miR-32-3p	3.89215	6.32865	6.49726	21.7373	12.7527	8.63873	6.44882	3.57617
hsa-miR-4646-5p	5.33038	8.32922	8.66864	22.8501	6.14158	6.91034	6.28235	-4.04384
hsa-miR-146b-5p	4.21619	1515.56	892.831	731.839	7.36243	625.816	60.039	19.1593
hsa-miR-155-5p	6.81468	920.605	121.382	1693.7	319.479	235.966	954.038	788.833
hsa-miR-548am-5p	4.34577	6.26593	4.4281	9.0595	1.75686	6.80959	3.97567	2.31087
hsa-miR-335-3p	4.43483	4.72924	5.70712	14.198	2.85907	3.12866	4.95807	4.60113
hsa-miR-4271	5.44648	5.02539	8.52423	56.4623	10.7586	11.7168	42.399	11.0373
hsa-miR-548ai	3.18703	2.85791	2.33837	3.17754	1.81978	2.2125	0.884753	1.86471
hsa-miR-933	2.37125	3.37939	1.54042	3.27384	1.53103	1.93705	-3.84694	-6.64082
hsa-miR-4274	3.66363	4.27854	3.25372	9.0972	2.13534	3.27684	1.51774	-1.94077
hsa-miR-3613-3p	3.98911	4.46225	3.81228	14.3143	2.37559	4.11092	-0.654905	-1.52371
hsa-miR-135a-3p	7.06988	8.54547	5.06455	256.023	11.5733	11.3167	18.6197	3.1581
hsa-miR-4746-3p	4.51094	9.68832	12.6958	345.709	9.23306	11.2873	13.1006	-2.70132
hsa-miR-215	4.72947	21.7332	16.7321	8.97843	2.61796	13.4346	1.22537	-3.75602
hsa-miR-595	5.51578	9.99044	9.32254	44.1851	11.9639	12.221	40.685	15.2334
hsa-miR-1224-5p	6.42205	3.13037	6.84835	43.2316	7.29855	7.95618	29.6242	9.09509
hsa-miR-3925-3p	2.23206	1.66474	4.45072	1.99386	0.821044	1.55634	1.59514	1.00064
hsa-miR-221-5p	2.9217	4.67745	1.64582	9.19207	2.84369	7.51589	3.99525	-0.791577
hsa-miR-211-5p	3.9809	3.3145	4.98077	12.184	2.34297	2.91458	9.92663	1.34994
hsa-miR-4666b	3.6598	3.46593	2.89088	5.159	3.34121	1.98501	0.506387	0.900469
hsa-miR-4775	3.84021	2.57376	3.32274	2.98616	2.62876	2.34311	4.82067	5.62043
hsa-miR-3920	3.7794	2.58461	3.23313	2.15952	2.4528	1.83433	2.31538	-0.211258
hsa-miR-4506	6.27493	12.283	17.3761	2.57506	6.56609	5.57234	-3.87466	-9.29368
hsa-miR-34a-5p	2.35406	12.6898	3.96394	176.577	7.45355	12.1857	23.9837	-0.725367
hsa-miR-3620-3p	5.36602	5.4431	3.90724	15.464	1.17769	2.50801	16.6693	5.51917
hsa-miR-454-5p	4.25674	2.48126	3.83575	7.57497	2.29916	2.68373	2.1624	1.54354
hsa-miR-6076	5.81389	3.10669	4.80896	39.0158	3.48936	2.65442	10.5436	-0.118668
hsa-miR-548ay-5p	2.73616	1.91919	2.05849	3.63557	1.56403	1.60061	3.93606	0.93125
hsa-miR-4731-3p	3.05238	3.88876	2.14081	5.87152	1.19754	0.792167	-3.72228	-4.59108
hsa-miR-2116-3p	2.41965	5.06006	2.12815	10.7971	1.54792	2.02405	-5.24545	-5.71354
hsa-miR-154-5p	2.43917	3.4632	4.18782	12.3839	1.54689	3.01499	2.36178	2.06864
hsa-miR-302a-3p	2.22055	2.21358	3.5863	4.99548	1.68895	0.699951	41.2724	2.16398
hsa-miR-532-3p	4.42434	14.957	5.02111	65.6372	4.99203	7.07714	17.0743	87.0147
hsa-miR-154-3p	0.560894	0.931103	1.42421	0.416689	0.179105	0.585635	-0.176115	-2.1036
hsa-miR-6722-3p	1.41019	9.27746	4.14028	53.6591	4.52773	2.51483	8.77102	8.72515
hsa-miR-520a-3p	1.74642	6.18531	3.20152	5.97561	1.60362	1.51275	4.07571	3.07857
hsa-miR-5090	4.08983	4.16124	5.84212	24.7521	4.27277	3.63899	17.6699	7.31825
hsa-miR-548aa	2.89416	2.86312	4.68813	5.6509	1.09157	3.45825	-0.4534	-1.49977
hsa-miR-181a-3p	5.19971	31.4673	30.6597	36.1949	4.03716	36.3952	7.45145	5.88655
hsa-miR-650	4.62737	1.87996	2.16274	3.34995	-1.58584	-0.30796	-5.10612	-6.5738
hsa-miR-4668-3p	3.86571	2.39879	5.13466	2.5012	3.18996	2.72129	4.95267	5.41782
hsa-miR-875-5p	2.70303	4.19732	4.23847	5.86302	1.92379	0.586139	1.52901	0.533765
hsa-miR-367-5p	0.71953	1.15009	1.20406	-2.77158	1.33021	0.996106	0.495206	-1.83477
hsa-miR-548y	3.51812	2.01362	3.02134	5.89065	1.7294	2.26397	1.64122	2.57066
hsa-miR-194-5p	2.37115	20.6781	14.2409	5.52592	0.553986	13.4568	-0.853115	-8.02681
hsa-miR-181d	3.92979	10.5066	23.8847	45.226	9.60999	16.0084	67.5755	43.7729
hsa-miR-3682-5p	2.48503	1.91328	3.09261	4.15882	1.57001	1.40126	0.691426	-0.163614
hsa-miR-1288	6.84122	31.5089	27.8938	55.0578	6.00647	7.4271	24.2392	4.02249
hsa-miR-4327	4.77305	6.84212	6.92881	133.476	14.9851	16.0017	46.388	8.95259
hsa-miR-4666a-3p	0.408976	-0.34053	-0.717411	-3.48347	-1.22754	-0.848136	-2.35437	-3.41077
hsa-miR-4695-3p	2.69985	2.78725	6.94514	12.9047	-0.846104	2.12254	-2.56554	-2.68869
hsa-miR-4796-5p	2.23175	1.55539	3.28831	6.35388	1.85571	2.12158	1.90184	1.13716
hsa-miR-30c-1-3p	5.1507	2.18721	1.73006	4.84849	0.471571	1.94596	-1.01993	-1.67718
hsa-miR-15b-3p	3.40055	5.5888	7.18095	6.75274	2.1696	4.7949	3.01918	-0.234388
hsa-miR-3189-5p	-3.07918	-2.31405	-3.49488	-0.763611	-3.9431	-4.40068	-9.038	-11.5036
hsa-miR-613	3.60811	3.06017	7.37049	11.1493	0.327814	1.14173	2.32078	0.75913
hsa-miR-4701-5p	3.97683	6.52569	5.24567	32.9247	2.1178	2.58772	-0.805126	-2.16912
hsa-miR-374c-5p	4.86088	5.32532	4.6729	16.1678	-0.692864	6.21023	-3.82874	-6.40355
hsa-miR-5195-3p	5.55833	3.61819	3.81367	32.7995	7.82236	5.17073	13.3015	4.87868
hsa-miR-520c-3p	2.0726	1.07117	1.73055	2.97463	0.850597	0.443658	2.08853	3.55479
hsa-miR-4478	6.34452	5.64742	7.72755	37.7337	7.21568	4.89977	8.40362	-3.76754
hsa-miR-4657	3.42321	9.10773	14.7546	2.67545	6.1365	3.95621	-3.96173	-8.35623
hsa-let-7a-3p	3.4525	2.36017	2.09129	2.62316	0.840858	1.0709	0.103159	-0.168575
hsa-miR-29a-5p	3.12107	3.66269	3.50019	8.30329	2.62518	4.29902	3.27276	2.87295
hsa-miR-3180-5p	1.86422	4.48369	2.05977	4.526	9.34521	1.15677	-4.70659	-5.91216
hsa-miR-329	2.83139	1.58723	1.91878	0.40887	0.920315	0.295069	1.98632	0.222457
hsa-miR-342-5p	6.07274	159.253	113.032	14.8294	40.6969	105.358	49.9165	5.88231
hsa-miR-18a-5p	15.4392	40.5942	10.1264	123.232	6.90926	12.833	21.1205	-4.2694
hsa-miR-3127-5p	6.77924	56.6593	35.3912	78.7566	21.9654	24.2397	23.179	0.941788
hsa-miR-3927-5p	1.7255	2.21131	2.30236	11.9363	-0.0871964	1.24233	-0.510845	-2.61794
hsa-miR-556-3p	2.94614	3.07169	3.13448	1.1081	2.15011	3.00893	3.62409	2.27023
hsa-miR-3115	-0.0144231	0.253287	0.620474	-0.618728	-0.555643	-0.470122	-0.354056	-2.34125
hsa-miR-129-2-3p	3.18566	1.68791	2.58603	4.52588	2.41628	1.83638	-2.08718	-3.38636
hsa-miR-2053	1.51009	2.44283	1.27154	0.294324	1.40877	1.82882	2.99614	2.21357
hsa-miR-634	2.51865	4.73421	3.881	8.00053	2.10667	1.59617	-2.4548	-3.78173
hsa-miR-136-5p	3.3538	3.23461	3.69856	7.62382	2.11862	2.72599	2.4399	1.55201
hsa-miR-202-5p	3.572	3.78561	2.77034	2.50209	2.05447	2.44333	1.7524	0.239152
hsa-miR-1238-5p	5.2604	7.5848	6.84436	18.1057	6.41995	6.33533	-2.9818	-4.24473
hsa-miR-520e	3.03209	1.83882	2.3975	8.11689	3.1323	1.21433	4.75943	2.50102
hsa-miR-92b-3p	2.8457	3.22562	2.01681	4.23084	-0.540463	0.522238	-1.55362	-6.45602
hsa-miR-550a-3-5p	7.41785	-0.403651	-1.7064	3.02131	-2.03542	-1.90494	-7.14364	-6.76057
hsa-miR-4290	2.43559	5.02455	6.86634	10.1173	1.95888	3.58932	1.21213	0.768741
hsa-miR-3149	3.47814	7.04367	5.21129	29.3658	16.6393	11.4022	3.62687	-0.56683
hsa-miR-4707-5p	3.86573	2.58938	4.19427	26.2505	1.19061	2.51387	25.9743	12.1722
hsa-miR-135a-5p	3.122	2.67903	2.64013	4.13195	2.64725	2.32926	5.02503	3.36245
hsa-miR-563	1.42329	2.04505	0.500107	3.51751	0.759938	0.485516	-2.40914	-2.06264
hsa-miR-421	3.85324	0.746213	0.19094	6.87274	-0.323341	0.521858	-1.91668	-3.06829
hsa-miR-625-3p	2.40465	3.44983	3.4115	3.40965	1.59736	1.29019	4.06526	-0.944732
hsa-miR-548ac	1.6527	0.499793	0.0322341	-3.23154	0.806935	-0.19123	-0.989387	-0.151592
hsa-miR-3617-3p	2.2795	1.98451	4.10033	14.7161	1.50868	2.18327	0.926784	1.96874
hsa-miR-3675-3p	2.20581	2.49279	1.57473	5.70895	-0.0888384	0.0386408	-6.39143	-6.12329
hsa-miR-326	2.46601	5.13403	1.93642	24.1169	-1.02702	2.1238	-0.989698	-4.94017
hsa-miR-602	5.62255	3.9047	3.82188	40.9211	0.732955	2.6591	-2.10625	-6.95194
hsa-miR-129-1-3p	1.90367	2.42198	1.96478	3.72893	2.14967	1.46159	3.11467	-3.03681
hsa-miR-1181	2.84469	9.38513	9.83852	367.396	6.1286	19.6984	22.409	-1.51041
hsa-miR-548aq-5p	1.63793	1.78035	2.84927	5.34852	1.4805	1.37146	2.21446	1.93254
hsa-miR-548a-3p	2.72372	1.14156	1.27693	-2.9704	-0.539448	0.943741	1.45971	0.313977
hsa-miR-557	2.25899	2.431	2.91901	15.3337	1.64056	2.2159	9.93067	3.6952
hsa-miR-22-5p	2.7855	5.17255	-1.02131	39.4355	-2.25539	5.92259	-3.09893	-3.96146
hsa-miR-520d-3p	3.70193	3.87615	4.05884	18.8113	1.62287	3.06768	8.67374	11.4345
hsa-miR-6130	3.06265	26.0486	7.23704	36.5059	26.041	33.7327	-2.52722	-4.60822
hsa-miR-4726-5p	2.10832	24.4485	9.49122	38.917	26.3747	34.0422	-2.75574	-7.26891
hsa-miR-135b-5p	2.47479	3.69728	2.99506	5.20802	1.59066	2.06681	3.01728	1.63226
hsa-miR-3917	3.2	2.2128	2.61194	14.638	0.46265	0.846947	17.282	0.0834675
hsa-miR-133a	1.3642	1.62843	1.05291	1.30254	0.251577	-0.337202	-2.70356	-4.18403
hsa-miR-6505-3p	1.72586	0.663038	2.18817	4.07464	0.422956	-0.0937061	0.640665	-1.04199
hsa-miR-2276	3.6483	2.31609	2.37564	105.818	2.479	2.63608	4.22745	-5.75671
hsa-miR-3184-3p	2.60989	3.83325	2.59406	9.664	0.156104	1.12622	-2.75341	-4.488
hsa-miR-1278	2.1747	1.02949	1.13831	-0.122267	0.806938	0.403223	-0.844361	-2.43303
hsa-miR-96-5p	17.4902	1.95956	1.29598	1.33242	1.60292	1.14592	2.95711	-0.144568
hsa-miR-513a-5p	4.9222	6.07357	8.43713	51.5922	26.0589	11.8177	16.4294	3.71345
hsa-miR-5681b	1.74381	3.07412	2.18398	11.5186	0.666858	1.38312	-0.4825	-0.343666
hsa-miR-193a-3p	4.1701	11.7682	-0.816647	178.637	-1.54685	0.0929347	6.04196	-6.63115
hsa-miR-5686	4.03721	5.01991	3.00542	4.56326	2.47879	3.31069	2.47703	0.887143
hsa-miR-539-3p	0.16136	0.156608	1.21644	-1.52776	-0.853164	-0.804032	-1.60648	-2.30385
hsa-miR-1255b-2-3p	2.75393	2.61759	2.28409	6.30399	1.40799	1.23813	-0.0198125	0.605986
hsa-miR-548c-3p	2.87812	1.26365	1.21812	1.5019	0.765647	1.00477	1.68233	0.354296
hsa-miR-4528	2.19312	1.83719	1.9625	3.63212	1.52755	6.74628	3.24163	-0.889173
hsa-miR-636	2.40911	4.52937	3.34829	14.814	0.838986	0.313012	17.1611	1.4692
hsa-miR-4423-5p	2.0167	1.88435	2.28307	8.24543	0.0233628	0.530456	0.135549	0.824112
hsa-miR-518e-3p	-0.556363	0.448511	-0.468711	-0.0165245	-1.17066	-0.843863	-1.37395	26.896
hsa-miR-586	636.942	0.445717	1.69651	-1.00458	0.667313	1.11946	1.18268	1.51052
hsa-miR-3173-5p	1.8249	1.57392	3.26571	5.86966	1.02559	0.375605	0.602347	0.404272
hsa-miR-3125	8.62285	29.5229	23.0887	49.7765	7.23303	8.89062	22.1527	2.87292
hsa-miR-532-5p	2.35398	22.4104	3.75333	116.64	2.87378	9.2751	12.8136	66.7019
hsa-miR-449b-5p	-0.00143467	-0.242607	-1.42897	-0.406751	-0.407923	-1.00111	-2.35829	-3.82169
hsa-miR-376b-5p	1.75295	1.37449	1.95545	0.949327	1.63275	2.07312	2.75267	1.27284
hsa-miR-515-3p	4.21379	1.56822	1.53038	3.94291	1.41918	1.72759	1.08678	22.0997
hsa-miR-5583-5p	1.5753	1.61845	2.19293	4.55416	1.73021	1.04921	1.98138	0.43506
hsa-miR-548az-5p	1.72975	0.845967	1.78259	0.612981	0.717656	0.535204	4.26811	1.27069
hsa-miR-362-5p	4.71455	16.4344	-0.356105	103.287	-0.489565	6.05967	9.72767	38.3184
hsa-let-7f-2-3p	2.19644	1.84984	2.32054	1.74319	2.21472	2.26265	2.99424	0.135941
hsa-miR-548d-3p	1.59792	0.744862	3.01159	2.28166	-0.294446	1.36594	1.41497	-0.187173
hsa-miR-1264	2.05991	0.868159	1.58485	4.24111	0.331545	0.261582	1.13891	-0.327368
hsa-miR-3940-3p	1.58865	2.56592	2.62916	15.2901	-0.86432	0.665244	-2.13952	-4.59009
hsa-miR-629-3p	5.0252	3.88648	3.06683	151.185	-0.686507	3.44509	9.41616	-4.98108
hsa-miR-4694-5p	2.22908	1.52858	3.14613	8.77977	0.926053	0.151241	-0.367049	1.65895
hsa-miR-4632-5p	1.88023	1.98775	2.3387	37.149	2.7892	0.0271779	25.2726	14.3753
hsa-miR-548i	-0.73739	-0.16624	0.398699	-1.05921	-1.40495	-1.07913	-1.67342	-1.41462
hsa-miR-5591-3p	1.17722	0.0825624	1.36773	2.29039	-1.06797	-0.360482	-4.69284	-4.05547
hsa-miR-138-2-3p	3.58125	5.87043	10.2611	10.6731	1.87939	0.967583	-3.99096	-7.38913
hsa-miR-624-5p	1.43186	2.36858	1.39319	8.16362	0.429964	1.27573	-1.68177	-1.62502
hsa-miR-4452	1.71218	0.468682	2.05573	-0.777048	0.810646	0.64179	1.46492	0.904135
hsa-miR-1285-3p	5.93863	2.3427	2.54651	0.980084	2.28226	1.18495	-6.38223	-9.62179
hsa-miR-548b-5p	4.44038	0.872881	1.90423	2.38547	0.263123	1.24382	3.73085	1.67357
hsa-miR-3144-3p	1.07702	1.14804	1.59467	2.10726	1.4698	0.307952	0.196474	-1.07022
hsa-miR-590-3p	0.848371	1.28076	0.291044	-2.9844	0.757865	0.0618054	1.81682	0.554188
hsa-miR-605	1.64175	2.09813	2.93683	12.8133	-0.197143	1.84232	-1.57704	-2.67765
hsa-miR-146a-5p	1.58798	1045.63	263.263	1698.33	104.346	445.965	164.045	61.8377
hsa-miR-301a-5p	2.3031	1.04965	1.82329	2.88757	0.322278	0.678576	0.702837	-1.27829
hsa-miR-655	1.06896	1.12984	1.28712	-2.01127	0.292532	1.09498	2.76683	-0.0961141
hsa-miR-6511a-3p	1.98783	3.57492	3.08861	21.0091	0.549351	2.27946	-1.31333	-0.81174
hsa-miR-302a-5p	0.309486	0.581479	-1.06748	-0.014389	-1.11566	-1.40111	-2.94263	-3.64348
hsa-miR-3614-5p	1.74205	1.45064	0.910733	5.1129	0.43919	-0.690463	-3.47346	-5.38689
hsa-miR-500a-3p	3.42779	7.83586	1.5754	36.334	0.185522	3.84299	9.323	23.7468
hsa-miR-663a	1.32807	4.0112	6.70545	37.3654	25.8513	10.0402	51.4113	-1.20691
hsa-miR-942	2.98665	1.60316	1.59499	2.28141	0.958677	0.924665	0.331589	-0.965665
hsa-miR-485-3p	1.78297	3.18731	3.31291	13.2385	0.696758	1.04302	-0.771873	-1.04405
hsa-miR-1185-5p	1.4598	0.493824	1.10422	-0.56299	0.352057	0.42237	0.333371	-1.14304
hsa-miR-609	1.97005	1.75511	2.08134	1.95446	0.644255	1.3862	1.01466	0.0631587
hsa-miR-423-3p	3.98213	5.27359	2.41555	7.24948	-1.01028	0.637773	-4.04608	-7.33568
hsa-miR-622	3.79175	3.18606	3.85946	12.4034	0.341831	2.91715	-1.84209	-4.55297
hsa-miR-3150b-5p	0.477254	1.00601	0.196582	7.76074	-1.19533	-0.86731	-5.79332	-7.12586
hsa-miR-4257	4.61488	0.923413	3.21838	33.5384	5.90059	5.93997	5.67714	-3.93386
hsa-miR-4729	-0.489946	0.563374	-0.539368	-1.27039	-0.262084	-1.12392	-1.29034	-0.985988
hsa-miR-6509-3p	1.19223	1.35065	1.29595	7.55771	0.0423478	0.642474	-2.43448	-2.51508
hsa-miR-764	1.81371	2.35373	1.91648	8.15701	-0.106502	0.468276	-1.95024	-1.85106
hsa-miR-6716-3p	5.14454	5.76313	6.90742	33.8469	2.71431	4.96993	1.47523	1.75114
hsa-miR-302b-3p	1.81319	0.892595	1.79546	2.23729	0.48663	0.487749	1.17913	0.00687378
hsa-miR-4481	2.03027	20.2068	3.25336	27.4337	8.89866	5.78086	35.1439	24.2047
hsa-miR-892b	4.21467	17.7479	13.7853	27.2698	3.7674	3.71944	12.0258	0.682206
hsa-miR-545-3p	0.560292	1.17152	1.80152	9.01313	0.409115	0.195573	0.177964	-1.31234
hsa-miR-548ab	2.04263	3.79495	1.01537	0.552718	0.739635	0.891252	2.72355	1.80046
hsa-miR-2115-5p	1.9593	-1.04205	-1.30266	0.211422	-3.0419	-3.17121	-5.15213	-7.13591
hsa-miR-3171	1.67701	1.75144	0.611362	-0.10127	1.28956	1.00325	1.82921	0.203422
hsa-miR-4680-5p	2.55215	2.12191	0.60167	0.224959	-0.172013	-0.157891	-0.185343	-0.0489283
hsa-miR-1279	2.29547	1.42623	1.58205	1.01433	0.681095	1.35704	0.367059	-0.0828009
hsa-miR-664b-5p	2.37743	5.84417	9.20549	3.05923	29.125	10.5435	20.2691	1.07515
hsa-miR-4753-3p	1.98834	1.66893	2.99535	8.45484	2.16308	1.19024	1.61795	0.484968
hsa-miR-346	-0.0491971	1.50102	1.58427	2.86294	-0.581567	-0.870322	-3.90987	-3.86904
hsa-miR-15a-3p	6.54028	3.02681	3.09336	14.4474	0.278408	2.695	0.30455	-2.21227
hsa-miR-513b	1.82888	1.57969	3.26723	13.3447	3.28979	2.84464	2.13904	-3.37268
hsa-miR-3190-5p	1.95614	3.30509	2.2595	12.848	0.721465	-0.815873	-5.01965	-6.67131
hsa-miR-4700-3p	3.52232	2.07428	2.2076	7.43379	-0.420581	-0.355674	-4.48302	-4.65135
hsa-miR-4476	1.22731	2.92323	2.03547	46.2379	1.30955	-0.492287	5.48954	-0.277674
hsa-miR-548as-3p	2.00384	0.374652	0.951072	-0.674173	2.35012	-0.326353	2.08169	0.53965
hsa-miR-520b	1.03735	1.07986	1.07236	10.3157	2.51481	2.05615	7.37906	3.06281
hsa-miR-4493	2.79132	3.02765	3.40455	5.91089	1.87747	2.27417	1.4616	0.546284
hsa-miR-3924	1.41656	2.51349	1.1137	8.95733	1.06737	0.24624	1.40269	0.428258
hsa-miR-363-3p	5.93462	585.099	334.03	163.63	45.0193	553.206	88.5901	53.6741
hsa-miR-4695-5p	2.29518	2.02376	2.09398	33.1379	2.86971	3.84659	5.885	-3.62792
hsa-miR-664a-5p	2.95007	2.54398	2.43997	0.343235	8.4491	3.88276	2.25636	-3.3265
hsa-miR-26a-1-3p	2.08055	1.3175	1.51018	5.88067	0.986399	-0.121115	1.16972	-0.460069
hsa-miR-6499-3p	0.103873	1.82727	3.29951	3.95852	2.53167	0.527705	0.281953	0.221796
hsa-miR-4520a-5p	0.454254	-0.539099	-0.721663	-2.48066	-1.89946	-2.03864	-2.46085	-2.4731
hsa-miR-299-5p	1.75851	2.49129	2.5893	14.5583	1.36742	1.12671	88.4415	-0.915052
hsa-miR-362-3p	1.83276	19.2325	4.06035	112.277	0.973405	4.83139	2.04529	4.57484
hsa-miR-5008-5p	3.7214	1.3127	2.9272	7.7058	-4.29938	-1.77093	-7.31974	-10.0518
hsa-miR-519e-3p	1.32183	1.35747	1.61073	4.66165	1.10599	0.0701092	0.431105	-1.10027
hsa-miR-548ag	1.17967	1.45314	1.13179	3.50991	0.115639	0.242143	0.151438	-0.368745
hsa-miR-302c-3p	1.7592	0.94568	3.2869	5.62715	1.11811	0.444557	0.429955	-0.348131
hsa-miR-190b	2.7093	1.76479	3.23026	1.85163	2.31505	2.10227	3.09915	0.494139
hsa-miR-5196-3p	2.00356	2.96693	1.56941	5.73279	-0.0485321	0.425131	-3.84532	-4.48054
hsa-miR-5584-3p	1.89761	1.18837	2.36661	9.24609	0.00924936	-0.026079	0.972902	-0.534101
hsa-miR-4326	1.14666	0.871178	1.14664	5.61647	-1.47343	-1.73608	-3.73907	-5.34789
hsa-miR-885-5p	1.46622	2.57216	4.61317	26.2965	0.869714	1.83753	-0.499999	-2.23801
hsa-miR-6512-5p	6.68596	24.3526	20.3678	36.4935	6.92652	7.66462	12.7542	0.407562
hsa-miR-544a	1.01504	0.835827	1.32772	-1.02086	1.1383	1.34146	1.90057	0.431431
hsa-miR-526b-3p	1.31458	1.58902	0.873433	3.54506	1.47899	0.593727	0.6222	-0.585133
hsa-miR-7-2-3p	-0.464766	-0.128256	0.212859	4.45878	-0.890347	-1.14792	-2.37125	-2.81595
hsa-miR-4723-3p	1.27539	1.62405	0.882957	3.28682	-0.62719	1.11714	-5.01715	-6.75207
hsa-miR-130b-5p	2.32662	2.01082	5.6006	6.8269	1.39637	1.53636	-0.316137	-1.49532
hsa-miR-3911	4.77438	5.10979	4.13523	24.3103	1.49696	2.67099	5.13933	-1.00559
hsa-miR-126-3p	1.56511	14.4642	4.14804	28.5489	-0.750033	0.60609	0.980625	62.2023
hsa-miR-191-5p	5.10479	-0.391424	-2.58602	0.0825544	-3.85226	-1.75767	-8.71022	-10.4011
hsa-miR-3934-5p	5.85093	5.24296	4.11963	10.2768	2.13057	3.1386	-2.3656	-9.64529
hsa-miR-1323	2.56965	3.81771	3.71172	3.93743	3.19612	1.99629	0.724157	45.192
hsa-miR-145-3p	2.73928	-0.259164	0.198394	0.645254	0.295775	-0.98813	-2.1735	-3.26327
hsa-miR-369-5p	2.30166	1.15362	3.91747	6.69293	1.96114	1.55871	1.34156	1.3379
hsa-miR-3606-3p	2.10139	1.55129	1.74107	1.57592	0.747148	0.234791	-0.217846	-0.305507
hsa-miR-543	2.1974	1.77964	1.97855	-1.09849	3.95416	0.807427	1.54877	0.942892
hsa-miR-1229-3p	1.67999	3.50663	2.37401	10.2261	0.970657	-0.0459785	-4.72206	-6.3443
hsa-miR-4699-3p	1.90197	0.712597	2.34381	7.54658	-0.188077	0.830231	-0.675311	-1.97199
hsa-miR-1471	3.7616	2.14439	1.65744	15.6474	9.27703	2.86135	10.1679	1.44904
hsa-miR-519d	3.04593	2.37441	2.79547	8.98167	0.427906	1.21646	1.68277	24.6735
hsa-miR-548m	2.35638	2.45768	0.780155	1.25624	1.88637	0.270532	3.00687	1.7107
hsa-miR-4651	1.42404	5.78411	4.97183	330.649	12.0069	12.6647	16.3479	-5.42776
hsa-miR-1302	-1.01355	-1.71874	-2.57805	-4.58923	-1.35486	-3.07852	-4.20929	-4.89186
hsa-miR-181b-5p	5.43996	93.2658	116.023	131.942	63.145	254.242	120.15	79.8504
hsa-let-7e-3p	1.7078	0.239374	2.58924	4.93458	-0.707047	-0.825795	9.0093	-1.16119
hsa-miR-4511	0.766633	0.330188	2.153	4.48051	0.667839	0.822525	2.1413	1.5325
hsa-miR-744-3p	4.3789	1.44317	1.69239	9.88672	-1.84267	-0.683081	-2.8296	-4.92135
hsa-miR-449c-3p	1.27625	1.35456	2.46093	10.9054	0.30433	0.664353	1.63569	-0.905021
hsa-miR-1277-3p	1.12699	1.0578	1.40491	-2.79317	1.31571	0.111428	2.31754	1.83679
hsa-miR-378a-5p	1.23023	3.73366	4.0064	25.2982	-0.129032	1.3378	3.32556	-5.16855
hsa-miR-3156-3p	0.83309	0.431453	0.301815	0.465347	-0.345507	0.181466	-1.20093	-2.79348
hsa-miR-23b-5p	0.588788	0.400376	-0.0544526	-1.66818	-0.796407	-0.154922	0.41823	-2.68469
hsa-let-7i-3p	1.14614	0.466201	0.959251	4.7588	-1.58595	-1.4622	-2.93643	-6.14139
hsa-miR-3923	2.64638	2.98365	4.60987	7.22266	2.32315	1.49666	-1.0879	-0.649709
hsa-miR-1227-3p	1.89202	2.86487	2.78529	9.28152	1.08236	0.805622	-2.66321	-2.49575
hsa-miR-624-3p	-0.52572	-0.316608	-0.457891	-2.78514	-0.282296	-0.728404	-2.3307	-2.92525
hsa-miR-548e	0.809789	0.630348	-0.678117	4.75617	-0.322433	-0.308268	0.388879	-2.34465
hsa-miR-6500-5p	0.223302	0.886027	0.37578	6.69218	-2.16964	-0.488748	-5.14782	-5.66074
hsa-miR-19b-2-5p	3.77521	1.56889	2.16761	-0.646459	0.90805	0.797391	2.1389	7.50746
hsa-miR-5583-3p	1.44369	0.331885	-0.52277	-0.521669	-0.299708	-0.630202	-0.681398	-1.63801
hsa-miR-4703-3p	0.904309	1.14663	0.83038	8.52049	0.735038	0.553799	0.152799	1.21372
hsa-miR-550a-5p	0.704599	1.97359	-0.280266	3.40759	0.755646	-0.643014	-7.14896	-8.47917
hsa-miR-892a	6.68193	0.610436	1.92492	1.97434	0.553159	0.654673	-0.0872028	-2.18807
hsa-miR-4275	0.862853	0.745714	1.01621	2.97189	-0.140222	-0.414158	-2.09445	-2.7242
hsa-miR-4760-3p	2.32911	1.72988	1.29197	3.90428	0.742444	0.17246	0.726666	0.857422
hsa-miR-20a-3p	10.0106	28.5234	9.23233	21.0353	6.34678	5.33002	5.66404	-1.02825
hsa-miR-133b	0.568699	0.520078	0.858732	2.40397	-0.304368	2.40605	-3.2501	-3.61598
hsa-miR-939-3p	1.78903	2.2136	1.24822	7.15334	-1.39529	0.0589401	-4.13233	-4.13541
hsa-miR-376a-5p	1.88516	0.95322	1.2338	1.79092	0.252955	0.743343	0.280867	-1.38579
hsa-miR-488-3p	1.22649	-0.172795	0.308355	0.695818	-0.776934	-0.729721	-1.85258	-4.08477
hsa-miR-3652	4.00758	3.16724	4.73531	43.0649	4.00147	11.4611	6.82342	-1.91843
hsa-miR-548au-5p	1.1417	0.901529	0.412149	-1.54651	0.61964	0.279984	2.71822	-0.576114
hsa-miR-18b-3p	2.10533	2.40283	0.654452	2.50411	0.505746	0.412437	-2.48136	-3.69611
hsa-miR-4645-3p	1.32574	0.818054	1.49461	7.57462	-0.207017	0.930463	0.646858	-0.677286
hsa-miR-553	0.868663	0.412219	-0.0378086	-2.33808	0.660034	-0.628458	1.63121	3.83893
hsa-miR-100-3p	1.08885	0.424772	0.767366	-0.60809	-0.861387	-0.693663	-0.617002	-1.81721
hsa-miR-374a-3p	2.92894	1.3834	0.635573	-2.75342	-0.108779	0.35482	2.65253	-1.22327
hsa-miR-548an	1.52851	0.77054	0.462765	0.516418	0.430687	0.165232	1.04755	0.328191
hsa-miR-4430	1.64092	12.3003	9.92442	36.6549	7.74944	6.34638	7.43902	-3.85097
hsa-miR-518a-3p	3.0675	0.681765	1.53839	2.29658	1.16047	-0.309314	0.430698	8.89073
hsa-miR-502-5p	2.92663	3.8599	2.71082	21.8511	0.225576	1.13967	2.20454	1.15049
hsa-miR-3156-5p	5.40301	102.108	71.5722	160.788	9.94143	7.32479	39.0384	-2.34867
hsa-miR-501-3p	-0.562101	1.06025	-1.8242	7.14124	-1.36955	-1.77682	-3.24202	5.41172
hsa-miR-767-3p	1.81204	1.98195	1.32506	0.00731229	1.67454	1.17808	-1.24699	-1.93742
hsa-miR-518c-3p	0.967239	0.918172	1.10774	-0.0466053	0.102812	1.45767	0.679491	1.2855
hsa-miR-1537	1.63024	2.29223	0.907496	17.2783	0.679414	0.52929	0.412832	-1.98331
hsa-miR-5690	1.46032	1.38221	1.10497	4.36069	-0.354213	0.302334	-1.79535	9.2531
hsa-miR-381-5p	1.38567	-0.538893	0.225649	2.0652	-0.809004	-1.61037	-3.60007	-3.09238
hsa-miR-629-5p	0.976647	3.3672	-1.06147	2.72918	-2.38764	-1.60608	-3.00661	-2.34755
hsa-miR-519e-5p	2.59863	-0.672482	-1.91961	-0.355607	-3.55264	-1.63302	-6.96748	-9.85252
hsa-miR-3129-3p	1.49604	3.942	1.25946	6.94704	-0.686023	-0.425672	-3.26721	-3.51961
hsa-miR-3977	-0.152795	-0.381793	0.658138	-0.415714	0.606385	-0.716828	0.510537	-3.38056
hsa-miR-519b-3p	1.02824	1.00863	0.257365	0.131555	0.777666	0.72367	0.45239	1.11788
hsa-miR-670	2.44398	4.47666	3.14998	23.3124	7.36498	6.90504	4.26535	-3.07186
hsa-miR-548ao-5p	21.4237	0.790345	-0.625569	-3.28842	-0.456482	-1.18776	0.0515862	-1.74329
hsa-miR-130a-5p	1.68542	1.12609	2.45486	11.4804	-0.279004	3.59556	0.45416	-1.19957
hsa-miR-765	2.3068	2.17279	0.367845	14.6916	8.68397	4.99891	9.65876	-2.35666
hsa-miR-548ar-3p	-0.229859	0.745279	1.05497	-2.45716	-0.474468	-0.602459	0.486099	-0.751707
hsa-miR-1267	1.61419	0.563451	0.158503	1.70163	0.208503	-0.0811195	-3.62225	-5.4523
hsa-miR-199a-5p	1.06793	2.3759	1.69337	6.91689	0.12254	0.533482	-0.557414	1.22209
hsa-miR-3670	1.07523	0.898236	0.297201	-0.802543	-0.783028	-1.23779	-3.89861	-4.10648
hsa-miR-330-3p	4.21017	9.59784	5.1647	12.2993	-1.88668	7.56251	-2.66736	-7.15412
hsa-miR-4650-5p	1.21547	0.601976	1.29355	2.41201	0.996151	-0.845905	-1.25939	-1.71573
hsa-miR-495-3p	1.20546	0.435805	0.466887	-0.00637854	-0.140095	0.0549537	-0.98229	-0.530381
hsa-miR-376c-5p	3.02339	1.15441	2.6708	2.49976	1.62895	0.988165	2.30042	-0.489205
hsa-miR-520g	1.80663	1.64009	4.11115	5.97014	1.51799	1.37398	1.57124	6.71409
hsa-miR-521	1.83184	1.3745	17.6166	4.8808	0.0802828	0.630748	0.839285	5.33267
hsa-miR-4790-5p	0.240386	-0.0842455	-0.297737	-2.19143	-0.849878	-1.27014	-0.0817612	-1.8061
hsa-miR-4697-3p	2.07161	1.05572	2.0833	8.91396	-1.04264	-0.163546	0.536218	-3.27524
hsa-miR-376a-2-5p	1.38651	0.856438	1.56636	2.18517	0.285619	0.922367	1.18682	1.7557
hsa-miR-548w	0.902142	0.912172	1.18478	0.808566	-0.83709	0.391076	1.05591	-0.653845
hsa-miR-5196-5p	2.87948	1.88223	3.0219	22.757	2.11635	1.72687	25.0575	13.0979
hsa-miR-4462	3.00034	3.80727	7.09481	76.305	3.2304	7.18292	4.40102	-4.0162
hsa-miR-2278	2.43743	1.92617	2.69265	9.3753	4.08615	2.51292	0.264276	-3.13612
hsa-miR-3160-5p	0.63934	1.00016	1.44275	6.55351	-1.24274	-0.493483	-2.55268	-3.67269
hsa-miR-4535	0.990844	2.67178	2.27158	17.8508	4.82902	5.62505	-1.70828	-9.17814
hsa-miR-1306-5p	1.4763	-0.0499033	0.309121	6.2179	-2.90937	-2.03657	-6.7713	-8.50359
hsa-miR-4640-3p	1.31034	2.46711	1.92966	7.75698	-0.280093	0.113568	-3.37908	-4.55644
hsa-miR-876-5p	0.456716	3.0764	1.37793	-2.01665	0.168207	5.56948	0.729923	-1.57169
hsa-miR-652-5p	3.88988	0.950565	0.312836	13.6959	-1.32983	-0.0247878	-2.90379	-6.06234
hsa-miR-6506-5p	-1.79526	-0.242694	-1.53788	-1.74444	-2.54058	-2.64548	-4.794	-6.47612
hsa-miR-10a-5p	2.43708	7.7579	1.96407	5.85248	1.16875	12.8278	0.688926	2.30602
hsa-miR-2277-3p	1.46275	2.51344	2.02918	8.37301	-0.273674	0.926298	-6.19933	0.945795
hsa-miR-190a	1.56228	1.79733	1.04077	0.975715	1.23091	1.08839	1.05348	0.224997
hsa-miR-4736	1.54455	-0.596648	-1.77991	3.15894	-0.771925	-2.42896	-4.31764	-6.79755
hsa-miR-196a-5p	1.01144	2.08815	1.44037	10.1812	1.5797	0.732311	3.70633	1.32842
hsa-miR-4308	0.301449	0.245188	1.79734	0.183142	-0.643671	0.251732	-0.772004	-4.18126
hsa-miR-4763-5p	1.1181	2.66853	2.34242	10.8295	-1.23958	0.788012	-3.82406	-6.20253
hsa-miR-671-5p	2.5922	2.7416	2.08715	35.3319	12.5191	3.71143	19.7829	0.835472
hsa-miR-3614-3p	0.460836	0.799372	0.800187	-2.25868	-0.0699554	-0.181381	-0.0353475	-0.449953
hsa-miR-4456	0.35059	1.09612	1.54487	6.96497	0.619977	1.23411	-1.15824	-2.23874
hsa-miR-3606-5p	1.17381	-0.0904581	-0.630125	-1.73689	-1.11862	-0.249987	-0.0724016	-0.844816
hsa-miR-99b-5p	-0.918209	19.1489	-1.78406	65.1366	-3.53013	0.697237	-3.3341	-2.43856
hsa-miR-4698	0.891479	4.42188	1.67597	44.5944	4.46046	2.24205	3.81573	-5.0455
hsa-miR-522-3p	2.95315	1.21803	1.44056	1.55963	0.69939	-0.24916	0.691094	11.5971
hsa-miR-3922-3p	1.0209	-0.0749799	1.79422	3.64447	0.343297	-0.456325	-1.55637	-1.32958
hsa-miR-301b	-0.101737	0.778525	-1.42656	13.5024	-0.621057	-1.42697	-3.20547	-5.72791
hsa-miR-4641	1.89509	1.23275	2.35277	6.66879	-0.618483	-0.0323676	-0.996279	-1.25227
hsa-miR-1236-3p	0.801345	0.61127	0.703096	6.6792	-0.854451	-0.391755	-3.77632	-1.51052
hsa-miR-570-3p	0.635804	0.396935	1.20194	0.71661	-1.09544	-1.40626	0.0453876	-2.39828
hsa-miR-1470	0.518928	1.53798	0.407897	4.85962	-1.09922	-0.44989	-0.787947	-4.82457
hsa-miR-384	0.50081	0.615518	0.300052	-2.08615	-1.24471	-1.15786	-3.23314	-3.59755
hsa-miR-4639-3p	1.53139	0.925838	1.47356	4.38492	0.0629338	1.05892	0.178531	-0.443241
hsa-miR-561-3p	0.46636	0.0929104	-0.184738	-2.43874	-1.21319	-1.32402	-2.03178	-2.54498
hsa-miR-34b-3p	1.07538	0.732295	1.48105	10.829	-1.038	0.642101	-2.32472	-3.82768
hsa-miR-4690-5p	3.90129	4.88004	2.61066	15.6618	16.4736	5.00668	13.0754	-3.04275
hsa-miR-6075	0.687052	-1.51947	-0.733901	1.52546	0.659744	2.1114	-1.94359	-5.22804
hsa-miR-598	2.54092	4.43671	3.07662	6.91304	1.03221	4.46459	1.09462	-1.61425
hsa-miR-380-3p	1.28854	1.48866	0.899927	0.0167673	-0.043138	0.0342193	0.342941	-1.954
hsa-miR-5582-3p	1.20123	-0.67069	0.0218303	-4.01001	-0.253869	-0.321325	1.08333	-1.70897
hsa-miR-551b-3p	0.531171	1.56165	1.01356	4.12831	0.780019	-0.388831	-0.682335	-2.40533
hsa-miR-4714-5p	-0.322957	-0.292675	-0.0135385	-0.0126248	-0.405662	-0.0912033	-3.76628	-4.04807
hsa-miR-4720-5p	3.33709	0.841917	-0.945458	0.887788	-0.5722	-0.539792	-0.50548	-1.4983
hsa-miR-548at-3p	1.13191	-0.412719	0.213239	-1.71395	-1.34831	-0.648864	-0.303601	-3.4182
hsa-miR-631	2.50352	2.82478	1.45911	12.3825	-2.0435	1.11266	0.429711	-5.27917
hsa-miR-5590-5p	0.75381	-0.0668868	0.505803	-1.23656	-0.72859	-1.61104	-1.43281	-2.04698
hsa-miR-1256	0.613144	0.604932	0.253636	-1.41201	-0.474973	-1.71657	-2.01035	-3.15959
hsa-miR-449b-3p	1.87142	1.7431	1.82655	16.1943	-1.3604	-0.347238	-2.34483	-2.76988
hsa-miR-548g-3p	1.97698	1.27542	0.838574	-0.0883998	0.238481	0.598759	1.07887	-1.50062
hsa-miR-548at-5p	0.189402	0.665381	0.276427	-0.49378	-1.28403	-1.60386	-1.76257	-1.59813
hsa-miR-302d-3p	1.1959	1.64779	-0.721461	1.03428	-0.0993072	-0.615136	-1.00113	-2.53089
hsa-miR-3937	0.877644	0.294444	0.969188	24.1868	-0.22984	1.59227	9.67106	0.317303
hsa-miR-1913	0.654228	1.32531	1.68618	2.92973	-2.88344	-1.86698	-5.1533	-7.11519
hsa-miR-548b-3p	1.60895	1.78669	3.2807	4.71076	0.401649	0.847688	-0.278196	-0.939683
hsa-miR-3145-3p	1.60549	1.21651	0.34194	-0.349185	-0.315129	0.0731262	0.16621	-1.05171
hsa-miR-3148	1.75199	3.07821	2.57788	17.7121	7.53777	3.68922	0.062609	-2.54576
hsa-miR-125b-5p	4.12082	56.6506	9.18032	30.7756	-1.17678	2.98797	-0.00166387	36.2001
hsa-miR-3136-3p	0.514323	-0.0154703	0.769524	-0.648312	-0.834399	-1.71433	-2.25816	-3.64205
hsa-miR-548aj-5p	0.649158	1.48855	-0.00832525	-1.9729	-0.0669293	-0.331752	-1.94608	-1.83451
hsa-miR-100-5p	1.66891	6.36735	2.39573	24.4904	-0.892009	0.439966	-1.71034	-3.68704
hsa-miR-3650	-2.19593	0.232047	-0.659067	3.74419	-1.16064	-0.710968	-3.0007	-5.67856
hsa-miR-924	-0.15531	0.269728	1.20217	5.37727	0.669488	0.257035	0.288713	-2.52821
hsa-miR-144-3p	2.48179	-0.243289	-1.82266	-1.57724	-1.42722	-1.12881	-0.874775	-6.21542
hsa-miR-4301	0.287946	0.0487489	0.766144	0.0134335	-2.06272	-2.07685	-3.27444	-4.73138
hsa-miR-4730	1.49029	3.65709	2.93644	30.606	0.133399	4.00878	-2.79298	-3.65472
hsa-miR-4687-5p	1.05182	1.21572	1.80625	9.41587	-1.53401	-0.837396	1.61466	-5.17438
hsa-miR-374c-3p	0.724579	0.572544	1.01391	-1.39323	1.15773	-0.47148	-0.927793	-1.21418
hsa-miR-5586-5p	0.145806	0.569408	1.39327	-0.0650342	-0.338527	0.33174	-0.568409	-2.87706
hsa-miR-4445-5p	-0.029157	-0.420648	0.202505	-3.27589	-1.53348	-0.783736	-2.02308	-3.04674
hsa-miR-548ar-5p	3.41308	1.40818	1.60996	0.665377	0.376788	0.704895	2.01645	0.0195506
hsa-miR-34b-5p	0.24208	1.71979	0.732491	12.0743	0.52612	-0.346878	-0.961345	-3.44862
hsa-miR-4685-3p	0.82708	0.330401	-0.726592	0.192149	-2.37732	-1.58298	-4.48308	-6.947
hsa-miR-548ae	1.77901	-0.270527	0.727843	-2.32509	-1.57581	-1.11844	-3.16969	-4.66937
hsa-miR-4679	-0.316638	-0.134047	-0.10806	-2.15351	-0.657793	-0.314509	-1.23863	-2.79904
hsa-miR-6511b-3p	1.60506	3.70483	2.82373	16.3756	0.745972	0.582385	0.407626	-2.01841
hsa-miR-24-1-5p	-1.42296	-0.486437	-1.21853	-3.64319	-1.65475	-1.88483	-3.98761	-5.97103
hsa-miR-6514-5p	-0.451766	-2.33419	-1.18452	-5.71363	-3.04469	-3.44238	-7.13922	-8.75836
hsa-miR-548u	0.691916	-0.172013	0.655599	-2.96985	0.171919	0.102509	-0.56677	-1.64332
hsa-miR-5193	0.800112	1.16194	1.69059	9.10801	0.446152	-0.659095	-2.1411	-4.05173
hsa-miR-1976	2.32392	1.32009	2.49902	10.6146	0.561658	-0.713576	-3.07756	-4.36245
hsa-miR-4534	2.50792	1.31271	-0.0565215	17.0261	7.96651	3.24298	15.8289	7.29238
hsa-miR-520h	0.403775	-0.41822	0.726971	-0.232594	-0.0630385	-0.424634	-1.02934	8.25321
hsa-miR-371a-5p	1.73885	9.2392	10.1309	54.6697	10.3936	16.4486	11.571	-0.50861
hsa-miR-1324	-0.0586968	-0.215395	0.245746	-0.127142	-0.599815	-0.352876	-0.39239	-2.24486
hsa-miR-4460	1.71252	0.969823	1.38971	-0.272138	0.565456	0.719999	2.04502	0.0604978
hsa-miR-373-3p	1.68253	-0.308276	0.748462	8.92767	-1.19917	-0.452057	2.07754	-3.64043
hsa-miR-371a-3p	1.3458	0.938358	2.15509	5.09637	0.257659	-0.0290353	-0.688735	-1.45627
hsa-miR-654-3p	2.53657	2.14501	2.02866	11.5202	0.491587	1.05105	-0.524493	-0.12496
hsa-miR-338-5p	1.51467	1.94018	5.20742	6.25833	-0.473962	0.747207	-4.27422	-7.52118
hsa-miR-4477a	0.622332	-0.107972	-0.589191	-2.78314	-1.33514	-0.518204	2.74259	-2.56898
hsa-miR-519c-3p	0.468338	0.32672	0.534766	-1.59887	0.925948	-0.643305	0.0741348	0.699363
hsa-miR-6513-3p	1.31423	1.30509	1.38157	7.06166	-0.0989889	-0.269814	-0.0724479	-0.715039
hsa-miR-367-3p	2.56838	0.344483	1.22183	0.775946	-0.153405	0.265399	0.876955	-1.49284
hsa-miR-3659	2.13266	1.71569	2.09877	13.4945	-1.77276	-0.616668	-2.69246	-6.33252
hsa-miR-1207-3p	1.05221	0.677264	0.873907	0.552236	-1.68612	-0.967082	-1.24406	-2.27084
hsa-miR-5571-5p	1.46878	2.22264	0.954269	0.113111	1.57147	0.628634	-6.60412	-8.21114
hsa-miR-3681-3p	1.09134	0.061878	0.462159	4.97918	18.1346	-0.277603	-0.29522	-0.853776
hsa-miR-495-5p	0.46106	-0.466756	0.88021	0.692599	-0.330839	-1.16884	-1.44798	-1.57718
hsa-miR-195-3p	0.920514	2.0467	1.28292	7.42919	-1.20229	3.05191	-5.18331	-5.82165
hsa-miR-1204	0.163254	1.20217	1.28343	3.13338	-0.699563	-0.368273	-3.43022	-5.03555
hsa-miR-548v	0.843437	0.615758	0.564812	4.77176	-0.398462	0.154199	-1.38576	-3.8659
hsa-miR-18a-3p	1.41371	-0.118855	0.356815	3.3298	-1.01551	-1.27477	-4.44451	-4.72254
hsa-miR-3609	1.00001	3.33912	1.55311	2.17786	18.6272	3.68009	12.0966	-2.87415
hsa-miR-548f	-0.287734	-0.763716	-0.597446	-4.19322	-0.95245	-2.34689	-1.3614	-2.78497
hsa-miR-584-5p	0.926441	2.52853	1.05283	7.9922	-0.605416	-0.593882	-2.72154	-5.68309
hsa-miR-524-3p	0.369448	1.21006	1.04763	-0.779842	0.354328	-0.432554	0.772559	-0.693871
hsa-miR-517a-3p	0.66818	1.77918	-0.788112	2.62679	-1.45887	-0.470711	-1.90004	68.8286
hsa-miR-4252	2.7467	1.41982	-0.187085	6.37007	-2.84955	-0.185933	-5.93093	-8.35207
hsa-miR-656	1.61311	0.716957	1.47483	3.46152	-0.533006	0.129559	-0.0852054	-0.644657
hsa-miR-450b-5p	0.780491	0.580346	-0.0735366	-0.792921	-0.72888	-0.359284	-1.3978	-1.79837
hsa-miR-19a-5p	0.715685	447.749	0.125876	-1.77882	-0.837103	-1.29215	-1.91522	4.74124
hsa-miR-127-3p	2.90577	1.68627	1.64924	4.53957	1.63905	1.5872	-1.59177	-0.735199
hsa-miR-5009-5p	0.991412	0.693849	0.987773	-3.37452	0.626667	-0.0503354	1.73915	0.425186
hsa-miR-5700	-0.0795503	-0.420853	0.356859	-1.75877	-0.987668	-0.0126235	3.75029	-2.84437
hsa-miR-302e	0.561929	-0.332899	-1.23702	0.566933	-0.914875	-1.08312	-4.77375	-4.86766
hsa-miR-1179	0.399179	0.987766	0.985524	4.8141	0.493965	0.0958128	0.347121	0.0113624
hsa-miR-5704	1.48289	0.946845	1.9469	8.28346	-0.48904	3.77719	-0.582162	-1.27461
hsa-miR-4254	0.921492	2.75271	1.91716	10.3167	-1.23325	0.10697	-0.295333	-2.66958
hsa-miR-4782-3p	0.868964	0.442073	-0.0550816	2.44994	0.210398	-0.714866	-0.468713	-2.04844
hsa-miR-4661-5p	-0.685179	0.129978	-0.850917	-1.07429	-1.49312	-1.52183	-2.99971	-4.97139
hsa-miR-3657	1.73372	0.821986	0.452107	0.480104	0.299281	0.49951	-0.175115	-1.3943
hsa-miR-4756-5p	0.52866	0.826044	0.718487	0.155406	-1.68718	-1.28014	-0.583258	-4.52404
hsa-miR-4762-3p	0.956509	0.548868	1.09192	11.3414	1.83096	1.16912	-0.341765	-4.76818
hsa-miR-103b	0.00719604	-0.405496	-0.434252	0.144034	-0.85884	-1.76099	-3.91789	-5.52347
hsa-miR-4662a-5p	1.38393	1.29649	1.96942	2.79445	0.140809	-0.876006	-1.22192	-1.04941
hsa-miR-5007-3p	-0.547329	0.604237	0.641243	-0.647961	-0.891434	-0.145765	-1.98373	-3.69758
hsa-miR-374b-3p	0.836257	2.69143	1.64111	1.93343	0.0316903	0.717915	0.9356	-2.62728
hsa-miR-4711-3p	0.572325	17.5218	0.281337	3.37092	2.29516	2.0805	-2.2789	-4.01804
hsa-miR-3591-3p	0.87259	2.27145	4.33672	17.6072	-0.093358	0.54861	0.559135	-0.0172016
hsa-miR-937-3p	1.35522	3.08692	2.15188	13.6467	-1.20434	-0.792455	-3.51108	-4.75539
hsa-miR-548a-5p	1.19797	0.790237	1.32053	-0.00949415	-0.887193	-0.472215	-1.05516	0.638843
hsa-miR-3667-3p	0.143643	-0.568604	0.667882	-0.570886	-1.52862	-1.59859	-1.97247	-3.41187
hsa-miR-4703-5p	-1.1056	-1.38807	-1.64912	-3.43856	-3.32943	-2.51894	-5.63159	-7.58513
hsa-miR-601	1.69601	1.22625	-0.1153	8.61594	-0.180193	0.138217	2.46766	-4.68087
hsa-miR-548n	-0.291519	0.307696	-0.521894	-1.53788	0.0799113	-0.309657	105.655	-1.94493
hsa-miR-3605-3p	1.70357	0.675629	1.50148	9.03627	-0.333973	-1.11631	-0.983025	-2.58699
hsa-miR-548l	2.33788	0.461614	0.995809	-2.18232	0.779225	-0.95151	-0.14265	0.0618734
hsa-miR-500b	0.399688	1.07563	0.837948	7.63585	-1.20328	-0.112528	-1.05596	-0.493736
hsa-miR-3692-5p	0.685473	10.5025	1.95238	17.6426	10.2465	9.89078	-3.77568	-5.6507
hsa-miR-4495	-0.556308	0.409962	0.201018	-1.98319	-0.586706	-0.751576	-0.819219	-3.56218
hsa-miR-432-3p	-0.385225	0.79692	0.138069	3.60665	-1.72753	-1.34554	-1.92789	-3.32921
hsa-miR-517c-3p	0.818547	0.213478	-0.313958	0.0119751	0.389774	-0.266201	-0.0132229	8.39066
hsa-miR-99a-5p	0.228597	34.3884	4.58186	13.5146	-0.449048	0.544071	0.979474	9.66639
hsa-miR-4536-3p	0.427287	0.261879	1.52955	1.00985	1.00291	-0.606064	-1.66274	-3.40274
hsa-miR-3684	-0.147502	-0.601563	-0.401711	3.24904	-0.619258	-2.19724	-3.64388	-4.04148
hsa-miR-548h-3p	1.15919	1.39004	1.00177	-2.25293	-0.149617	1.76764	-0.74145	-1.72611
hsa-miR-4795-3p	1.46012	1.03688	1.01205	-0.243528	0.733441	0.948738	-0.61659	-0.458703
hsa-miR-3194-5p	0.447885	0.133401	-0.142067	10.676	-1.06429	-0.315843	-3.57435	-9.70744
hsa-miR-4667-3p	1.1727	1.99426	0.928419	7.79647	-0.820907	-0.42182	-3.40872	-4.32441
hsa-miR-5680	-0.75344	-0.5349	-0.560673	3.22248	-1.48583	-1.37013	-0.338577	-2.7525
hsa-miR-892c-3p	2.12272	1.14486	-0.0849508	3.0461	1.94905	0.284471	-2.84534	-3.50114
hsa-miR-6082	-0.752386	-0.3204	-0.854626	0.519314	-0.3022	-1.66937	-1.59845	-1.18573
hsa-miR-4738-5p	0.777113	0.375539	-1.08718	-4.28042	-0.131097	-1.61556	-1.27793	-1.02897
hsa-miR-603	0.799793	0.378209	0.126113	-0.882447	0.274155	-0.570768	0.441408	0.74588
hsa-miR-4709-5p	-0.425709	0.00571788	-0.246701	4.60704	-0.391979	-1.02079	-2.95475	-4.41278
hsa-miR-1909-5p	0.199964	5.60425	1.36955	11.4819	-1.06314	0.652756	-6.04456	-6.98798
hsa-miR-1914-5p	0.200065	-0.0856015	2.21859	3.50249	-2.37827	-2.18708	-5.08999	-6.84208
hsa-miR-665	0.853409	0.348858	0.56543	1.07139	-2.38467	-0.987357	-5.95618	-9.09799
hsa-miR-4712-3p	1.1043	-0.576996	-0.106955	0.463302	-1.50261	-1.46892	-3.98488	-4.45293
hsa-miR-1294	0.188508	0.0353978	1.07517	2.01035	0.358883	-0.539588	-0.618075	-1.64576
hsa-miR-4287	-0.614338	0.663828	2.48995	0.173682	-1.77999	-1.55746	-4.56918	-5.92101
hsa-miR-548k	0.64745	0.843873	-0.0205838	-2.3098	-1.40364	-1.3728	-1.77613	-2.85665
hsa-miR-5683	0.284056	-0.332774	-0.0470315	-2.03979	-0.528865	-1.18872	-2.33826	-3.2434
hsa-miR-548t-5p	2.02908	0.410126	-0.230951	0.357287	0.678915	-0.266044	6.73815	0.390577
hsa-miR-5187-3p	0.101635	1.34195	0.90954	0.418349	-0.736543	-0.402906	-1.65207	-3.56563
hsa-miR-615-3p	0.78107	1.41249	2.22222	8.86001	0.593458	-0.596931	-2.66892	-3.10634
hsa-miR-566	5.37029	0.673891	0.562281	0.803057	-1.95198	-0.40635	-4.89517	-5.6498
hsa-miR-369-3p	1.46505	1.36761	0.853178	-0.906644	0.0738225	-0.231809	0.430821	-0.614555
hsa-miR-10b-5p	0.292754	1.53198	0.816676	3.8265	-0.0646429	1.92426	-0.163984	1.87598
hsa-miR-618	0.440973	0.226551	0.243695	1.56797	0.178152	-1.95996	-1.97131	-2.55101
hsa-miR-4756-3p	1.74438	0.153228	1.71526	9.69934	-0.00509638	-0.359037	-1.61653	-1.26258
hsa-miR-302b-5p	0.464928	-0.105942	0.550806	-2.79778	-0.946249	-0.508048	-2.20166	-4.24288
hsa-miR-548az-3p	0.918308	-0.00264101	0.49889	2.98548	-0.231242	-0.571442	-1.16293	-0.201891
hsa-miR-548ah-5p	-0.322238	-0.436471	-0.21061	0.124964	0.394836	-0.942852	-0.994878	1.50901
hsa-miR-486-5p	7.27681	1.92244	2.10556	13.0304	16.4298	-2.25935	11.5504	-2.2698
hsa-miR-5002-3p	-0.283674	-0.679239	0.683104	4.89987	-0.993503	-1.61913	-5.21082	-5.09249
hsa-miR-633	-0.105575	0.329605	-0.00643857	-2.24198	-1.52485	-1.27014	-1.57197	-4.4786
hsa-miR-4315	-0.164678	-0.928268	-1.225	-1.38618	-2.06549	-2.56204	-4.23554	-6.54463
hsa-miR-626	-0.0711589	-0.809609	-1.14507	-2.82454	-1.27616	-1.66125	-4.44979	-5.79993
hsa-miR-502-3p	0.910634	6.52047	0.598247	37.006	-0.1142	1.93181	6.92374	20.3626
hsa-miR-5580-5p	0.0592997	0.858696	0.431884	0.812979	0.206592	-0.57028	0.390719	-1.59216
hsa-miR-1296	2.45944	3.19636	1.98614	10.1103	-0.848779	0.589995	-3.32211	-4.19197
hsa-miR-3119	1.31051	-0.651639	0.657228	-0.570475	-0.213639	-0.530523	-0.505426	9.05665
hsa-miR-6514-3p	0.978608	1.86629	1.02253	9.4876	-1.36417	-0.438125	-3.08206	-3.7578
hsa-miR-4645-5p	-1.57318	-1.55562	-2.36789	-3.60565	-2.94593	-2.51756	-5.8477	-8.00523
hsa-miR-513a-3p	-0.526962	0.128552	0.409499	0.830561	-1.49752	-1.3018	-3.85913	-7.24038
hsa-miR-4642	0.21463	0.386284	-0.357062	4.44437	-1.73962	-1.78591	-4.32989	-5.83104
hsa-miR-4758-5p	1.49568	2.28942	2.79259	33.7746	1.71852	0.0620388	31.0185	6.77586
hsa-miR-186-3p	-0.477176	0.310987	0.253336	0.486616	-0.472958	0.532627	-1.45207	-2.14253
hsa-miR-548ap-3p	1.40442	0.00150926	-0.243756	-1.36665	-1.28081	-0.974121	-1.90451	-2.74503
hsa-miR-548aj-3p	0.528879	-0.00314582	-0.245381	-2.82236	-0.94401	0.322522	-2.55436	-4.35841
hsa-miR-617	-0.859638	-1.06454	-0.869415	1.82009	-0.695206	-1.73958	-3.58926	-6.12817
hsa-miR-219-5p	0.790772	5.37275	5.03893	3.60556	-1.25694	-0.628294	-1.93494	-3.39826
hsa-miR-148b-5p	2.07287	-0.479727	2.25738	-0.405288	2.71533	-1.09343	-0.858445	-3.73824
hsa-miR-718	0.527169	4.16603	3.29837	51.7111	8.70741	4.42952	18.7312	15.2554
hsa-miR-5007-5p	0.363451	0.135226	-0.193136	-0.0147198	0.853117	-0.633615	-0.0749127	-0.603733
hsa-miR-4696	-1.30115	-0.478407	-0.333119	-3.46376	-1.8685	-0.682753	-0.956205	-5.22906
hsa-miR-4732-3p	1.61419	0.629214	1.22515	14.8913	-0.870869	-1.03088	-4.47304	-5.31504
hsa-miR-450b-3p	0.00184115	0.33368	0.895787	1.01656	0.336427	0.501129	-0.397061	-1.87249
hsa-miR-616-5p	0.0726782	0.194087	0.459758	-1.19559	-0.965576	-1.20381	-2.14572	-3.34752
hsa-miR-760	1.71665	2.34591	1.85894	13.5717	0.95197	0.124225	-3.40168	-8.54354
hsa-miR-6086	3.55785	42.2808	30.1038	79.9691	5.90858	3.95938	17.3908	-3.41533
hsa-miR-200b-3p	1.03115	1.20846	0.780892	8.13563	-0.60601	4.64762	2.41856	-3.67645
hsa-miR-6502-3p	0.713576	0.513434	0.439923	-0.453833	-0.515001	-1.26327	-2.15771	-3.00211
hsa-miR-593-3p	0.453339	0.0864769	-0.737602	1.2584	-1.8353	-2.27782	-3.93992	-3.56893
hsa-miR-136-3p	0.0607309	-0.608181	-0.187033	-1.0888	-1.95151	-1.54588	-1.712	-1.41293
hsa-miR-4475	-0.618957	-0.276118	-0.484635	-0.937913	-0.86661	-1.20799	-1.99462	-3.28802
hsa-miR-3191-5p	-0.399359	0.288692	0.401707	5.91843	-2.45642	-1.4789	-4.50375	-5.04701
hsa-miR-424-3p	1.59457	0.719334	1.67922	1.30382	71.6687	4.37514	25.6236	-5.30812
hsa-miR-888-5p	-1.98866	-0.456909	-0.923618	-1.00626	-2.81423	-2.91174	-5.79275	-8.04934
hsa-miR-2682-5p	-1.46316	-1.52279	-1.60841	-3.90264	-3.65141	-3.46301	-5.84232	-7.13713
hsa-miR-3138	1.35109	6.33597	1.51447	20.57	-0.0450433	-0.353292	1.53611	-4.30899
hsa-miR-5006-3p	-0.534261	-0.920919	-0.72966	-2.05927	-2.05346	-2.25447	-3.77458	-5.45037
hsa-miR-4671-3p	0.938874	0.77511	0.253834	0.676369	0.248943	-0.0142642	-0.867198	-1.00251
hsa-miR-3689a-5p	-0.96001	-0.552658	-0.764272	1.95417	-0.733837	-2.80484	-2.89243	-3.35266
hsa-miR-548as-5p	-0.68314	0.229931	0.123353	-3.39119	-2.01264	-1.67145	-0.216425	-2.40902
hsa-miR-5692c	0.319576	-0.457364	-1.70487	-2.84447	-1.91575	-3.13022	-1.23995	-3.17556
hsa-miR-4297	1.77774	0.488739	1.65951	16.5695	-0.148283	-1.14296	-4.73586	-5.19541
hsa-miR-4776-5p	1.77087	-0.22496	-0.947127	1.16659	-1.60692	-0.894517	-6.45415	-11.0817
hsa-miR-640	0.146086	0.131691	0.6706	6.79769	-1.3921	-1.73521	-3.55527	-5.07964
hsa-miR-548au-3p	-0.520712	0.6566	0.135503	0.681724	-0.135	-1.15376	-1.00815	-2.97552
hsa-miR-345-3p	1.69843	0.907922	0.595273	10.5282	-0.91208	-1.59508	4.43873	-5.08523
hsa-miR-610	-0.0692572	0.660511	0.137653	8.27592	-0.00501593	-1.44735	-3.13341	-6.39784
hsa-miR-1236-5p	2.25507	3.78688	3.11436	42.7825	3.46332	2.71512	4.59665	-5.60548
hsa-miR-5696	0.732669	0.846215	0.647743	7.19614	-1.59485	-1.8209	-1.49411	-3.13617
hsa-miR-4740-3p	0.213696	0.245142	1.00789	11.7229	-1.86598	-1.4541	-4.09086	-4.80976
hsa-miR-33a-5p	1.90955	7.70583	0.169722	23.3269	0.238382	0.364388	0.619792	-2.4438
hsa-miR-3622a-3p	0.749965	1.42322	0.784602	7.43946	-1.45989	-0.828632	-3.79548	-5.04549
hsa-miR-1303	0.731389	0.492401	1.59467	8.82487	-1.7032	-1.16034	-3.96893	-4.36736
hsa-miR-511	0.831709	0.23874	-0.00114617	-2.90322	-0.611058	-1.77296	-0.31923	-2.92213
hsa-miR-1197	-0.71805	-0.348402	-0.230957	0.0451267	-1.52845	-2.69008	-3.94289	-5.0289
hsa-miR-4724-3p	0.639367	0.472286	0.983378	-0.197318	-0.566662	-0.200531	-0.776076	-1.94188
hsa-miR-1289	-1.41913	-0.566505	-0.165076	-3.15138	-0.901589	-0.482923	-2.5885	-2.91464
hsa-miR-30a-5p	0.619094	4.35608	1.1615	9.35785	1.91386	-1.10754	-2.01124	1.70991
hsa-miR-182-3p	-0.0620013	-0.250292	-0.705567	-0.811977	-1.77564	-1.90416	-3.31194	-4.2631
hsa-miR-623	2.43284	2.5886	4.11875	22.2137	2.41935	0.352375	43.6167	19.4857
hsa-miR-568	-1.07819	-1.06519	-2.14488	-3.65223	-2.23756	-2.04782	-2.45062	-3.11209
hsa-miR-548ak	-0.181777	0.317985	-0.570003	-3.89743	-0.94649	-1.59286	0.0749781	-1.33943
hsa-miR-155-3p	-0.0836192	1.75627	0.605996	0.617821	2.16806	1.45367	5.22244	6.9248
hsa-miR-1228-5p	0.0221384	2.30256	-0.953944	10.0381	1.75771	1.17596	-0.685296	-7.24906
hsa-miR-144-5p	0.507051	-1.10208	0.129018	-0.722723	-0.59803	-0.584587	-1.49187	-3.84209
hsa-miR-4722-3p	-0.692367	-0.721348	-0.575808	0.983855	-2.43926	-2.40168	-5.6457	-6.35837
hsa-miR-4259	-0.20446	0.17354	0.440816	4.84409	-1.62094	-0.826939	-7.07715	-7.01379
hsa-miR-518d-3p	1.79274	1.28405	2.11568	0.895402	0.432114	0.0893432	1.99366	0.00580831
hsa-miR-203b-5p	0.667538	-0.293401	-0.177822	0.359609	-1.41383	-0.696156	-1.64611	-4.39856
hsa-miR-4325	-1.2145	-0.633999	-1.51402	-2.40372	-2.87499	-2.85743	-5.03891	-6.35708
hsa-miR-4766-3p	0.0971529	-0.218317	-0.66322	-3.13522	-0.985355	-0.66047	-0.63524	-1.92982
hsa-miR-548av-3p	1.28996	0.631357	0.449779	-0.404703	-0.456199	-0.0808322	3.22709	0.0909527
hsa-miR-499b-5p	2.06609	-0.767432	0.323679	-0.643582	-0.642563	-0.584493	-0.648988	-3.09197
hsa-miR-662	0.0412804	-1.04072	-0.919356	4.46084	-1.47697	-2.20835	-2.70569	-5.59398
hsa-miR-4681	-1.33268	-1.41103	-1.13072	0.387455	-2.07841	-2.47697	-4.79653	-7.65649
hsa-miR-802	-0.13726	-0.153908	0.12201	-3.28749	-0.199909	-1.36516	-1.8853	-3.7747
hsa-miR-498	1.34976	0.459706	0.835178	8.29141	0.40595	-0.0317475	1.13857	1.53035
hsa-miR-4799-3p	-0.342392	0.74176	-0.483531	-3.70061	-0.522028	-1.50458	-0.0137961	-2.13676
hsa-miR-551a	1.33149	0.350767	0.355742	-1.42149	-0.266104	-0.771255	-2.46305	-2.40892
hsa-miR-302f	0.381502	0.731904	0.942899	-1.35599	-0.421691	-0.0544931	-0.600224	-1.92295
hsa-miR-4765	-0.556225	9.13285	-0.495379	-2.30345	-0.312314	-1.11619	-1.27951	-2.80186
hsa-miR-1185-2-3p	1.62891	0.216769	0.499227	55.4579	0.434091	0.501804	7.15599	-2.70001
hsa-miR-4719	0.280003	0.856223	0.436539	-0.578548	-0.956628	-0.779059	-1.16648	-3.18435
hsa-miR-3648	0.864991	3.92741	5.33593	92.6081	10.3746	11.5471	32.0266	3.68591
hsa-miR-6509-5p	0.109648	8.63931	1.38962	13.8453	4.57691	6.17499	-5.8748	-9.59739
hsa-miR-4678	1.18829	0.436474	1.21453	-0.706426	-0.126503	-0.0692179	1.1318	0.237005
hsa-miR-548h-5p	-0.219779	-0.91979	-1.08797	-4.32951	-1.49925	-1.39654	-1.13239	-2.4835
hsa-miR-3529-3p	0.379174	0.330179	0.365119	2.06469	-0.606832	-0.484947	-0.336609	-3.24806
hsa-miR-377-5p	0.373697	0.597366	-0.520195	-0.423648	-1.53767	-1.55644	-1.61395	-2.28631
hsa-miR-1178-3p	0.897957	0.530845	1.68922	2.18912	-0.0878594	-0.364657	-2.91296	-2.9066
hsa-miR-518b	0.749534	0.754347	-0.132508	-2.3359	-1.28036	-0.340471	-4.9638	3.95263
hsa-miR-103a-2-5p	0.40653	0.755406	0.528919	5.03425	0.242286	-0.970162	-4.66829	-6.38448
hsa-miR-5589-3p	0.887074	0.677512	-1.36952	8.97493	-1.29787	-2.85265	-5.69425	-8.00869
hsa-miR-4295	0.372591	-0.0471237	-0.092425	-2.56163	-1.51106	-1.16332	-2.5955	-3.34643
hsa-miR-32-5p	0.449635	15.7911	3.62147	41.4201	20.0087	1.54477	-1.64941	-5.61253
hsa-miR-4798-5p	-0.897035	-0.744192	-0.830687	-2.49819	-2.09424	-1.7866	-2.04962	-3.70735
hsa-miR-501-5p	1.62595	5.6265	3.65794	12.6941	0.120159	0.810463	2.15384	2.46706
hsa-miR-657	1.15307	-1.2212	-0.0217829	0.413475	-1.99456	-2.4255	-4.75056	-5.73049
hsa-miR-448	-0.989516	-0.460876	-0.735791	-4.16671	-0.723496	-0.805903	-2.04239	-4.93505
hsa-miR-3975	0.94906	-0.0351618	0.836064	4.66085	-1.37141	-1.82605	-3.0634	-4.74644
hsa-miR-1265	-1.08607	0.475773	-0.245491	-1.82556	-1.21807	-2.00689	-1.32891	-3.06226
hsa-miR-3943	-0.286422	-0.915656	0.727635	-2.61511	-1.65531	-1.26417	-1.82919	-4.28973
hsa-miR-491-3p	0.822287	0.373951	2.33422	6.03068	-0.527506	-1.34322	-1.90527	-1.79812
hsa-miR-4446-5p	-0.948585	1.39694	-0.251463	2.28243	-1.70865	-2.32187	-4.12329	-6.28985
hsa-miR-4713-5p	0.161119	-0.300817	0.99925	11.8652	-2.18888	-2.36328	-4.6913	-6.13604
hsa-miR-30b-3p	1.10141	3.59263	1.81031	9.8488	1.38642	2.75195	-0.026701	-2.38193
hsa-miR-4743-5p	1.02261	-1.2107	-0.64866	5.4213	-0.747393	-1.26414	-3.43544	-7.74421
hsa-miR-5001-3p	0.0734628	-0.63589	-1.24194	-1.15079	-1.91681	-2.40651	-4.63372	-5.90605
hsa-miR-548q	-0.986221	-1.1645	-1.3743	5.40347	1.18576	0.0425596	-3.96893	-6.47899
hsa-miR-4539	1.05932	-0.239675	0.406232	-0.144502	1.80456	-1.37466	-1.67486	-9.59191
hsa-miR-3154	1.99378	5.94042	4.16279	11.3054	-0.00469635	1.26425	-4.21215	-9.89158
hsa-miR-33b-5p	0.332424	-0.254381	-0.993519	-1.95521	-0.877335	16.5279	-2.63338	-4.9501
hsa-miR-769-3p	1.52004	0.0575021	1.51293	5.56615	-1.28206	-0.453892	-4.35648	-3.31179
hsa-miR-548am-3p	0.221943	0.295407	-0.270606	-3.31289	-0.312505	-0.543371	1.83215	-0.709154
hsa-miR-3118	-0.010251	-0.212683	0.214431	-3.93768	-0.957121	-0.984772	-2.68735	-3.69867
hsa-miR-6510-3p	-0.117434	0.779461	0.556509	-0.104774	-1.98881	-2.02875	-4.054	-4.69192
hsa-miR-548ao-3p	-0.0227293	-0.108744	0.144864	0.119336	-1.50114	-0.71366	-1.76376	-3.69275
hsa-miR-212-5p	-1.01874	0.0152472	-0.506037	1.35456	-0.928735	-0.626327	-2.29025	-5.01045
hsa-miR-555	-1.87222	-0.974511	-1.44749	-2.52679	-3.21315	-2.47213	-4.42397	-7.35594
hsa-miR-4448	1.16265	1.41289	4.3574	6.59822	-1.10084	0.204236	-4.74936	-5.48279
hsa-miR-4761-3p	-1.25256	-0.22848	-1.0516	-1.31147	-2.4457	-2.27981	-2.4483	-2.40096
hsa-miR-214-5p	-0.0383975	0.415604	-0.0362732	1.0087	-0.911238	-1.68292	-2.75716	-4.56017
hsa-miR-1284	1.49324	0.239774	-0.0949754	2.72776	-1.21116	-1.25063	-3.40176	-2.53778
hsa-miR-4320	-1.0727	0.00403616	-0.562522	-0.642912	-0.521811	-1.05775	-2.36785	-3.05101
hsa-miR-3529-5p	-0.94886	-0.637384	-0.638547	-2.30179	-1.11598	-1.60358	-1.57105	-1.88659
hsa-miR-642b-5p	0.867375	0.838973	1.01933	3.3544	-0.47623	1.07488	-1.91343	-3.63932
hsa-miR-4712-5p	2.35231	0.363708	0.687565	0.591313	0.384867	-0.527563	0.553494	0.145227
hsa-miR-512-5p	-0.996499	-0.427764	-0.214951	-3.00455	-2.71542	-1.04308	-4.36191	-4.96535
hsa-miR-200c-3p	2.69079	8.05218	2.36579	6.69636	1.31625	3.71694	0.22134	-6.46673
hsa-miR-4789-5p	2.66608	0.0720593	-0.263081	-0.286257	-0.911148	-1.37399	-1.6654	-3.73883
hsa-miR-224-5p	0.800582	1.18474	1.46542	1.13352	-0.0578488	-1.04916	-2.88981	-1.94041
hsa-miR-3137	1.99773	2.81773	3.1923	13.0766	0.201777	1.52815	0.783771	-4.28931
hsa-miR-5708	2.20842	1.67219	1.30904	13.7873	-0.643788	-0.997628	-4.6998	-6.4933
hsa-miR-4680-3p	-0.333627	-1.59891	-1.22819	-3.56457	-1.28045	-1.11359	-2.54654	-4.49558
hsa-miR-3913-5p	0.353932	-0.157918	-0.46925	-1.81218	-0.80537	-1.25319	-2.93588	-5.65868
hsa-miR-1287	1.89291	0.390291	0.242997	3.98358	-1.21767	-1.91844	-4.9211	-5.5209
hsa-miR-579	-0.368933	-0.527435	-0.878377	-2.77824	-1.88195	-1.40954	-2.44409	-3.77767
hsa-miR-3117-3p	-0.933974	0.375423	0.788585	2.47327	-1.19598	-2.19566	-3.41933	-5.2664
hsa-miR-6072	-0.044105	-0.328971	1.02593	5.12856	-1.89896	-1.93878	-4.88503	31.8275
hsa-miR-2964a-5p	-0.532699	0.0728265	-0.18433	0.890514	-2.79102	-2.41158	-3.70894	-6.10488
hsa-miR-5003-3p	0.380903	1.54649	2.7077	19.2324	-0.0603808	0.434573	14.5818	2.32494
hsa-miR-4473	-0.222669	-0.0367286	0.0719812	-1.98738	-1.07175	-1.63588	-3.324	-5.85398
hsa-miR-504	0.594018	0.1162	-1.14657	2.84472	-1.6495	-2.6274	-4.62239	-5.73631
hsa-miR-4676-3p	-0.504431	-0.51538	-0.329274	0.344526	-1.96085	-2.24753	-3.2027	-4.78923
hsa-miR-647	-0.203206	-0.280521	0.627934	2.42491	-0.996959	-0.682899	-3.52739	-4.94546
hsa-miR-676-3p	1.51354	-1.47812	-1.94575	-3.31843	-2.25292	-1.63839	-3.73406	-5.19409
hsa-miR-4684-5p	-0.240367	-1.0131	-0.568074	-1.59365	-1.73561	-2.53388	-3.83812	-5.43258
hsa-miR-6503-3p	-0.414416	3.45073	-1.12133	42.4264	-2.9489	-1.225	-4.7755	-8.92702
hsa-miR-668	-0.368798	0.151137	0.698891	6.33234	-1.72676	-2.40049	-5.09025	-5.62946
hsa-miR-377-3p	0.462841	1.21315	-0.00485392	3.78292	-1.99967	-1.14301	-5.41594	-3.70489
hsa-miR-429	-0.535041	-0.685202	-1.00839	-0.89102	-1.2609	-1.37752	-2.09141	-3.64225
hsa-miR-218-5p	1.22942	1.61075	0.487351	5.82822	0.174835	-0.59778	-1.10561	-3.66632
hsa-miR-3189-3p	1.78821	-1.36071	-0.234032	5.66356	-2.25639	-1.78896	-2.94686	-7.5887
hsa-miR-6508-3p	-0.203982	-0.417224	-0.671076	-4.43395	-1.83118	-1.83098	-3.64312	-3.805
hsa-miR-3672	-1.11798	-1.16415	-1.45237	-3.00282	-1.91564	-2.23429	-3.3887	-4.70798
hsa-miR-181a-2-3p	0.216985	4.10538	5.11729	9.54187	-1.65113	38.2132	-3.23833	-5.39068
hsa-miR-493-5p	0.904866	0.912595	-0.577312	1.6201	-0.993221	-1.86865	-1.91758	-2.62102
hsa-miR-335-5p	0.342391	12.3277	6.07643	12.052	-2.5754	-2.41749	-6.23112	-8.87325
hsa-miR-516a-3p	-0.822735	-1.05088	-1.03633	-0.797797	-1.39312	-2.0908	-2.86713	-5.82721
hsa-miR-548j	-0.410311	-0.0174028	0.00770539	-0.71597	-0.791332	-1.6968	-1.27281	-3.35858
hsa-miR-628-3p	0.199892	-0.530171	-1.84389	-3.4204	-2.5746	-2.94355	-6.66255	-8.17269
hsa-miR-451b	-1.26707	1.43952	-0.623621	10.4456	-2.07545	-1.2841	-5.41487	-6.38187
hsa-miR-2355-5p	-0.146586	-0.0303066	-2.07529	2.8909	-3.55442	-2.72283	-7.84978	-9.66406
hsa-miR-944	-0.44302	-0.729223	0.215149	-3.87929	-1.03943	-1.23879	-0.586657	-2.35386
hsa-miR-4670-3p	-0.583581	0.237423	0.668559	-2.13305	-1.3838	-0.902564	-1.86534	-2.89487
hsa-miR-3691-3p	-0.693665	-0.513215	-0.2849	1.57349	-1.95744	-2.48487	-4.02911	-4.82016
hsa-miR-6129	-1.01592	-0.171623	-1.86982	3.34473	0.225718	-1.22024	-1.21604	-3.17345
hsa-miR-4512	1.62198	-0.17749	0.751912	10.5297	-1.78866	-0.428115	3.54196	-1.93534
hsa-miR-891b	-1.11191	1.02337	-0.985809	-0.343819	-0.892145	-0.898747	-3.2311	-4.67986
hsa-miR-3921	-0.664065	-0.784785	-0.674103	1.86996	-1.32444	-1.25628	-4.66286	-5.74574
hsa-miR-1224-3p	0.919136	2.05199	1.37018	3.56904	-0.441009	-0.690962	-2.57133	-2.67825
hsa-miR-5689	0.291333	-0.440671	0.95964	0.665917	-1.61539	-1.22541	-1.85212	-5.65758
hsa-miR-876-3p	-1.00504	-1.63869	-0.380799	-5.1298	-2.19922	11.8344	-3.80655	-5.50936
hsa-miR-3074-3p	-1.53201	-0.910719	0.0733106	2.16423	-3.75326	-4.12088	-3.79738	-7.7457
hsa-miR-4524a-3p	-0.15562	0.0268943	0.341486	-1.09794	-0.793592	-1.49291	-3.6236	-3.27366
hsa-miR-1245a	0.259202	-2.02073	-1.14625	-3.73834	-0.789461	-1.9417	-1.62593	-3.92478
hsa-miR-3607-5p	-0.858727	2.39218	1.78032	0.828636	0.35072	0.283442	-0.973548	-6.3703
hsa-miR-1273e	1.3907	-0.710141	2.11529	4.9181	-1.79221	-0.81254	-7.34636	-10.5476
hsa-miR-5197-5p	-0.227729	0.661424	0.0759753	-1.14682	-1.48672	-2.13825	-4.27553	-6.76513
hsa-miR-1538	1.27977	1.5899	2.14197	3.88808	-0.682458	-0.14466	-2.57889	-4.63913
hsa-miR-3685	-0.215765	0.310029	1.12393	3.74234	-1.48177	-1.63551	-4.72148	-6.12032
hsa-miR-1273a	-0.0627583	-1.74069	-0.919794	-3.30198	-1.93875	-1.58881	-2.61711	-4.98659
hsa-miR-539-5p	1.66487	1.26032	1.35936	8.15377	2.98019	0.0556861	-0.728071	-3.47249
hsa-miR-106a-3p	0.126415	1.60709	0.601754	-0.848106	-0.967072	0.986853	-2.63174	-4.84317
hsa-miR-4800-3p	-0.955239	0.895527	0.345857	5.48975	-1.12829	-2.55585	-5.44266	-5.5905
hsa-miR-99b-3p	0.113114	0.307838	0.737072	15.6734	0.448435	-1.37881	12.9477	1.35356
hsa-miR-4666a-5p	-0.130197	0.195861	0.0925219	4.08114	-0.735275	-0.466232	-1.75051	-3.58902
hsa-miR-30d-3p	-0.0246586	2.38366	1.83875	4.00767	0.0821108	0.342976	-2.21093	-4.57088
hsa-miR-4282	-1.57876	-0.325404	-0.390198	0.971221	-2.93162	-2.95816	-3.20339	-6.75543
hsa-miR-5587-5p	-0.591482	2.5836	2.27475	16.9047	-0.682974	-1.05239	3.18499	-7.71368
hsa-miR-873-5p	0.617379	0.49812	3.71179	-0.510732	-0.970023	25.8743	-3.41125	-4.90922
hsa-miR-1206	-0.126502	-0.467714	-0.205623	-2.11746	-1.47028	-1.14953	-1.49949	-3.59295
hsa-miR-562	0.0123385	0.21546	-0.544937	0.970917	-1.11782	0.0851415	-0.67233	1.7276
hsa-miR-4794	-0.467228	-0.552598	-0.526717	-2.49307	-1.72647	-2.44976	-4.89942	-6.30862
hsa-miR-1245b-5p	-0.764513	-0.224991	-0.727185	-3.57066	-1.62845	-1.89549	-2.65872	-4.32542
hsa-miR-93-3p	1.55219	1.15051	-0.121893	4.3067	-2.69885	-1.42691	-4.27234	-6.75452
hsa-miR-660-3p	-0.692585	1.97356	-1.56939	13.4492	-1.56653	-0.820989	-2.72696	-2.54306
hsa-miR-542-3p	1.65002	10.7144	1.7899	19.4651	-3.18823	-2.22301	-4.88928	-6.41513
hsa-miR-5699	-0.774298	0.228077	0.801775	3.102	-1.39934	-1.5876	-3.14731	-2.64545
hsa-miR-4708-5p	-0.0336441	-0.469539	0.328571	2.40384	-1.62472	-2.22599	-5.36769	-4.44327
hsa-miR-619	-0.99246	1.83522	-0.836771	1.31456	-1.40139	-1.91309	-2.00972	-3.27969
hsa-miR-1183	2.20775	0.852073	1.61183	13.1398	-0.709249	0.309779	-1.14448	-3.84472
hsa-miR-3158-3p	-0.764444	-0.51732	-1.00548	-0.119099	-1.65223	-1.67345	-4.01239	-7.72608
hsa-miR-4482-3p	-1.30034	-0.0641343	-1.67452	3.31904	-3.38336	3.06593	-6.56345	-8.51552
hsa-miR-503-3p	-2.38138	-2.16903	-2.44353	-4.79004	-4.09328	-3.60938	-6.6763	-9.0135
hsa-miR-4735-5p	-0.870343	-0.728242	-0.928987	-4.5283	-2.41704	-2.54512	-2.8868	-3.38087
hsa-miR-5687	0.358543	0.882799	0.536996	-0.342001	-0.300515	-1.23845	-2.61401	-3.98256
hsa-miR-549a	-0.249858	2.71349	-1.5226	-4.69487	-1.7598	-2.17469	-4.75119	-6.30611
hsa-miR-4733-5p	-2.15226	-1.56973	-1.13992	1.67494	-1.65622	-0.963949	-3.74394	-5.81876
hsa-miR-561-5p	0.493163	0.600048	0.907715	4.47297	-0.424524	-1.57801	-0.622809	0.155553
hsa-miR-3942-5p	2.67461	0.200854	-0.0233985	-1.40045	-0.69414	-0.607252	-1.55491	-2.2991
hsa-miR-450a-3p	-0.1982	-0.197115	-0.883553	-1.58632	-1.34613	-0.499645	-1.03269	-4.6262
hsa-miR-194-3p	0.8929	0.662229	0.508974	2.52046	-1.66349	-1.25637	-2.83981	-5.98432
hsa-let-7g-3p	1.26735	-0.145958	-0.642046	2.5997	-2.69382	-1.5962	-5.0935	-6.04968
hsa-miR-431-3p	1.03192	3.12372	1.37331	1.87174	-1.07781	0.924212	-2.90151	6.22432
hsa-miR-4705	-0.0532214	0.47563	0.539922	-1.66499	0.0188086	-0.679938	-0.174469	-1.44649
hsa-miR-637	-0.740089	0.0616503	-0.58879	2.98903	-2.86175	-1.78964	-1.81027	-4.03344
hsa-miR-1261	-1.39977	-1.17582	-1.80819	-1.59997	0.538223	-0.571817	-3.54346	-6.90832
hsa-miR-578	-0.299915	-0.374253	-0.881609	-1.61734	-1.10748	-1.16555	-2.92478	-4.98839
hsa-miR-5702	1.55261	-1.15406	-0.818789	-0.505238	-2.80662	-1.89923	-5.96126	-9.58763
hsa-miR-95	-0.245184	4.46861	2.17973	-1.61099	10.2241	0.326719	10.8194	-4.311
hsa-miR-382-5p	0.698975	-0.28803	0.189794	10.1102	0.736672	-1.34725	5.54249	-2.59167
hsa-miR-205-5p	-0.531622	0.215943	0.250594	0.452081	-2.2975	-1.78118	-4.57422	-6.6524
hsa-miR-4786-3p	0.22737	-0.65952	0.697232	-1.04557	-2.3525	-1.30784	-1.38244	-4.66506
hsa-miR-143-5p	0.787589	-0.0748376	0.439761	1.48013	-0.71551	-1.07572	-2.68751	-5.74386
hsa-miR-297	-1.85336	1.15295	-2.5346	-4.44	-2.37363	-1.00965	-3.28248	-6.69103
hsa-miR-105-5p	-1.93388	-1.84352	-1.12768	0.47585	-2.46489	-3.55524	-5.96966	-5.42256
hsa-miR-5579-5p	-0.208313	-0.660611	0.433385	0.0218887	-1.06927	5.09457	-1.81337	-2.10578
hsa-miR-4279	0.417186	-0.124131	0.852276	0.98888	-2.14289	-2.17944	-5.47887	-5.27509
hsa-miR-4480	-0.52281	-0.166156	-0.433017	-2.2308	-0.945452	-1.76609	-3.75148	-5.06748
hsa-miR-3916	-0.504864	-1.09268	-0.561878	-3.03458	0.0408736	-1.43874	-2.50739	-3.446
hsa-miR-4288	-0.206352	-1.06485	-0.745704	0.371343	-1.04051	-2.60997	-2.88617	-5.12586
hsa-miR-378h	-1.2537	-1.27101	-1.27862	1.88785	-2.3306	-2.89482	-5.23922	-5.93687
hsa-miR-653	0.674308	-0.111289	-0.653816	-0.864218	-1.22082	-2.20616	-4.61684	-5.93917
hsa-miR-515-5p	-0.869314	-0.740262	-0.96564	-3.74131	-0.258355	-2.16082	-4.35697	0.78883
hsa-miR-192-3p	0.0614381	0.729129	-0.276487	0.785748	-1.8833	-0.840272	-5.6094	-6.59198
hsa-miR-4524b-5p	1.74111	-0.496946	0.153702	2.81158	0.167468	-2.29179	-5.14186	-6.72118
hsa-miR-6504-3p	-1.17021	-1.22391	-0.993352	-0.308468	-2.45088	-2.88754	-5.33336	-7.36989
hsa-miR-4740-5p	-1.66467	0.903278	-0.657682	7.60174	-2.85752	-2.08918	-5.48044	-7.89223
hsa-miR-4718	-2.39439	-1.70678	-2.97752	-3.36299	-4.06952	-4.45358	-8.4072	-11.5903
hsa-miR-4671-5p	0.96203	-0.614803	-0.654318	-0.689809	-0.776328	-1.96921	-0.441304	-4.27162
hsa-miR-3136-5p	0.944489	2.71413	1.07901	2.74486	-0.959795	0.108504	-3.20305	-3.64787
hsa-miR-30c-2-3p	0.10217	-0.489936	-1.9969	2.49512	-0.844359	-1.00446	-2.12395	-4.85293
hsa-miR-4477b	-1.01431	0.0988894	-1.01019	-3.28396	-0.983201	-1.19076	-1.8714	-3.80878
hsa-miR-151a-5p	-0.359767	115.045	7.71158	60.5542	70.4191	26.0901	90.8512	43.8455
hsa-miR-3180-3p	-0.932497	-2.3952	-0.645769	1.06239	-1.73681	-2.72432	-4.61309	-6.82611
hsa-miR-92a-2-5p	0.126366	0.144411	-0.597939	-0.743835	-1.346	-1.24496	-2.50301	-3.63363
hsa-miR-3664-5p	-0.564647	-0.352475	-0.933884	-5.2976	-1.72811	-1.32474	-2.80909	-1.75042
hsa-miR-548ax	-0.0283318	-0.200633	-0.293729	-4.13423	-1.75009	-1.77788	-2.81117	-2.82481
hsa-miR-2113	-0.130274	1.00224	0.523882	4.36765	-1.96763	-1.72484	-3.70854	-5.76377
hsa-miR-1307-5p	-0.668884	0.89553	0.0464315	17.2756	-1.95146	-2.35832	-3.66957	-7.45335
hsa-miR-5011-5p	59.6764	1.76587	0.27235	3.8501	-1.90972	-1.55808	-4.40902	-4.91678
hsa-miR-4777-3p	1.45212	0.316137	-0.653025	-2.88108	-1.2259	-0.885934	-2.26582	-4.99353
hsa-miR-4540	-0.111901	0.490154	0.69457	1.98385	-0.54146	-1.65402	-3.52288	-4.4814
hsa-miR-3688-3p	0.452574	0.321994	-0.53288	1.33899	-1.78897	-1.29127	-3.7589	-5.70356
hsa-miR-4643	-0.728767	-0.850884	-1.23921	-4.23908	-2.00511	-2.75035	-3.77877	-6.15951
hsa-miR-146a-3p	0.408058	0.436839	0.851183	-0.180325	-0.132432	-0.0531388	-0.876372	-2.98047
hsa-miR-1257	-0.487902	-0.533554	-1.13075	-2.76602	-1.73277	-1.37499	-3.12376	-3.59414
hsa-miR-4764-3p	-0.979965	-1.0329	-1.8672	-2.70906	-3.02135	-3.1063	-4.34648	-5.5364
hsa-miR-3675-5p	-0.187015	-0.872953	-1.35241	-2.5436	-2.38039	-2.67563	-3.84217	-5.05971
hsa-miR-525-3p	-0.285542	-0.771783	1.05911	-3.05273	-1.09842	-1.00274	-3.95492	-4.17369
hsa-miR-3152-5p	-1.09696	-1.3799	-0.392585	-1.47023	-1.47693	-1.21163	-4.82006	-5.80708
hsa-miR-571	1.30878	-0.580774	0.126576	4.647	5.23878	3.23157	0.419264	-1.66386
hsa-miR-2355-3p	-0.0963124	1.13616	-0.837352	-0.905247	-1.44155	-1.40764	-3.29182	-4.45379
hsa-miR-548x-3p	-0.676146	0.556201	0.130921	-1.64611	-1.24857	-0.9158	-4.45118	-4.72713
hsa-miR-513c-3p	0.677296	0.356297	0.0549186	-1.32292	-0.38207	-1.84003	-2.4743	-4.20654
hsa-miR-512-3p	0.0236193	3.566	7.16601	5.55898	2.2359	1.31083	-0.174516	11.3839
hsa-miR-632	-0.0830465	-0.581871	0.609757	2.26335	-0.906174	-1.64491	-3.07077	-5.90973
hsa-miR-496	-0.37214	-0.0465227	-0.78696	-1.53738	-1.79646	-2.23632	-3.03694	-4.90187
hsa-miR-4474-5p	0.181676	-0.330954	-1.45264	-1.35581	-0.655527	-2.0979	-2.42547	-4.91653
hsa-miR-3945	-0.0607546	1.77005	0.332722	3.60318	0.0671605	0.275735	-1.01359	-2.3154
hsa-miR-122-3p	0.417692	-0.677185	1.1465	-0.436845	-1.01995	-0.882017	-2.25966	-4.1642
hsa-miR-4304	2.41843	0.996198	0.927631	5.27731	-3.27685	-2.54088	-5.97387	-9.50725
hsa-miR-3133	-0.833377	-1.30924	-0.652222	-1.11348	-1.55348	-2.11674	-1.93299	-4.55539
hsa-miR-545-5p	-0.647802	-0.61869	-1.2923	-1.73802	0.243994	-0.173629	-1.14568	-2.64725
hsa-miR-4785	0.509525	2.52594	-0.53483	14.6722	-1.92353	-1.2125	34.148	19.5753
hsa-miR-1910	0.710689	2.6508	2.96132	10.8559	-2.01216	-1.35567	-3.37074	-5.5597
hsa-miR-3927-3p	-0.535902	-0.974368	-0.974362	-3.34281	-1.43729	-1.99269	-0.831947	-2.87111
hsa-miR-4487	-0.586182	-0.561515	-1.29968	7.56285	-2.44518	-2.25733	-5.22911	-10.449
hsa-miR-1244	-0.565849	-1.4859	0.297495	-0.256033	-1.77573	-2.07543	-2.79032	-3.5681
hsa-miR-6083	-0.123409	-0.5713	0.237292	10.3823	-1.33991	-1.50333	8.70241	0.943313
hsa-miR-300	-0.73072	-0.132032	-1.14986	0.256087	-2.65123	-2.87968	-4.70108	-5.6299
hsa-miR-6512-3p	0.967999	-0.061516	1.0459	0.769146	-1.32743	-1.4378	-2.82417	-4.27357
hsa-miR-4272	-0.974663	-1.51975	-1.10604	-4.61503	-2.36413	-3.21966	-3.98214	-4.74
hsa-miR-183-5p	11.6007	-0.262812	-0.734836	-3.29255	-1.85089	-2.57687	-2.24799	-5.02625
hsa-miR-449a	0.330338	0.716749	0.531415	6.29759	-0.381379	-0.403682	-2.26226	-3.48618
hsa-miR-3619-3p	0.0301161	0.324344	-0.553614	3.08707	-1.43201	-0.98326	-5.01661	-7.49897
hsa-miR-490-5p	1.06913	-0.694171	-0.811611	9.5809	-2.83943	-2.98268	-4.64487	-6.20147
hsa-miR-642a-5p	-0.354148	-1.05151	0.468806	3.42733	-1.38777	-2.35369	-3.45869	-5.54744
hsa-miR-3935	2.31904	3.46266	1.05394	17.0196	-2.42121	0.307775	29.8711	17.6429
hsa-miR-615-5p	-0.523535	-1.38894	-2.17692	-5.62759	-4.54977	-3.26139	-7.10851	-9.64998
hsa-miR-4509	-1.40542	-1.89481	-2.29922	-4.81927	-2.59177	-1.90501	-3.6072	-3.98169
hsa-miR-5094	0.123637	-0.808169	-0.281562	3.71964	-1.73096	-2.47957	-2.5547	-4.07999
hsa-miR-4715-3p	0.636419	-1.58304	-0.981277	-2.95139	-2.34537	-2.71763	-3.66286	-5.7773
hsa-miR-4496	0.651006	1.69704	2.17145	14.2626	3.68852	1.46236	5.75485	-4.20899
hsa-miR-5092	-1.04315	0.116945	-1.99892	-1.77427	-0.482579	-1.59742	-5.03959	-7.08116
hsa-miR-34a-3p	-0.917793	-0.198933	-0.455976	4.59863	-2.9531	-1.3656	-3.11863	-6.15508
hsa-miR-708-5p	-2.0329	-1.67303	-1.80949	0.616309	-1.20954	-3.16476	-4.23428	-6.65217
hsa-miR-3922-5p	-1.08549	-1.80115	-2.59686	-0.515567	-4.01497	-3.56863	-8.01507	-11.3084
hsa-miR-4735-3p	-1.06772	-0.894861	-0.646154	-2.28742	-1.45338	-1.92716	-2.95664	-2.42126
hsa-miR-3908	-1.11527	-0.250095	-0.47951	-0.827774	-1.12536	-1.16041	-3.04419	-3.20988
hsa-miR-513c-5p	0.722098	1.42151	1.17634	9.17753	0.396226	-0.264448	-2.96377	-5.51442
hsa-miR-4529-5p	-2.40022	-0.981745	-2.83573	-4.52699	-2.84498	-3.42306	-7.35434	-8.71805
hsa-miR-3669	-1.05738	-1.51848	-0.850074	-5.50072	-2.01944	-2.08265	-3.05166	9.64857
hsa-miR-4754	0.878132	0.329415	0.599924	2.68368	-1.45174	-1.68571	-4.80304	-7.19086
hsa-miR-581	0.575536	-0.74564	-1.02677	-1.54664	-1.88302	-1.65773	-3.76995	-5.03886
hsa-miR-5011-3p	0.436217	-0.944989	-1.14664	-3.80769	-1.4837	-1.70903	-3.97313	-4.45685
hsa-miR-2681-5p	-1.77771	-0.779714	-2.44552	-2.99433	-3.2796	-2.2949	-5.35827	-5.68662
hsa-miR-5697	-1.6146	-1.2649	0.112321	-3.66957	-2.20905	-1.59959	-5.11303	-6.1733
hsa-miR-499a-3p	-1.63557	-1.05967	-1.8942	-3.89137	-2.72367	-2.8893	-5.40708	-8.15642
hsa-miR-489	3.10313	-1.06131	-0.764266	-0.990051	-1.43793	-2.4584	-5.07377	-5.61302
hsa-miR-411-3p	-1.07684	-0.600245	-1.49529	2.78651	-2.43894	-2.15844	-5.52798	-6.58895
hsa-miR-122-5p	0.537921	-0.240294	-0.589806	3.74098	1.23204	0.00114537	-1.48984	-5.48511
hsa-miR-3942-3p	-0.116137	-1.44926	-1.64763	-3.66924	-1.73685	-2.65887	-3.92127	-5.51125
hsa-miR-508-3p	-1.84241	-1.18348	-2.09132	-1.98075	-3.26266	-2.97402	-4.60183	-6.32071
hsa-miR-3938	-0.970243	-0.699087	-0.599472	18.3786	-1.6952	-1.91822	-3.7432	-6.31677
hsa-miR-1237-5p	-1.9008	-2.14618	-2.73189	11.1662	0.567752	-3.52336	-9.2241	-12.9241
hsa-miR-3140-5p	-0.42786	-0.445218	0.292576	-3.07742	-0.909353	-1.88083	-1.95359	-4.64238
hsa-miR-5692b	-1.0657	-1.03764	-1.41505	-1.48876	-2.03584	-1.43475	-3.44982	-4.84424
hsa-miR-675-3p	0.802311	0.19041	-0.704489	5.07917	-1.95063	-2.19797	-6.02573	-4.23457
hsa-miR-887	-0.933748	1.067	0.786557	12.4958	-1.32176	-0.98805	-5.77028	-8.32388
hsa-miR-1180	-1.05216	0.923516	-0.148834	16.5848	2.95674	0.0919699	10.6083	-0.10625
hsa-miR-409-5p	-0.580996	0.527528	-0.47584	-2.58422	-1.79811	-2.82306	-4.06373	-6.41246
hsa-miR-4771	-0.655734	-0.187698	-0.551829	0.53837	4.28386	-1.53509	-2.39197	-3.66777
hsa-miR-9-5p	-0.966217	7.6598	-0.922374	57.1113	20.3856	1.00028	1.10664	-3.48574
hsa-miR-1273d	1.99033	-1.07088	-0.316391	-4.11075	-2.62074	-1.95796	-4.95268	-5.28762
hsa-miR-3170	-2.24989	3.18784	-0.328249	-3.99708	-1.54601	-1.43859	-6.6353	-8.82841
hsa-miR-6503-5p	-0.316466	0.285466	-0.660135	3.46867	-1.2984	-2.21333	-6.2808	-6.99823
hsa-miR-1273g-5p	0.207	-1.94014	-1.25937	-3.0127	-3.45108	-0.886089	-4.22262	-8.95535
hsa-miR-185-3p	-0.213836	-0.964565	1.14143	3.33995	-1.19507	-2.22961	-4.41728	-4.03178
hsa-miR-4704-3p	0.215335	0.965816	0.669625	-0.739023	-0.756198	-1.72586	-3.03355	-4.7798
hsa-miR-3186-5p	-0.605805	-0.407469	-0.252433	1.7464	-0.970796	-1.58561	-4.12209	-5.68456
hsa-miR-4762-5p	-0.302795	-0.865312	-0.316628	-2.40633	-2.17215	-2.00588	-4.90993	-4.6753
hsa-miR-1271-5p	-0.81405	8.54691	6.87752	4.18315	0.983181	7.50088	-1.41911	-7.66973
hsa-miR-591	-1.05021	0.206905	-0.597014	-1.32409	-1.36208	-1.49759	-1.97688	-3.37969
hsa-miR-3167	-1.00646	-0.993199	-1.1862	-1.93612	-2.5629	-2.0524	-4.35813	-4.53394
hsa-miR-3714	0.0140146	1.03367	1.70853	5.98379	-1.62131	-0.434093	-2.91596	-4.47961
hsa-miR-766-5p	-0.765757	0.859985	-0.398092	6.69915	-0.551754	0.18855	-2.23662	-4.05188
hsa-miR-492	-0.555832	-0.843686	-0.613473	4.77021	-1.92237	-2.2259	-2.44489	-5.57551
hsa-miR-5681a	-1.33225	-0.649688	0.594094	4.45582	-2.27269	-1.04512	-2.43214	2.50411
hsa-miR-4328	-0.312943	-1.01959	-0.730598	-3.47834	-1.86725	-1.88227	-3.89922	-5.89287
hsa-miR-205-3p	-0.376119	15.3542	4.15261	22.6269	15.8897	21.9536	-5.08444	-8.10074
hsa-miR-200c-5p	-1.24459	-1.08583	-0.290748	-0.90796	-1.87163	-3.19433	-4.10002	-5.99669
hsa-miR-5088	-0.54833	6.4813	0.91136	13.6437	6.35895	6.2973	-2.05009	-6.7503
hsa-miR-4707-3p	-0.782168	-1.26173	-1.73495	-0.705108	-2.79403	-2.66936	-5.95093	-7.20702
hsa-miR-3667-5p	-0.609361	2.27979	0.0365009	9.04882	3.31089	1.1141	4.1797	-0.271089
hsa-miR-525-5p	-0.0590131	-0.0549968	-0.670552	0.397245	-1.86046	-1.45034	-3.94094	10.6388
hsa-miR-4776-3p	-0.111635	-0.976761	-0.710993	1.92138	-2.37407	-1.26903	-4.76721	-6.28688
hsa-miR-1307-3p	0.233722	1.10068	0.324422	24.6743	0.340586	-0.605852	45.8981	19.2791
hsa-miR-548ay-3p	-1.89415	-1.60793	-1.39065	-2.77228	-0.941237	-3.56861	-4.16645	-5.32109
hsa-miR-216a-3p	-0.733135	2.70399	-0.525085	0.12276	-0.412599	-1.8354	-2.07778	-3.9629
hsa-miR-3622b-3p	-0.232767	0.706087	0.543032	8.2711	-2.02932	-1.18546	-4.55914	-4.80614
hsa-miR-4329	1.94891	-3.23e-05	1.20851	4.14403	-2.18136	-2.66941	-6.70222	-8.39475
hsa-miR-3155a	-0.380028	5.60497	-2.04088	14.9532	-3.41306	-3.74995	-6.62083	-9.51035
hsa-miR-3972	0.942718	0.0506536	0.546178	3.98069	-2.8808	-2.63812	-5.59713	-7.56689
hsa-miR-3616-5p	-0.996085	-0.146366	-1.62579	-4.22454	-2.27083	-1.90305	-3.68105	-6.00483
hsa-miR-4778-5p	2.14339	0.764015	1.65114	19.5571	16.8876	7.54951	19.5721	0.450957
hsa-miR-5580-3p	-1.62667	-0.871425	-1.4916	1.99831	-3.96059	-3.45656	-8.07776	-10.2919
hsa-miR-1343	-0.557037	-0.489371	0.0862438	8.39363	-0.92197	-2.45438	19.6414	3.63532
hsa-miR-599	-0.664383	-0.136467	-0.299312	-3.07241	-1.02924	-0.476325	-2.20272	-3.61182
hsa-miR-3689a-3p	-1.39454	-1.00125	-2.93953	2.7152	-1.3183	-2.92688	-2.6246	-6.55001
hsa-miR-548 adult	-0.930897	-1.37208	-1.21503	-2.31172	-1.99761	-3.16964	-2.73048	-3.68227
hsa-miR-3065-3p	-1.66118	-1.15627	-1.11989	-0.0662603	-2.55574	-2.5269	-3.54513	-5.62185
hsa-miR-514b-3p	-1.29601	1.53364	-1.09641	3.33027	0.97625	0.0245257	-4.76765	-5.37218
hsa-miR-4774-5p	-1.62305	-0.652251	-1.75557	-2.24613	-2.05065	-1.53133	-3.17556	-5.49829
hsa-miR-4744	-1.39754	-0.954034	-1.52453	-3.19298	-1.81027	-2.59388	-2.13525	-3.74231
hsa-miR-3166	-0.204333	-0.358972	0.758218	-0.545521	-1.17432	-1.49564	-1.90045	-4.39084
hsa-miR-345-5p	0.698271	-0.540634	-0.969905	10.0289	-1.00364	-2.22523	-2.5961	1.91966
hsa-miR-548ap-5p	-0.728366	-0.200564	-1.24009	-2.18588	-1.48368	-2.42219	-2.2376	-4.53253
hsa-miR-17-3p	0.533812	31.859	16.8498	51.877	6.87532	3.41134	34.4631	-1.51137
hsa-miR-3663-5p	0.556335	0.765299	-0.915074	8.26653	-2.22197	-2.07457	10.5931	3.80614
hsa-miR-125b-2-3p	-0.630592	0.761544	-0.179882	5.987	-1.86558	-2.71196	-4.07152	-6.3162
hsa-miR-147a	-1.74911	-1.44337	-0.875606	0.977591	-2.11469	-2.86412	-4.04531	-0.533041
hsa-miR-4277	-1.03495	-1.21771	-1.6002	-1.08053	-2.07118	-3.76847	-5.9102	-6.09266
hsa-miR-1226-3p	-0.391877	-0.296373	-0.386245	3.37329	-1.74407	-3.21901	-4.94757	-5.91679
hsa-miR-3678-5p	-0.366993	-0.461169	-0.512545	1.4538	-2.11221	-2.90952	-5.58106	-7.626
hsa-miR-3202	-1.74371	0.25705	-1.94987	-0.992583	0.390416	-1.74158	-2.12714	-7.04387
hsa-miR-4461	-0.614497	-0.352541	-0.735701	-2.19034	-1.72138	-2.07996	-3.97344	-6.78451
hsa-miR-612	0.40621	-0.993422	0.645277	-2.16269	-1.49974	-0.900417	-3.15088	-4.83482
hsa-miR-4656	1.86172	2.84053	5.79777	49.3624	0.889342	1.06527	1.00767	-9.15716
hsa-miR-5188	-1.30871	-0.398685	-1.44341	-1.18901	-2.45609	-3.10346	-3.61227	-4.67327
hsa-miR-3655	-0.93101	-1.018	-1.38769	2.89233	-1.59687	-3.27116	-4.73829	-6.7236
hsa-miR-141-3p	-1.42277	14.715	6.62808	13.678	-0.774199	-0.22333	0.0613618	-5.02867
hsa-miR-196b-3p	-1.57174	-0.417321	-0.398251	5.47716	-2.49529	-3.26622	0.0933749	-7.31544
hsa-miR-3973	-0.723977	-0.124128	-0.725603	-1.60684	-1.25657	-2.05918	-2.11645	-2.61612
hsa-miR-4693-5p	-0.907812	0.499039	-0.314555	1.18463	-0.874408	-1.9331	-3.60788	-6.50048
hsa-miR-509-3p	-1.91381	-1.43882	-2.899	1.72973	-3.12575	-3.05611	-4.19892	-8.02479
hsa-miR-516b-5p	-2.29997	-2.07355	-2.9293	-3.8835	-3.41456	-3.17919	-6.0319	17.0097
hsa-miR-4699-5p	-1.70331	-1.14175	-1.29914	-1.95109	-2.45944	-2.80183	-3.56874	-5.55977
hsa-miR-410	0.0869887	-0.33213	-0.175516	4.87869	-1.82388	-1.6286	-3.01085	-2.06978
hsa-miR-106b-3p	0.545475	-0.61731	-1.91282	0.701852	-3.58586	-2.51205	-6.53646	-8.94454
hsa-miR-4659b-3p	-1.9709	-1.32315	-1.72355	-1.55441	-3.09243	-3.42504	-5.44754	-7.11843
hsa-miR-101-5p	-0.163446	2.53495	0.56211	6.7939	-1.72716	-0.119201	-4.56573	-6.19339
hsa-miR-31-3p	-0.232236	-0.629495	1.75355	2.19901	-1.85685	-0.678735	-2.54698	-3.83906
hsa-miR-1184	-0.982911	-0.513016	-0.785683	1.84935	-0.834992	-2.36863	-4.11306	-5.54128
hsa-miR-105-3p	-0.964094	-0.73183	-1.22353	-3.66123	-1.99646	-2.06056	-2.17553	-3.86336
hsa-miR-4647	-1.19889	-0.616519	-0.492199	4.14261	-2.35345	-1.50575	-4.42415	-7.64922
hsa-miR-432-5p	0.39319	-0.554076	-0.235199	17.1365	0.0521911	0.614303	26.7537	8.53412
hsa-miR-4524a-5p	-1.66266	-1.0511	-1.06564	2.08344	-3.07643	-2.13633	-5.76381	-7.69615
hsa-miR-4640-5p	-1.11096	-0.845373	-1.16738	1.91124	-1.3894	-3.83096	3.00712	-6.80145
hsa-miR-3145-5p	-0.445776	-1.36081	-1.60906	-2.16798	-2.95916	-3.12229	-7.45141	-10.4406
hsa-miR-548al	0.373734	-1.0704	-0.959356	-0.727688	-2.54666	-1.40047	-3.56006	-4.21285
hsa-miR-4710	1.43229	3.41022	2.08893	17.724	1.50924	2.0161	16.9295	5.36838
hsa-miR-6507-5p	-1.86781	-1.66275	-2.87357	-4.29123	-2.45093	-2.81374	-3.34503	-5.15723
hsa-miR-1273c	0.310651	-0.851889	-1.38389	5.6596	-2.13956	-3.04278	-6.075	-8.49855
hsa-miR-3913-3p	-1.77113	0.350289	-1.46105	-2.34912	-2.95759	-4.02113	-5.18335	-6.13692
hsa-miR-224-3p	-0.257712	-1.22012	-1.64799	0.073683	-2.93162	-0.808067	-5.45412	-7.09033
hsa-miR-3129-5p	-0.781096	-1.13149	-1.73117	-3.22275	-2.01884	-1.4364	-3.3962	-5.40036
hsa-miR-518f-3p	1.66767	-0.94202	0.0310837	-2.91996	-0.734121	-1.33821	-2.86574	-3.54654
hsa-miR-889	1.03261	1.48051	-1.27149	-3.5967	-2.16437	-1.99405	-1.82728	-4.0522
hsa-miR-4742-3p	-0.197657	-0.791313	-1.00187	-3.17745	-1.95038	-1.83759	-4.29163	-6.05522
hsa-miR-500a-5p	0.75196	13.5562	8.82429	30.4648	-0.723493	0.119987	4.42495	-2.67901
hsa-miR-3182	-0.570524	-0.645405	-0.953206	-0.129545	-1.80137	-1.60208	-3.60241	-4.95625
hsa-miR-4258	-1.0517	-0.877647	-0.63891	2.1351	-3.1107	-3.97181	-7.16538	-8.88338
hsa-miR-1243	0.0661052	-1.0438	-0.716067	1.05506	-0.815202	-1.38989	-1.18711	-2.80111
hsa-miR-3064-3p	0.136306	-0.69951	-0.244771	2.65219	-1.78811	-1.91087	-4.54614	-5.60594
hsa-miR-506-5p	-1.85798	-0.507299	-2.01492	-2.57368	-2.21393	-2.69753	-4.41079	-6.52813
hsa-miR-4486	1.13726	1.31583	0.146043	10.3538	12.7516	2.79025	0.270022	-10.0368
hsa-miR-649	-1.18058	-1.07369	-1.53418	-1.17998	-2.91957	-2.34603	-4.21439	-5.25392
hsa-miR-5588-5p	-0.674494	-0.967301	-0.913461	-1.95746	-1.47474	-2.35645	-3.57817	-4.73307
hsa-miR-873-3p	-4.11582	-2.50358	-1.1443	-2.7117	-4.68922	-3.70625	-6.25308	-11.7797
hsa-miR-4664-5p	-0.319234	0.375452	-0.610527	1.21249	-2.8939	-2.18501	-5.88769	-7.877
hsa-miR-381-3p	1.39667	0.300943	-0.428804	6.04909	-1.09796	-0.996374	-3.29457	-4.55211
hsa-miR-4777-5p	-0.751983	-1.2115	-1.46192	-5.23219	-2.09202	-1.89246	-2.3263	-4.89229
hsa-miR-499a-5p	0.0269068	0.439686	-0.147764	0.570146	-0.629595	-0.887924	-0.714906	-3.3973
hsa-miR-188-3p	-0.390032	-0.287241	-2.33111	0.265184	-2.27097	-2.12468	-5.32108	-7.15423
hsa-miR-4488	-1.39305	-1.35703	-1.58471	-1.4679	-1.42771	-1.46056	-5.64557	-9.28948
hsa-miR-3688-5p	-0.729767	-1.13347	-0.476826	-2.22501	-1.86949	-2.12894	-3.01987	-1.79371
hsa-miR-208b	-3.56237	-2.57284	-3.66906	-6.6346	-2.9835	-4.22369	-5.94631	-7.91312
hsa-miR-5047	-1.15285	-1.20841	-2.33801	-1.35824	-2.39944	-2.73038	-4.65504	-6.65972
hsa-miR-16-1-3p	-1.05112	-0.900508	-0.980809	-0.981699	-2.99727	-3.20053	-5.02756	-6.13635
hsa-miR-203a	-0.826459	-1.95765	-1.84748	0.872828	-1.65511	-2.01556	-1.80531	-3.84584
hsa-miR-4749-5p	-0.893533	-0.496239	-1.77473	1.14591	-2.72026	-2.14484	-6.35379	-8.28412
hsa-miR-4804-3p	1.00744	-0.956533	0.619754	6.11566	-1.91506	-3.15465	-5.14548	-4.39425
hsa-miR-193b-3p	-0.357454	33.6254	6.3744	5.36239	-0.895498	-1.77045	6.46653	55.221
hsa-miR-4670-5p	-0.622606	-0.713398	-1.10014	-0.762693	-1.239	-2.46128	-4.77314	-6.69892
hsa-miR-4253	-0.741825	0.117287	-0.444377	9.361	-1.07715	-1.77727	-0.258756	-5.9477
hsa-miR-3622b-5p	-0.873567	0.70009	1.14673	1.24725	-2.41148	-0.290212	-2.4158	-6.75129
hsa-miR-3139	-1.88109	-1.81851	-1.94887	-4.09008	-3.2009	-2.58554	-4.41325	-6.81471
hsa-miR-3662	-0.739341	-1.04859	-1.65572	1.40701	-1.76522	-2.29247	-3.64759	-5.21063
hsa-miR-3174	-0.398382	0.669367	-0.829179	2.20358	-1.73719	0.133826	-3.40298	-5.9887
hsa-miR-4324	-0.22081	1.00722	0.279278	8.71763	-2.11463	-1.57889	-4.95422	-2.30457
hsa-miR-4795-5p	1.04755	-0.545724	-1.69612	-4.07795	-1.7725	-2.3202	-4.06102	-5.47354
hsa-miR-661	2.1865	-0.322939	-1.2949	-3.39575	-2.22097	-1.73533	-4.93466	-7.23643
hsa-miR-544b	1.51637	-2.25658	-1.32648	-2.78279	-1.65088	-1.09641	-3.30984	-5.58396
hsa-miR-181c-3p	-1.22404	2.49339	2.91959	11.7398	-0.333853	-0.0768511	-6.05792	-7.27208
hsa-miR-3941	-1.138	-0.998884	-0.826358	-2.90249	-3.03718	-2.99113	-5.93191	-7.80253
hsa-miR-4662a-3p	-1.13129	-1.81015	-2.20751	-4.23146	-2.12933	-2.1654	-4.07791	-4.97633
hsa-miR-507	-1.69579	0.15436	-0.49684	-1.27022	-1.18732	-1.83933	-3.65687	-5.30474
hsa-miR-582-3p	-0.988649	-1.18334	-2.88202	4.24688	-3.09302	-3.69926	-7.11498	-9.26464
hsa-miR-4280	-1.81373	-1.23286	-1.84635	-3.00892	-4.297	-3.06187	-6.9656	-10.1671
hsa-miR-3591-5p	-1.77497	-0.497229	-1.16851	-1.73005	-2.49571	-2.45863	-2.73084	-5.03979
hsa-miR-550b-3p	-1.13244	-2.66379	-1.95912	-4.27221	-3.73682	-3.45242	-6.83091	-7.8967
hsa-miR-548s	-1.02702	-1.3412	-1.76026	-5.04521	-2.44448	-2.30092	-3.78298	-5.38575
hsa-miR-409-3p	0.99154	-0.703337	-0.714589	-0.48641	-1.9501	-2.82867	-5.43417	-4.82962
hsa-miR-379-3p	-1.42869	-0.499381	-1.51073	-0.876893	-1.95692	-2.70855	-4.63617	-5.69214
hsa-miR-4659a-3p	1.44882	-0.678613	-0.304297	3.76975	-1.44033	-1.96275	-3.97589	-6.11268
hsa-miR-3925-5p	-2.25989	-1.24782	-1.77897	0.0409172	-1.39602	-1.15527	-4.91709	-6.55
hsa-miR-1468	-1.67935	-1.39772	0.428535	-1.06647	-2.16321	-3.04089	-5.27116	-6.82975
hsa-miR-550b-2-5p	-0.232119	-1.65624	-2.70301	0.842053	-3.07368	-3.62187	-7.0125	-10.9822
hsa-miR-371b-3p	-0.281417	-1.18603	-1.66877	3.09855	-3.88449	-3.08063	-6.17486	-7.37499
hsa-miR-6502-5p	-1.19784	-2.17785	-2.09689	1.16465	-2.17192	-1.51603	-4.62257	-6.58447
hsa-miR-24-2-5p	-3.08453	-4.58348	-5.5889	-7.40878	-6.0148	-5.74531	-9.6239	-12.8471
hsa-miR-1200	-1.3246	-0.470358	-1.27127	-0.652284	-2.5948	-2.12015	-2.82422	-4.02025
hsa-miR-556-5p	-1.02643	0.459107	-0.329604	-5.67622	-1.25757	-2.55733	-3.63117	-4.5119
hsa-miR-1911-5p	-0.0560877	-0.125572	1.65044	7.02447	-2.21629	-2.03175	-5.07971	-7.10916
hsa-miR-1911-3p	-0.863312	-0.424047	-0.442818	3.18198	-1.56824	-1.95378	-2.72855	-3.40786
hsa-miR-455-5p	-0.465679	0.0339059	-0.429762	1.55641	-2.06411	-1.80174	-4.06195	-4.61446
hsa-miR-4691-5p	-2.18867	-2.64004	-2.43215	-3.92662	-3.81525	-4.25529	-7.06686	-8.53307
hsa-miR-10b-3p	-0.700516	-0.153236	-0.700865	-2.20754	-0.168339	-1.41192	-0.217323	-2.90778
hsa-miR-3184-5p	-0.612783	-1.78648	-2.20505	-3.85003	0.74055	-2.15922	-5.25666	-5.95742
hsa-miR-3164	0.348302	-0.964803	-1.56243	-5.71166	-3.12908	-3.06817	-5.05901	-6.41729
hsa-miR-646	-0.650631	-0.74079	-1.52941	-5.26734	-1.68424	-1.45275	-4.73797	-6.35556
hsa-miR-4278	0.0579832	-1.44261	-1.38255	-1.96843	-2.70413	-2.88252	-4.60945	-4.95397
hsa-miR-607	0.0725106	0.774272	-0.493802	-1.60615	-0.444143	-1.36629	-3.51787	-5.32774
hsa-miR-1292-3p	-1.37187	-0.735511	-0.927872	1.22951	-2.86801	-2.67292	-6.48687	-8.44179
hsa-miR-621	-2.16867	-1.95264	-2.61698	-4.94304	-3.08789	-3.9449	-5.19794	-8.82793
hsa-miR-5581-3p	-0.792166	-0.61697	-0.951213	-0.509303	-2.34933	-2.67773	-3.51171	-5.79436
hsa-miR-382-3p	-1.60183	-1.28235	-0.591978	-1.77687	-2.8992	-3.82725	-5.20206	-6.63325
hsa-miR-4743-3p	-1.08214	-1.26522	-1.89409	-4.37395	-2.23921	-3.25125	-2.14984	-3.23822
hsa-miR-526b-5p	-0.859969	0.184028	-1.50659	2.77722	-2.26589	-2.65733	-4.51659	4.3092
hsa-miR-3912	-0.717481	-0.51615	-0.682171	-4.95795	-0.151086	-1.97682	-3.6911	-3.62959
hsa-miR-518f-5p	0.599353	-0.338563	-0.43903	-1.10674	-2.29702	-2.22769	-3.69868	-3.69998
hsa-miR-27a-5p	-1.43094	-1.44782	-2.2713	-4.6255	10.5074	-4.01266	-7.03484	-8.76098
hsa-miR-585	-0.916613	-0.145314	-1.83946	-1.70848	-1.6313	-1.58515	-3.35094	-5.07195
hsa-miR-641	-2.36028	-1.22624	-1.32242	-0.367612	-2.90004	-2.15821	-3.61132	-6.66937
hsa-miR-5002-5p	-0.240667	0.0275065	-1.23845	-0.300069	-2.63483	-2.14506	-2.87448	-4.28082
hsa-miR-4745-3p	-2.67528	-2.46973	-2.18283	-4.54333	-3.40022	-4.60967	-7.73043	-9.86106
hsa-miR-1205	-0.558	-0.442456	-0.455609	-2.05772	-2.03877	-1.89969	-5.36921	-5.53835
hsa-miR-4273	-0.839814	-1.44145	-2.10242	1.16375	-2.65144	-2.88573	-4.54935	-6.81641
hsa-miR-383	-1.61774	-0.275011	-0.726356	-0.0112941	-2.52951	-2.35902	-5.40319	-7.85557
hsa-miR-5588-3p	-1.26075	0.926652	-0.519181	6.67947	-2.35192	-2.27192	-6.08795	-6.85946
hsa-miR-4636	-0.91868	-1.40041	-1.55816	-2.10758	-1.7409	-2.68102	-4.5945	-4.83516
hsa-miR-4269	-1.09545	-0.197862	-0.734428	3.5565	-2.63977	-2.46573	-5.91004	-7.71473
hsa-miR-4770	-1.63485	-1.91285	-2.39854	-3.6904	-2.41122	-3.23777	-7.13998	-9.54509
hsa-miR-4714-3p	-1.92512	-2.56313	-2.39191	-0.288218	-3.93997	-3.71962	-6.62846	-8.83051
hsa-miR-99a-3p	-0.0139126	-0.976785	-0.91379	1.49752	-1.58884	-1.85083	-3.67769	0.415314
hsa-miR-4536-5p	-1.16803	1.56011	-0.638016	-3.0545	-2.03585	-2.51652	-3.17989	-5.63836
hsa-miR-3132	1.56753	-1.52462	-2.34645	18.1755	-3.09813	-2.12301	-4.43436	-10.1573
hsa-miR-671-3p	-0.176525	-1.11537	-2.7397	0.268467	-3.01761	-3.03624	-7.97929	-9.86506
hsa-miR-941	-4.28133	-3.2258	-3.21618	-7.97123	-4.71078	-4.09435	-7.09275	-9.33067
hsa-miR-3179	-2.48808	-1.76335	-2.36064	-5.34228	-3.04375	-3.27839	-3.2826	-5.17233
hsa-miR-3193	-0.81093	0.546324	-0.541893	-3.12778	-1.67639	-0.672241	-7.56163	-9.04946
hsa-miR-3176	-0.267852	0.651496	0.671485	2.54327	-1.43894	-1.68803	-6.24392	-8.81221
hsa-miR-5571-3p	-2.05747	-1.31772	-2.22868	-2.75792	-2.81783	-3.48293	-7.5791	-10.6777
hsa-miR-6078	-3.01811	-2.83601	-2.92328	-5.07703	-3.58376	-3.53205	-7.09301	-8.63155
hsa-miR-4318	-0.970887	0.598141	-1.13627	-2.14227	-2.63814	-2.53224	-5.52545	9.57333
hsa-miR-1258	-1.23952	1.60099	-0.318287	2.15866	-0.820294	0.0836434	-5.83312	-5.95843
hsa-miR-4726-3p	-0.670448	-0.434336	0.459693	4.75005	-3.79507	-2.74272	-4.67098	-7.91278
hsa-miR-3689b-3p	-0.250002	-1.45963	-1.03793	5.57066	-0.690035	-1.17264	-2.58493	-4.09104
hsa-miR-5087	-1.43664	-0.299443	-1.14059	-4.24309	-2.23296	-2.08919	-3.94038	-4.83256
hsa-miR-4720-3p	-1.07767	-1.04405	-0.620102	-1.42484	-2.32447	-2.12237	-2.9424	-5.34884
hsa-miR-4289	-2.11197	-1.63625	-0.744441	-1.59278	-2.2848	-3.35847	-3.68121	-5.48001
hsa-miR-606	-1.87547	-1.66167	-1.96906	-4.555	-2.46895	-3.62437	-5.11119	-7.15799
hsa-miR-4500	-1.08651	-1.02204	-2.17941	-2.72594	-2.10836	-3.36604	-4.55348	-5.68614
hsa-miR-337-5p	-0.403562	-1.5706	-1.71298	-0.336917	-1.63142	-2.67211	-4.1539	-5.14965
hsa-miR-541-5p	-0.790943	-1.05247	-1.22029	2.02805	-1.19379	-2.2683	-5.48534	-6.04992
hsa-miR-1250	-1.12961	-1.52358	-1.70542	-0.966471	-2.09477	-2.80351	-5.1892	-6.2065
hsa-miR-1322	-1.5066	1.06416	-1.4477	-1.88799	-1.6254	-1.48514	-4.03227	-6.55072
hsa-miR-1203	0.268063	-1.57718	-1.79331	-3.37197	-3.24226	-3.44786	-6.3471	-8.60014
hsa-miR-4321	-2.15721	-1.10781	-2.04346	-0.815151	-3.11928	-3.3333	-8.41681	-10.155
hsa-miR-597	-1.46522	-0.496015	-0.569557	-1.66772	-2.69279	-3.09983	-6.18368	-7.10062
hsa-miR-182-5p	3.63799	-1.15963	-2.24719	-3.62136	-1.53005	-3.42847	-6.22371	-7.23781
hsa-miR-4686	-1.09243	-1.15366	-1.32856	1.67313	-2.09843	-1.99412	-3.80549	-4.86229
hsa-miR-3620-5p	-0.487645	-0.263634	-1.03626	22.3027	5.41676	-1.19249	7.32872	-7.22849
hsa-miR-935	-1.21199	2.4891	-1.37767	-2.64042	-2.67471	-3.32896	-5.2402	-7.52805
hsa-miR-1263	-1.31845	-0.249473	0.48258	0.555256	-1.00721	-2.28291	-4.88596	-5.39744
hsa-miR-222-5p	-1.78673	-1.23156	-1.77636	-0.382619	-2.71806	-2.72723	-4.69402	-6.69701
hsa-miR-943	-1.44578	-1.09776	-1.74178	-0.966315	-3.73553	-3.16017	-7.47706	-8.81183
hsa-miR-6501-5p	-1.16558	-0.76411	-1.59314	-0.606759	-2.2867	-1.67029	-4.25402	-6.12474
hsa-miR-4725-3p	-1.26633	-0.760214	-0.829394	12.8659	0.589037	-3.21292	28.712	16.4584
hsa-miR-2909	-0.745968	-1.75696	-1.27765	-3.39171	-1.88833	-2.74452	-5.72184	-6.55921
hsa-miR-4780	-1.35396	-0.327802	0.584405	7.48519	-2.59339	-2.52082	-5.25637	-6.95207
hsa-miR-23a-5p	1.19019	0.716674	-2.39662	4.16878	-2.13245	-3.04395	-4.46275	-7.39801
hsa-miR-200a-3p	-0.433938	0.366307	-0.38074	2.27202	-1.14256	-0.651888	-3.60455	-3.52449
hsa-miR-2682-3p	-0.722667	-1.93706	-1.15907	-4.40074	-3.143	-1.88333	-6.59538	-8.01729
hsa-miR-518c-5p	0.00290333	-1.11758	-1.61424	0.616325	-2.27096	-2.73577	-4.28788	0.586383
hsa-miR-5688	-1.86038	-2.12576	-2.26243	-3.66453	-3.75789	-3.35462	-6.10278	-8.14497
hsa-miR-34c-5p	-0.730131	-0.0259924	-1.13339	1.51554	-1.90332	-0.80541	-3.51234	-5.426
hsa-miR-19b-1-5p	-0.377942	3.02467	-1.05279	4.23139	-2.91784	-1.64376	-3.75929	-4.75629
hsa-miR-4661-3p	-1.65845	-0.761978	-1.398	-0.222642	-3.19321	-3.30657	-7.92596	-9.31223
hsa-miR-2115-3p	-2.09679	-2.16494	-2.65585	-6.0668	-3.05461	-4.5391	-5.37508	-8.14173
hsa-miR-3120-5p	-0.977725	-1.28131	0.0659313	0.0137835	-2.22602	-3.0191	-4.93188	-4.65261
hsa-miR-2116-5p	-1.05767	-0.834423	-1.29022	-2.27216	-1.71164	-1.5879	-3.1074	-5.33865
hsa-miR-4677-5p	1.01891	-0.285599	-0.768209	-1.70039	-2.20325	-1.15418	-2.4481	-2.76694
hsa-miR-499b-3p	-1.29005	-0.973338	-0.553398	-1.5576	-1.33209	-2.21681	-4.18069	-5.16902
hsa-miR-433	-1.02583	-1.90392	-2.13863	-0.973609	-3.56581	-3.25612	-6.09576	-7.52884
hsa-miR-1255b-5p	-1.8568	-2.70978	-2.91137	-4.57244	-3.94862	-3.84434	-7.74781	-10.7066
hsa-miR-412	30.5072	-1.3573	-2.1797	-0.0697348	-3.33602	-3.61454	-5.49177	-8.05814
hsa-miR-588	-1.58288	-0.31262	-0.960431	-3.46959	-3.15104	-2.35873	-7.70298	-9.27326
hsa-miR-676-5p	-1.38092	-1.58274	-1.37266	3.70502	-3.21138	-3.29206	-5.36716	-7.23802
hsa-miR-3147	-0.898279	-0.213103	-2.07197	4.80071	-1.68153	-2.26973	-4.40165	-7.12257
hsa-miR-5009-3p	-1.23342	-1.24429	-2.93881	-3.08353	-3.28086	-3.27866	-6.01514	-6.19621
hsa-miR-518e-5p	-1.97623	-1.92814	-2.74897	-4.23383	-2.81921	-1.69942	8.01384	8.78366
hsa-miR-4419a	-0.66455	-1.02412	-1.40931	14.7744	-1.36231	-2.24012	-3.03926	-7.9505
hsa-miR-4632-3p	-1.22916	-0.636477	-0.37985	-2.36231	-1.91733	-1.82203	-4.44503	-5.94601
hsa-miR-4524b-3p	-0.63479	-1.2999	-0.675741	-2.03503	-1.65305	-1.58152	-2.99689	-4.48531
hsa-miR-4447	-0.788561	-0.411663	-1.52513	5.62089	-2.41186	-1.24708	-2.44691	-4.57278
hsa-miR-5582-5p	-0.131383	-0.799397	-1.11842	-3.40905	-1.88511	-2.24714	-4.04949	-5.53893
hsa-miR-518a-5p	-1.61765	-1.52539	-3.04057	-3.42051	-3.85407	-3.41161	-5.37822	-6.75926
hsa-miR-3615	-1.1995	-1.41403	-1.14815	-0.975884	-2.6294	1.88771	-5.83007	-7.38929
hsa-miR-466	-1.05428	0.769022	-1.26499	3.36179	-1.98277	-1.41044	-4.73945	-7.63142
hsa-miR-4425	-1.49653	-2.06595	-1.92541	-0.741265	-2.81837	-3.00632	-7.12507	-10.6069
hsa-miR-767-5p	-1.66361	-1.33045	-1.71057	-5.23913	-1.50593	-2.47384	-3.70742	-5.50392
hsa-miR-455-3p	-0.829371	-1.6583	-1.63187	-1.79246	-2.6608	-2.46535	-4.1309	-5.94966
hsa-miR-3605-5p	-1.14474	-1.21881	-0.508099	3.36502	-4.01162	-2.61095	-7.12313	-9.54748
hsa-miR-2052	-0.567856	0.610428	-1.9104	-3.02973	-1.44207	-2.32899	-3.60189	-3.40349
hsa-miR-3926	1.37357	4.8841	3.18239	9.8231	-2.10878	-1.42944	-8.29016	-11.8396
hsa-miR-2117	-1.26979	-0.901189	-2.24291	-1.05953	-2.18721	-3.65436	-7.02201	-8.45327
hsa-miR-3680-5p	-1.8985	-0.710183	-1.51449	-3.87401	-2.17522	-2.05254	-3.96607	-7.32566
hsa-miR-30a-3p	-1.50378	-1.07703	-2.07187	0.502451	-1.54959	-2.03138	-3.76855	-5.04075
hsa-miR-2467-5p	1.00697	-0.798069	-1.69945	-1.77016	-2.21824	-2.37432	-3.65982	-4.63929
hsa-miR-4747-3p	-0.538242	-0.98736	-0.733345	-0.422524	-2.69298	-3.14449	-5.46177	-6.60983
hsa-miR-651	-0.528871	-0.176862	-1.58819	-2.35309	-1.32278	-1.66284	-2.24158	-4.47209
hsa-miR-635	-2.09262	-1.57345	-1.69578	-0.976966	-3.36449	-2.93243	-6.51425	-7.89852
hsa-miR-5705	-1.12559	-1.5743	-1.09574	-2.74809	-3.35428	-3.54553	-6.84651	-8.10831
hsa-miR-497-5p	-1.70426	0.265032	0.5962	-2.81683	0.41575	0.455222	-0.446069	-4.40482
hsa-miR-552	-1.19953	-1.55396	-1.81696	-2.83031	-3.23257	-2.81119	-4.68783	-6.98026
hsa-miR-323a-3p	0.073557	-0.632335	-1.44217	-2.6703	-2.27514	-1.88817	-3.40894	-4.09279
hsa-miR-4418	-1.882	-2.4854	-1.38039	-1.6282	-2.7916	-3.28551	-6.10437	-9.86858
hsa-miR-4305	-1.82778	-1.85566	-1.43857	2.95762	-2.20382	-4.15779	-7.18585	-7.50344
hsa-miR-644a	-1.40912	-1.84276	-2.14532	-3.6188	-2.45359	-2.41996	-4.30608	-4.60771
hsa-miR-4708-3p	-0.337534	-0.162858	-0.335302	-0.796125	-2.48489	-2.16196	-4.36017	-5.20094
hsa-miR-4692	-1.59799	-0.69078	-2.53949	-2.31363	-2.07813	-1.01204	-4.09653	-6.4818
hsa-miR-5590-3p	0.0120751	-0.690108	-0.662581	-1.99465	-1.31422	0.862042	-3.15678	-4.65386
hsa-miR-4799-5p	-2.24335	-1.9314	-2.79677	-4.38167	-3.54017	-4.3091	-6.5958	-10.7457
hsa-miR-3682-3p	-0.722604	-0.642436	-1.83751	9.1776	-2.66432	-0.384051	-2.33535	-7.23626
hsa-miR-198	-1.52476	-2.36779	-4.28316	-3.20031	-2.52646	-3.08645	-4.76976	-6.89946
hsa-miR-4732-5p	-1.72765	-1.27593	-2.03949	5.40549	-1.21388	-0.785634	-3.67015	-4.39359
hsa-miR-509-3-5p	-2.22523	-2.27049	-2.77438	-6.09307	-4.25622	-3.93429	-7.67322	-10.0847
hsa-miR-3150a-5p	0.919736	-0.890951	0.493305	5.4494	-2.37871	-1.98779	-6.41166	-7.94046
hsa-miR-4675	-3.28866	-1.77146	-1.92786	-4.43978	-3.59963	-4.37009	-6.36799	-8.24526
hsa-miR-517-5p	-1.5081	-1.24952	-1.38098	-1.63982	-2.59921	-3.09506	-6.19484	-5.83332
hsa-miR-3928	-1.50391	-1.49474	-2.04485	-4.64322	-3.65344	-3.37897	-3.96803	-5.61034
hsa-miR-4525	-1.69789	-1.46958	-2.47846	-4.53868	-2.54405	-2.95922	-6.27184	-8.14926
hsa-miR-4694-3p	-0.866585	-0.722516	-2.11667	-1.98572	-2.20533	-3.38841	-5.00978	-5.97092
hsa-miR-4704-5p	-1.59346	-0.889475	-1.80646	-1.62504	-1.29075	-1.07263	-2.98662	-4.6353
hsa-miR-6721-5p	-1.23353	-0.321488	-1.07002	-1.39091	-1.74448	-2.81275	-2.40519	-4.97468
hsa-miR-4262	0.061944	-1.95731	-0.923917	1.64771	-3.46734	-2.98035	-6.35001	-8.06219
hsa-miR-5089-5p	-2.48208	-1.09136	-2.40213	-2.78603	-1.82332	-2.72041	-5.14873	-5.76405
hsa-miR-514b-5p	1.08903	-0.785151	-1.59463	4.14162	-0.480053	48.089	-1.89705	-7.84824
hsa-miR-431-5p	-1.46808	-1.12478	-1.21025	-0.825691	-2.0317	-3.93327	-6.91573	-8.99633
hsa-miR-4538	-0.218725	2.41264	0.669314	7.87591	6.6619	0.265482	9.08831	-6.72586
hsa-miR-4778-3p	-1.51578	-1.66237	-1.60067	-0.479215	-2.33871	-2.21724	-4.82338	-5.60334
hsa-miR-4264	-1.22223	-0.793066	-1.78649	-3.89617	-2.11614	-1.56655	-3.84944	-5.39171
hsa-miR-3064-5p	-1.14065	-0.330038	-1.41937	2.18145	0.199087	-0.596387	-5.19075	-5.99124
hsa-miR-4747-5p	-1.96882	-1.0931	-2.44929	-0.416318	-0.215004	-1.24835	-2.24307	-4.81073
hsa-miR-5010-5p	-0.995248	-2.46281	-2.9476	-3.03806	-3.96049	-3.95232	-7.25495	-5.8909
hsa-miR-6077	-2.03889	1.01625	2.97871	-0.16115	-4.17853	-2.95952	-4.44984	-6.74574
hsa-miR-3153	-0.937956	-1.24965	-1.63029	-3.10807	-2.5344	-2.11583	-4.20063	-5.12399
hsa-miR-759	-2.16543	-1.48515	-2.15365	-2.31453	-2.19381	-2.80181	-3.31334	-5.47998
hsa-miR-1295b-5p	-1.78068	-1.07622	-2.56924	-4.65845	-2.58542	-3.15296	-6.36464	-9.14621
hsa-miR-4999-3p	-0.843789	-1.38421	-1.52293	-3.65212	-3.65161	-3.7613	-5.16608	-8.57627
hsa-miR-875-3p	-2.00755	-0.957504	-1.89312	-0.334953	-3.53892	-2.92661	-6.49285	-9.25032
hsa-miR-3649	-2.34549	-0.729505	-2.54239	-3.46877	-4.05728	-3.8254	-7.16509	-7.62796
hsa-miR-2110	-1.23566	-2.18285	-2.55512	-2.6843	-3.30873	-2.74906	-5.419	-6.83038
hsa-miR-4483	0.101795	0.00950092	0.627868	10.8495	0.0685861	-0.995724	1.16155	-4.65392
hsa-miR-659-5p	-2.42888	-1.47734	-1.35935	-1.37888	-3.26548	-4.56829	-6.93923	-8.90658
hsa-miR-758-3p	0.520885	-1.17669	-0.134894	5.23586	-2.36715	-1.93721	-6.80889	-6.95794
hsa-miR-5095	-1.36348	-0.566472	-0.714794	-1.97723	-3.62781	-3.63696	-6.69324	-10.4541
hsa-miR-6506-3p	-1.49484	-1.24287	-0.890171	2.45237	-3.87694	-0.804951	-6.01361	-7.34149
hsa-miR-3185	-1.49643	-1.33137	-0.979575	1.12867	-3.67622	-3.63816	-5.31873	-8.73031
hsa-miR-4654	-1.58615	-1.5962	0.381523	2.83122	-2.81156	-1.80246	-4.63089	-5.30447
hsa-miR-4635	-2.24652	-1.78472	-1.11348	2.05758	-3.69026	-4.02295	-5.2893	-8.20996
hsa-miR-151b	-0.683453	58.7181	4.37042	34.1019	31.1661	18.1736	37.1355	10.6511
hsa-miR-1247-3p	-0.730828	-1.00244	-1.05952	1.14786	-2.60722	-2.58413	2.1599	-6.42564
hsa-miR-6504-5p	-2.84997	-1.35944	-2.81519	-4.97842	-2.90565	-3.41904	-6.02278	-7.79067
hsa-miR-4464	-1.74318	-1.47507	-1.63866	-4.98905	-2.03011	-2.94174	-3.74042	-4.38749
hsa-miR-3130-5p	-1.4323	-2.62196	-2.99167	-4.49574	-2.71861	-3.06331	-6.94496	-8.58519
hsa-miR-3974	-0.324855	-0.727944	-0.541958	-2.34789	-1.17391	-1.65309	-2.4803	-4.9598
hsa-miR-3610	-2.57049	0.161541	0.428424	62.8961	0.575605	-2.00346	12.3428	-5.30601
hsa-miR-4432	-0.910352	-1.40833	-0.894929	-2.44146	-1.01787	-1.13965	-3.931	-4.72517
hsa-miR-4513	-1.3596	-1.79751	-2.33653	0.0882231	-2.01545	-3.61913	-6.5806	-1.26987
hsa-miR-4742-5p	-1.67764	-1.92971	-2.78779	-3.08327	-3.02199	-2.71971	-5.36498	-7.09403
hsa-miR-497-3p	-2.54535	-2.0611	-1.49051	-4.64894	-2.97679	-2.74946	-5.35751	-7.03673
hsa-miR-4420	-1.50449	-0.32944	-0.609831	-2.34376	-1.86777	-2.57024	-4.85787	-6.02877
hsa-miR-1297	-1.77541	-1.8551	-1.74925	-0.903865	-3.19725	-3.12121	-5.89264	-7.51779
hsa-miR-3190-3p	-0.158522	0.171682	-2.06382	3.18949	-1.78633	-3.24296	-5.58645	-8.12088
hsa-miR-325	-2.17826	-2.2429	-1.69448	-0.352261	-2.37677	-1.87459	-4.97413	-5.74998
hsa-miR-4733-3p	-1.83907	-0.520155	-1.95241	-3.54292	-2.77934	-3.35159	-4.42012	-7.83252
hsa-miR-589-3p	-1.88869	-1.94837	-0.539217	-2.83092	-2.88179	-2.71343	-2.51213	-6.24473
hsa-miR-124-5p	-2.28049	-0.277695	-1.09016	-2.84788	-3.31447	-3.91211	-6.56589	-7.50236
hsa-miR-567	-1.18198	-1.72666	-1.24751	-3.25986	-2.64193	-3.36285	-4.61169	-6.96555
hsa-miR-5093	-1.26986	1.6189	0.886143	-2.82618	-1.64963	0.41733	-2.84698	-8.61652
hsa-miR-3143	-1.51889	-1.15347	-2.54801	-5.55938	-2.93332	-2.77423	-4.37862	-6.14112
hsa-miR-3978	-0.792533	-0.858654	-1.80731	0.0861963	-3.27608	-2.33005	-4.74583	-7.78053
hsa-miR-4706	0.775815	-0.181514	-1.4498	-1.34022	-2.95056	-2.8143	-3.13734	-5.21645
hsa-miR-4784	-0.0176595	3.30306	0.297021	8.63569	-3.14253	-2.93841	-5.41949	-9.98515
hsa-miR-4755-5p	-0.930451	-0.873486	-2.13267	-3.91264	-3.061	-2.77206	-5.79436	-7.00898
hsa-miR-4514	0.641015	2.78096	1.93541	11.6462	-2.22112	-1.36182	-1.49646	-7.43686
hsa-miR-4529-3p	-2.17142	-1.63434	-1.2465	-0.066876	-2.85917	-2.95618	-4.90872	-5.67271
hsa-miR-4458	-2.33644	0.133251	-0.721597	2.30405	-3.07273	-2.77164	-5.75832	-8.90645
hsa-miR-5000-3p	7.73714	-0.158457	-1.01187	-0.0219553	-2.49735	-2.53963	-4.78018	-6.09642
hsa-miR-139-5p	-2.46127	-1.80489	-1.89598	-1.88192	-2.59645	-3.03662	-7.03105	-8.05464
hsa-miR-4265	-1.71677	-1.78113	-2.76362	-1.26481	-3.88287	-2.69365	-7.36639	-9.33926
hsa-miR-1915-5p	-1.12671	-1.73469	-2.52563	-0.234848	-4.15944	-3.07078	-8.52554	-10.3446
hsa-miR-6505-5p	-1.56281	-1.37196	-0.571845	-0.547584	-2.83807	-2.353	-5.16638	-5.85132
hsa-miR-378g	-1.65059	2.17551	0.750686	12.8813	-0.0989309	-2.08001	-3.58354	-10.6125
hsa-miR-4429	-2.24081	-0.821755	-1.28586	7.34186	-2.46911	-2.52214	-4.91121	-4.07249
hsa-miR-4717-5p	-1.02401	-0.817094	-1.89822	-2.86361	-2.50253	-2.42953	-4.60668	-5.6998
hsa-miR-3126-3p	-1.6602	-1.96586	-2.1758	-2.66942	-3.34546	-3.80545	-7.83454	-10.5694
hsa-miR-375	-2.94349	-2.02544	-3.70973	-5.38389	-4.0489	-3.84758	-6.31484	-8.34557
hsa-miR-4508	-3.20199	-1.58195	-2.78146	9.20189	-2.72446	-2.72583	-3.43194	-7.84108
hsa-miR-2277-5p	-2.06021	-2.16273	-1.84182	-3.71979	-3.91804	-4.04863	-8.24445	-10.2286
hsa-miR-6722-5p	-1.1638	-1.36398	-1.01826	7.07197	-3.38967	-2.82779	-5.30722	-5.1887
hsa-miR-589-5p	-1.37561	-1.03718	0.452352	-2.98031	-3.13812	-2.66927	-4.91363	-5.92282
hsa-miR-1293	-2.55292	-0.959565	-2.0236	-0.419777	-2.60881	-2.90012	-4.30454	-6.7205
hsa-miR-5589-5p	-0.852947	-0.551658	-1.02596	2.25849	-2.51695	-3.05199	-5.45695	-6.48577
hsa-miR-592	-2.35282	-0.601508	-2.15666	-0.926701	-0.667205	-1.66681	-2.17636	-5.99315
hsa-miR-449c-5p	-1.68451	-0.0241484	-0.548054	0.621527	-1.4541	-2.50589	-3.9003	-4.89537
hsa-miR-330-5p	-1.08422	-1.1654	0.164149	-4.01814	-1.49054	-2.58363	-4.96783	-6.83796
hsa-miR-4322	-0.77664	-0.66427	-1.23676	8.75302	-1.80195	-1.40947	9.93827	-2.41515
hsa-miR-1226-5p	-1.15892	1.56089	1.37916	20.7025	-1.02238	-0.360727	4.81141	-6.38071
hsa-miR-3713	-1.7771	-1.93178	-1.46622	3.65207	-2.01711	-3.55581	-3.43334	-6.68554
hsa-miR-4450	-2.26539	-0.799836	-2.28925	-0.655179	-1.61431	-2.47694	-4.94038	-8.0982
hsa-miR-6079	-2.5231	-2.47289	-2.56301	-3.66971	-3.46488	-3.51724	-7.57688	-8.38709
hsa-miR-363-5p	-1.17136	-0.725682	-1.60346	-3.60152	-1.88845	-1.76915	-5.02835	-6.56202
hsa-miR-5579-3p	-0.986196	-1.31827	-1.86338	-3.13179	-3.3443	-3.71717	-5.5236	-6.96776
hsa-miR-485-5p	-0.722358	-0.596774	-1.2779	-4.52039	-2.20078	-3.02118	-4.70893	-5.93569
hsa-miR-891a	-1.34047	-0.82191	-1.33032	1.89504	-2.56569	-3.59827	-5.46145	-7.85669
hsa-miR-1299	-1.38218	2.00358	0.524067	13.8161	-0.180106	-0.438509	-4.01881	-7.54273
hsa-miR-184	-1.43542	-1.34895	-2.76193	1.74588	-2.53482	-2.37822	-5.97541	-9.19252
hsa-miR-888-3p	-0.522263	-1.79637	-1.31148	-3.48665	-2.508	-2.72661	-3.47819	-5.01673
hsa-miR-708-3p	-1.41506	-1.47499	-1.67705	-4.03394	-2.55476	-3.23887	-4.83062	-6.63379
hsa-miR-3687	-2.61411	-2.68626	-2.87507	-6.64591	-2.73636	-4.59153	-7.1616	-9.49472
hsa-miR-645	-2.31095	-1.1648	-1.70877	0.783548	-1.65243	-2.22625	-5.83339	-6.99611
hsa-miR-4655-5p	-1.22102	-0.827727	-2.05981	5.6259	-3.8871	-4.14295	5.60574	-5.54398
hsa-miR-339-5p	-2.84474	-1.40723	-1.47911	-2.25139	1.19769	-1.59992	-7.27526	-12.4784
hsa-miR-4662b	-2.02908	-1.43016	-1.49364	-4.75674	-2.07857	-2.00751	-2.35286	-4.64372
hsa-miR-146b-3p	-2.26593	-0.680385	-0.924056	0.878211	-2.91409	-3.66641	-5.02755	-7.8241
hsa-miR-5091	-1.76411	-1.65379	-2.07717	-2.22486	-2.64088	-3.02264	-6.35916	-8.40405
hsa-miR-2114-5p	0.194933	-1.59462	-2.23125	-4.96054	-2.32135	-3.41819	-5.26109	-8.24711
hsa-miR-3123	-1.27331	-1.04091	-3.09164	-5.02341	-2.00274	-3.09036	-6.00022	-7.21373
hsa-miR-96-3p	-3.14155	-1.82214	-3.29031	-4.71804	-3.70797	-4.20699	-5.6256	-6.68633
hsa-miR-491-5p	-0.630842	-1.31319	-1.16202	1.90767	-2.96611	-4.01474	-6.13167	-6.97974
hsa-miR-3177-3p	-1.29729	-1.31971	-1.83194	-0.926442	-3.97241	-1.60047	-7.89469	-10.2253
hsa-miR-548p	-1.03389	-0.575598	-1.19473	-4.84491	-2.2897	-2.47375	-3.51352	-4.7629
hsa-miR-3065-5p	-1.98118	-0.841929	-1.84858	-2.29643	-3.08862	-2.68167	-5.44295	-6.94387
hsa-miR-4422	-2.42087	-0.760587	-1.13842	2.22662	-2.63217	4.63993	-5.30707	-6.32549
hsa-miR-4789-3p	-1.7998	-1.78359	-2.60066	-4.27507	-3.35048	-2.75325	-5.0295	-8.01797
hsa-miR-5000-5p	-2.67305	-0.710018	-2.11903	-0.98218	-1.77967	-3.38257	-5.61035	18.087
hsa-miR-5189	-0.738799	5.88385	2.47192	9.632	-0.762066	-0.347497	-4.0229	-7.0441
hsa-miR-9-3p	-2.1994	8.30511	-3.02929	61.0808	-3.95165	-1.04927	-3.69552	-6.81504
hsa-miR-29b-2-5p	-2.06246	-1.3883	-2.48334	-3.66939	-0.77718	-2.99361	-6.01853	-8.67403
hsa-miR-486-3p	-2.43592	-1.28183	-2.14192	-3.58313	0.807004	-3.81883	-2.12908	-9.1328
hsa-miR-577	1.3804	-0.488286	-0.417002	-2.60799	-1.63475	-1.67137	-2.91035	-4.84516
hsa-miR-4688	-0.225546	-0.430754	-1.61618	6.21236	-1.72706	-1.98772	-4.05712	-8.67554
hsa-miR-614	-0.119837	-1.63541	-1.56655	-0.0433807	-2.45291	-2.61026	-4.00072	-4.22148
hsa-miR-372	-1.3535	-1.60361	-0.918039	-3.18844	-1.97653	-2.26726	-4.37892	-6.31218
hsa-miR-323b-3p	-0.460423	-2.39042	-3.14428	-7.00213	-3.97993	-4.28713	-5.87456	-7.50431
hsa-miR-33a-3p	-0.876787	0.00985107	-0.815859	0.981419	-3.4794	-3.07876	-7.24891	-9.43378
hsa-miR-4268	0.219623	-0.78763	-1.43165	0.515729	-2.46109	-3.57795	-4.91294	-7.4346
hsa-miR-4764-5p	-1.98815	-1.44569	-2.55771	-4.78342	-2.33814	-3.33045	-3.80297	-6.13466
hsa-miR-27b-5p	-2.50522	-1.65159	-2.9741	-3.94544	-2.78103	-3.30469	-6.47847	4.68179
hsa-miR-4783-3p	-2.18833	-4.08577	-3.3785	-2.2777	-4.19605	-4.89408	-8.71982	-10.8225
hsa-miR-4256	-2.15023	-2.1693	-2.30123	-3.98817	-2.96974	-2.84599	-6.20941	-6.14242
hsa-miR-6513-5p	-0.757191	-1.81538	-1.70993	-1.42966	-3.11417	-2.57834	-6.19317	-7.38061
hsa-miR-147b	-1.14649	-1.59714	-2.88819	0.713923	-2.58047	-3.77798	-5.98067	-8.27
hsa-miR-138-1-3p	-2.48566	-2.02235	-3.20748	-3.76472	-4.75088	-3.5697	-7.36627	-9.51838
hsa-miR-4667-5p	-0.374099	-0.0325966	-1.14102	12.7573	-0.197867	-0.4262	-4.19775	-11.9493
hsa-miR-1252	-2.38081	-0.958138	9.99751	-5.31219	-1.95204	-2.53468	-4.04969	-6.37298
hsa-miR-758-5p	-0.871211	1.1967	-0.797554	4.98921	3.21803	-2.1675	-2.75162	-12.2324
hsa-miR-4453	0.979774	-0.927239	-0.0933343	-1.28889	-2.39832	-3.27267	-5.24406	-5.12182
hsa-miR-920	-2.18939	-2.84349	-4.17983	-6.91984	-4.16332	-3.68963	-7.86185	-10.9107
hsa-miR-4760-5p	-2.52079	-2.3044	-2.95531	-5.43378	-1.19431	-3.58177	-5.53095	-8.08361
hsa-miR-216b	-1.53771	-3.51312	-3.35754	-4.7115	-3.98082	-5.63491	-10.691	-12.0744
hsa-miR-4263	-0.84788	-1.62844	-2.32905	-2.73282	-3.75296	-4.13581	-7.34658	-8.72927
hsa-miR-4792	-0.909824	-0.787633	-1.34509	8.20512	-3.38325	-2.60057	-3.50703	-8.93166
hsa-miR-5587-3p	-2.40716	-1.41921	-3.58943	-4.96014	-3.71023	-4.46814	-6.82547	-8.74827
hsa-miR-339-3p	-1.00896	-0.876764	-1.78762	10.1251	0.569497	-2.42115	-4.80489	-10.5447
hsa-miR-1291	-2.39983	-2.52916	-3.21531	-4.09771	-3.8188	-4.66264	-8.59294	-11.2085
hsa-miR-3117-5p	-1.07602	-0.767806	-1.70292	-3.81224	-3.10938	-2.14225	-3.39049	-6.88411
hsa-miR-514a-3p	-1.72452	-0.462266	-2.00014	-1.79139	-3.7047	-2.78035	-6.39615	-8.55029
hsa-miR-4772-3p	-1.74987	-1.28829	-1.74532	-4.8038	-2.53754	-0.504459	-5.1478	-6.48031
hsa-miR-4424	-2.09567	-1.49205	-2.6948	-4.57443	-2.79443	-3.35815	-3.74969	-5.98617
hsa-miR-2467-3p	-2.57386	-0.736043	-3.20795	-1.40481	-3.72728	-3.44478	-7.82734	-9.92058
hsa-miR-5692a	-2.29401	-2.14103	-2.42717	-4.56242	-3.20491	-3.37377	-5.45393	-7.87
hsa-miR-4439	-2.30753	-2.0917	-3.15153	-4.62057	-3.26203	-3.43787	-5.4952	12.6809
hsa-miR-4423-3p	-2.08755	-1.68806	-4.18496	-4.25584	-4.58783	-4.42231	-10.5689	-12.599
hsa-miR-411-5p	-0.949554	-1.2902	-2.56834	-4.14857	-3.03647	-2.94403	-5.32223	-7.64183
hsa-miR-302c-5p	-1.98996	-1.81147	-2.38433	-2.72118	-3.57017	-3.95888	-7.11149	-9.31537
hsa-miR-5192	-0.333068	-0.82612	-1.89314	0.0848702	-2.58365	-3.64031	-4.47635	-5.08677
hsa-miR-506-3p	-0.658106	-0.16925	0.540674	2.41209	-2.37781	-1.78753	-0.943682	-6.40999
hsa-miR-4665-5p	-2.25996	-1.80643	-2.60097	2.6974	-2.47844	-3.60719	-7.51652	-10.2529
hsa-miR-559	-2.276	-1.55343	-2.37559	-3.29545	-3.30327	-3.72814	-6.58755	-4.4899
hsa-miR-206	-1.81187	-0.0893683	-1.36252	9.92937	1.32004	-1.34454	3.97675	-6.89978
hsa-miR-4802-5p	-2.30836	-2.31669	-2.15288	-2.84133	-2.6746	-3.20682	-5.8441	-7.78554
hsa-miR-5698	-0.881946	-0.0551501	-0.732	7.52747	-1.70484	-1.0165	-3.72551	-6.98809
hsa-miR-5187-5p	-2.49484	6.16252	-2.54972	5.05153	5.83398	5.06778	-5.6869	-7.83703
hsa-miR-151a-3p	-0.00905223	15.7378	0.500277	12.3561	4.99262	2.20141	3.23503	1.79848
hsa-miR-5693	-1.69072	-1.15669	-3.04832	-3.29883	-3.3232	-3.92575	-8.25766	-10.5612
hsa-miR-4472	-1.14812	0.167302	0.2574	3.16116	-0.180529	-1.0754	-3.11996	-3.99969
hsa-miR-488-5p	0.491877	-0.37559	-1.63328	-0.126694	-2.40415	-2.3044	-4.298	-5.60692
hsa-miR-4682	-1.68937	-0.817576	-2.08897	-2.67464	-3.51001	-4.01429	-5.36489	-7.23353
hsa-miR-3165	-2.06069	-1.48554	-2.33842	-2.75503	-3.60503	-3.63207	-6.22026	-9.02783
hsa-miR-4319	-1.57206	-1.18322	-2.13818	-0.159719	-3.8426	-3.65992	-10.1718	-11.606
hsa-miR-4648	0.462019	1.36929	0.554688	5.20886	-3.38402	-3.52031	-6.31018	-7.38714
hsa-miR-3157-3p	-1.59597	-2.28642	-3.37777	-5.08773	-3.74963	-3.31716	-6.40427	-7.63689
hsa-miR-4757-3p	-3.43316	-2.57626	-3.76081	-6.61732	-4.79467	-4.50339	-9.50772	-10.9857
hsa-miR-3142	-1.11387	-1.27516	-1.20604	-3.73378	-2.25648	-2.93027	-3.91715	-5.86135
hsa-miR-4802-3p	-1.92495	-1.22845	-2.451	0.671145	-2.99588	-4.49652	-6.73374	-8.65348
hsa-miR-4501	-1.45747	-1.52613	-2.54747	-4.92098	-3.62866	-3.45679	-6.16833	-9.40517
hsa-miR-6084	-2.0004	-1.15379	-1.50252	1.39021	-3.73167	-4.18624	-5.17396	-7.45737
hsa-miR-2964a-3p	-1.64986	-2.24214	-2.85586	-5.04937	-3.33576	-3.28548	-5.91417	-7.03549
hsa-miR-4759	-2.31681	-1.05337	-2.05373	-4.68241	-2.54385	-2.92016	-4.19349	-6.74929
hsa-miR-654-5p	-1.31576	2.39608	1.11657	8.90904	-2.24135	-1.50372	-4.08098	-7.07771
hsa-miR-604	-1.97004	-0.931687	-1.62993	-3.56144	-3.27268	-3.94155	-6.69236	-8.74902
hsa-miR-5585-5p	-2.03389	-1.86564	-2.52337	-5.8482	-3.10588	-3.70294	-6.73738	-10.3623
hsa-miR-6070	-1.87873	-2.02858	-2.69433	-4.23897	-3.57254	-4.0803	-8.14425	-9.7931
hsa-miR-6500-3p	-2.07293	-0.522707	-0.994853	5.40981	-2.81879	-2.76539	-5.82227	-8.53789
hsa-miR-6133	-0.735949	-0.328328	-0.354837	0.885369	-2.20854	-2.07551	-5.18795	-6.68283
hsa-miR-6511b-5p	-1.45866	-0.94032	-2.27328	1.87301	-2.22819	-4.04583	-5.28593	-8.57143
hsa-miR-4441	-1.72587	-2.02489	-2.59916	-2.34459	-3.21293	-3.85172	-5.93124	-7.00213
hsa-miR-6515-5p	-3.16038	-2.90149	-3.4928	-4.38963	-3.73337	-3.90505	-6.1696	-8.75645
hsa-miR-3910	-2.64834	-2.36621	-2.80923	-4.18217	-3.37904	-4.25748	-5.07322	-9.1637
hsa-miR-3668	-0.675976	-1.90894	-2.10777	-5.69126	-1.49768	-3.41203	-2.68055	-5.27785
hsa-miR-4722-5p	-2.74904	-2.48833	-2.31483	-1.27801	-4.77072	-3.55598	-6.30808	-9.43997
hsa-miR-3660	-1.53177	-0.629626	-2.10366	-1.03392	-3.08352	-2.71626	-6.49577	-9.52025
hsa-miR-3134	-1.65277	-1.71058	-1.69154	-3.75425	-2.73168	-2.6527	-4.16163	-6.18129
hsa-miR-4774-3p	-1.46464	-2.23226	-2.75569	-1.62609	-2.53912	-3.26717	-7.12082	-8.50152
hsa-miR-6071	-2.76949	-2.03878	-2.8367	-4.89061	-4.56981	-3.10407	-10.3666	-12.9199
hsa-miR-4260	-2.37844	-1.64965	-2.51228	0.0420465	-4.31273	-3.91228	-6.56643	-8.85538
hsa-miR-4796-3p	-0.900719	-1.7442	-1.92263	-1.11626	-3.23143	-3.80181	-4.72395	-6.3005
hsa-miR-4693-3p	-1.97486	-1.07124	-1.57303	-5.34672	-1.23044	-1.79024	-1.54169	-3.71582
hsa-miR-509-5p	-0.773259	-0.417626	-0.723586	-1.9696	-2.93946	-0.761279	-7.38818	-9.19717
hsa-miR-378d	-2.03387	7.90933	6.58234	38.2592	4.36454	-1.73359	9.53406	-10.3487
hsa-miR-25-5p	-1.26795	-1.56357	-2.4712	-6.41466	-3.83602	-4.07898	-4.98364	-8.23156
hsa-miR-373-5p	-0.832388	-0.797507	-1.59087	8.15276	-2.13257	-2.23545	-3.85385	-7.17414
hsa-miR-4659a-5p	0.289942	-2.67449	-3.10107	-4.85608	-3.74884	-4.0662	-8.06396	-10.4815
hsa-miR-1254	-1.97617	-1.53223	-1.61352	-2.58448	-3.61641	-2.48772	-4.21545	-7.73189
hsa-miR-548av-5p	-1.21042	-1.54912	-0.839888	-6.28506	-2.59244	-3.3448	-3.63656	-7.5596
hsa-miR-3187-5p	1.64383	-2.52682	-2.10563	-2.37264	-3.27502	-3.20534	-8.10714	-9.40977
hsa-miR-3150b-3p	-1.30648	-1.24665	-1.55647	7.03076	-3.07429	-3.70111	0.191	-6.82294
hsa-miR-187-5p	-2.61368	-2.80958	-2.72682	1.59424	-1.23979	2.01406	-7.31026	720.964
hsa-miR-3929	-2.64775	-3.0973	-3.05328	-5.17449	-2.52102	-3.84659	-6.24723	-9.16106
hsa-miR-298	-2.36377	-2.22725	-2.65084	-3.24097	-3.28587	-4.45061	-6.47763	-8.13874
hsa-miR-3168	-1.23734	-1.8401	-1.86721	-3.2364	-3.42568	-3.31616	-6.96108	-8.30202
hsa-miR-3689d	-0.944215	-1.10914	-2.06376	-3.24124	-2.93848	-2.95098	-5.18254	-6.64934
hsa-miR-1182	-2.39156	-2.26428	-1.65454	-0.853346	-4.20308	-4.49593	-5.52033	-9.03066
hsa-miR-921	-1.35613	-2.1958	-2.40407	-4.02744	-4.02223	-2.82487	-6.61316	-9.39352
hsa-miR-3120-3p	-2.60112	-2.63962	-3.12473	-2.67319	-3.41301	-4.29585	-7.46547	-8.99606
hsa-miR-3140-3p	-1.59832	-1.96735	-2.33135	-2.29627	-3.00243	-3.10805	-0.862701	-6.07436
hsa-miR-219-1-3p	-3.37049	-2.605	-3.6259	-6.41316	-4.80002	-4.71785	-7.44403	-9.98159
hsa-miR-4685-5p	0.230141	2.79684	-1.39211	10.6633	-2.58329	-1.78856	-5.40168	-8.45267
hsa-miR-181b-3p	-1.16262	3.14846	3.67792	-0.431661	-3.04662	-0.0370342	-6.58929	-9.3003
hsa-miR-92a-1-5p	-1.99846	-0.0493913	-0.90432	-4.81667	-2.60443	-2.98243	-4.52856	-6.87334
hsa-miR-569	-2.21631	-2.22895	-2.73717	-3.10084	-2.81347	-4.10339	-6.31185	-6.72247
hsa-miR-4267	-0.976987	-1.7359	-2.91546	-4.74396	-4.27094	-4.63068	-8.19357	-10.6115
hsa-miR-4691-3p	-3.50111	-2.20113	-3.49317	-5.3887	-4.05249	-3.77974	-7.32537	-8.9131
hsa-miR-2681-3p	-1.9063	-2.15074	-2.63573	-4.25299	-2.55994	-3.67226	-5.63603	-6.65353
hsa-miR-4417	-1.73899	0.157484	-0.121365	27.3495	5.75659	0.75641	21.6737	-0.920561
hsa-miR-3944-3p	-2.41977	-1.19822	-1.68399	-2.28029	-4.637	-3.66291	-8.45624	-9.17237
hsa-miR-3618	-1.33959	-1.94141	-2.07553	-4.18224	-2.56099	-2.7291	-6.55408	-6.56761
hsa-miR-4435	-2.80313	-2.45793	-2.23126	-3.74704	-3.75218	-4.28376	-8.00936	-10.3905
hsa-miR-4797-3p	-1.61442	-1.41011	-2.01627	-0.747657	-2.71464	-3.17062	-5.52989	-8.57193
hsa-miR-3658	-1.56468	-0.743436	-0.587099	-3.6776	-4.52961	-3.99537	-5.72623	-9.22588
hsa-miR-4803	-0.378941	-1.69153	-1.48232	-0.926297	-2.30193	-1.90276	-4.93114	-5.656
hsa-miR-4761-5p	-1.9031	-0.284235	-1.59469	-0.848948	-3.20193	-3.53185	-7.13664	-8.99508
hsa-miR-125b-1-3p	-1.34045	-2.03362	-2.50983	-5.09112	-3.2336	-4.59671	-5.93215	-7.86888
hsa-miR-5089-3p	-2.37584	-2.17979	-1.98083	-1.27664	-2.59126	-3.40228	-6.90319	-7.92389
hsa-miR-3671	-2.06226	-2.28719	-3.34492	-4.68784	-4.4841	-3.41997	-6.04894	-7.61527
hsa-miR-5685	-2.47196	-1.20052	-2.15805	0.189772	-3.31053	-2.6977	-6.23995	-7.79075
hsa-miR-3689f	-0.953905	0.594151	-0.602919	9.00155	-1.91835	-2.07698	-3.17622	-7.01055
hsa-miR-4709-3p	-2.06318	-1.60179	-1.56261	-1.88764	-2.91524	-3.00916	-3.01675	-7.19091
hsa-miR-1248	-2.59011	-1.85877	-2.96843	-7.16552	-3.25807	-3.55317	-4.115	-6.83063
hsa-miR-4652-5p	-2.09308	-1.00607	-3.05053	-3.99861	-2.22245	-2.33302	-5.16006	-7.93014
hsa-miR-508-5p	-1.973	-1.31465	-3.06588	-3.32733	-2.38314	-3.29316	-6.55571	-7.59146
hsa-miR-1292-5p	-2.1032	-2.17918	-2.9985	-7.06482	-4.44499	-4.02112	-9.5723	-11.4745
hsa-miR-3621	-0.433328	1.24888	2.5681	0.246745	-2.11783	-2.69088	-5.07078	-9.44844
hsa-miR-3199	-2.15004	-1.90377	-1.60092	-3.24054	-3.48936	-3.18869	-4.77925	-6.4776
hsa-miR-4518	-0.542052	3.38307	2.05613	3.83357	-1.24975	-2.02703	-2.63109	-5.58752
hsa-miR-4522	-2.41402	-1.5977	-2.47925	0.611448	-3.10882	-3.48936	-6.20481	-8.05282
hsa-miR-4510	-0.12313	0.970975	-0.512445	1.37218	-0.711288	-1.39742	-2.51514	-3.4545
hsa-miR-203b-3p	-2.00082	-1.47876	-2.048	-1.28141	-2.50986	-2.43243	-4.3337	-5.69468
hsa-miR-558	-1.17258	-0.767824	-2.40214	-2.67698	-2.89817	-2.72657	-6.95171	-7.40376
hsa-miR-378f	-1.89327	-0.907706	-0.605705	7.15907	-2.99021	-3.94412	-4.40477	-10.4724
hsa-miR-1262	-2.01929	-1.82153	-2.0931	-4.19746	-2.25372	-1.56257	-3.82563	-5.29281
hsa-miR-1247-5p	-2.14055	-1.61551	-2.75617	-2.64516	-3.62277	-3.94471	-6.37473	-7.56077
hsa-miR-148a-5p	-1.49431	-0.897861	-2.97536	-1.18969	-3.91066	-3.31057	-4.51562	-9.8918
hsa-miR-1272	-2.48818	-2.04751	-2.73405	-5.16185	-3.68654	-3.38994	-5.81823	-8.57941
hsa-miR-4491	-2.41146	-2.91544	-2.9203	-3.69926	-4.88419	-4.95735	-8.58798	-10.3764
hsa-miR-4311	-1.21125	0.134467	-1.0717	6.51594	-1.15762	-2.24188	-6.50614	-9.8594
hsa-miR-219-2-3p	-2.05378	-1.19921	-2.43484	-4.93177	-2.44732	-2.67214	-5.96688	-7.05868
hsa-miR-554	-2.08788	-1.56137	-2.56812	-3.94362	-3.39155	-3.43591	-6.10102	-8.55921
hsa-miR-938	-2.474	-3.05741	-3.25656	-3.12407	-3.48261	-4.79007	-8.9162	-10.2835
hsa-miR-6720-3p	-0.35964	7.78193	3.98933	10.2525	-3.52331	-3.77246	-3.94411	-9.62613
hsa-miR-4285	-2.19928	-0.857571	-2.22941	-5.70138	-2.41393	-3.40459	-6.78165	-9.77717
hsa-miR-663b	-0.630196	-1.38335	-1.78839	-2.00852	-3.16351	-4.01094	-7.15983	-10.7837
hsa-miR-3677-5p	-2.98421	-2.68279	-3.27157	-7.83633	-4.65503	-5.06928	-9.40843	-10.4911
hsa-miR-584-3p	-3.15336	-3.04364	-2.58081	-3.08978	-4.72303	-4.47305	-7.45592	-10.9261
hsa-miR-487a	-2.55228	-1.16259	-1.94379	-2.67891	-3.80033	-3.56992	-6.07991	-6.26068
hsa-miR-493-3p	-0.162911	-1.1272	-1.3954	-1.66855	-2.77705	-2.54208	12.4747	-8.48768
hsa-miR-28-3p	-1.64972	-0.723065	-1.66264	0.409944	-3.1611	-0.0286676	-8.30203	-10.0416
hsa-miR-1245b-3p	-2.43256	-1.74367	-2.09792	-4.1174	-1.95709	-3.18236	-5.61209	-6.2991
hsa-miR-1301	-1.92653	-1.39175	-2.12795	-3.27771	-3.07433	-3.2857	-7.89137	-8.8165
hsa-miR-4283	0.33445	-0.862805	-2.59822	-4.9252	-3.70597	-4.4599	-7.94161	-9.2333
hsa-miR-3678-3p	-2.05353	-1.09904	-2.59307	1.43106	-3.74534	-4.14363	-4.87102	-6.51927
hsa-miR-627	1.45581	0.684405	-1.35167	6.17128	-2.13632	-1.64751	-3.62061	-10.0078
hsa-miR-3150a-3p	-1.73585	-1.76887	-2.76888	-3.58193	-3.66175	-4.23162	-5.29331	-6.35274
hsa-miR-208a	-3.54692	-2.78234	-3.65306	-7.05443	-4.07683	-4.47825	-6.60515	-8.71858
hsa-miR-5004-5p	-2.20077	-2.49756	-3.06531	-2.03776	-3.65357	-3.29342	-8.06634	-9.20816
hsa-miR-4697-5p	-0.046657	-2.07631	-2.87715	14.6565	0.480529	-2.89686	-5.25899	-6.48082
hsa-miR-4309	-2.14415	-2.20175	-2.91662	-3.55261	-4.12396	-3.51992	-6.7438	-4.65348
hsa-miR-3163	-1.61174	-1.04504	-2.15786	-1.90177	-3.09642	-3.01023	-5.21958	-8.54807
hsa-miR-4300	-1.61387	-1.67389	-1.83108	-3.40123	-3.11794	-3.02175	-7.18083	-9.05378
hsa-miR-573	-1.1187	-1.06886	-2.36917	-5.15425	-1.71456	-3.25988	-4.10305	-5.87787
hsa-miR-3654	-2.93599	-0.653641	-2.82736	9.49851	-3.41162	-3.70133	-5.79502	-11.5275
hsa-miR-452-5p	-3.14357	-2.1728	-4.08704	-4.20043	-4.97973	-4.6593	-7.7105	-10.1696
hsa-miR-643	-3.13201	-2.09479	-3.24538	-4.4299	-3.01164	-3.27233	-5.45713	-7.55607
hsa-miR-3612	-2.6306	-1.77039	-2.38256	-2.99545	-3.30086	-3.28042	-5.39537	-7.24185
hsa-miR-3157-5p	-1.57652	-0.512259	-1.26573	-0.20452	-2.98012	-3.31067	-3.39789	-7.4051
hsa-miR-4502	0.507969	0.781498	0.0707258	1.9891	-0.801609	-1.05506	-2.00798	-4.36668
hsa-miR-3674	-2.21002	-1.57873	-2.42729	-1.10957	-3.0063	-2.88774	-6.56506	-8.60588
hsa-miR-4426	-1.43278	-1.94323	-3.85065	-5.32946	-4.07514	-3.96914	-5.7227	-8.64844
hsa-miR-331-5p	-0.933823	-2.10279	-2.6451	-4.60454	-4.30961	-3.89629	-8.04391	-9.71582
hsa-miR-3169	-2.85863	-2.617	-2.31927	-6.21335	-3.61828	-4.35157	-7.20198	-8.57363
hsa-miR-6074	-1.54018	-1.48922	-1.17281	11.8631	-1.88055	-2.43283	2.00517	-8.49206
hsa-miR-4457	-1.94842	-1.66805	-2.52877	-4.88277	-3.22037	-3.95954	-3.45868	-5.01096
hsa-miR-4755-3p	-2.75324	-1.76821	-1.92853	-2.60158	-3.45514	-2.3989	-6.34	-8.92899
hsa-miR-4302	-3.49486	-1.9655	-3.32429	-5.94895	-3.46196	-4.043	-7.51175	-8.58597
hsa-miR-141-5p	-1.65506	-1.5809	-1.9178	-1.96948	-2.67827	-3.61362	-5.21266	-7.659
hsa-miR-4772-5p	-2.15438	-2.54136	-2.37939	-6.26444	-3.88068	3.71242	-7.54209	-10.6222
hsa-miR-3200-3p	-1.72017	-1.04105	-0.303781	-2.71083	-2.9214	-2.34494	-5.37822	-7.63547
hsa-miR-4419b	-1.76693	-1.66079	-1.0825	-0.145548	-2.53882	-3.70678	-6.64355	-10.1348
hsa-miR-3666	-1.77907	-2.27969	-3.05389	1.0311	-3.84394	-3.54207	-7.07697	-10.5411
hsa-miR-648	-2.52057	-1.05375	-3.06932	-0.9297	-3.72761	-3.59502	-6.18192	-8.59341
hsa-miR-4470	-0.766389	6.0377	4.01277	11.3675	-2.93064	-3.0058	0.803382	-9.44251
hsa-miR-520a-5p	0.373224	-1.45388	-2.48656	-5.21177	-3.63073	-3.2327	-6.04222	-5.34369
hsa-miR-3690	-2.21458	-1.66912	-3.12626	-1.72498	-4.67371	-4.23272	-7.33667	-10.5084
hsa-miR-4752	-1.68389	-0.806028	-1.32933	-4.16397	-2.95989	-2.17602	-6.05319	-8.01093
hsa-miR-1286	0.218149	-1.07737	-1.99147	-0.117804	-3.33112	-3.64555	-7.20456	-8.42519
hsa-miR-129-5p	0.824345	-0.985	-1.27561	0.975487	-0.953117	-2.51388	-5.87889	-8.07395
hsa-miR-3692-3p	-2.70589	-2.69961	-1.72087	-5.90405	-3.0728	-3.92234	-6.83812	-8.5402
hsa-miR-1270	-1.81722	-1.82108	-1.68051	-2.551	-2.30901	-2.84343	-4.1937	-6.71555
hsa-miR-4523	-2.57981	-2.42228	-2.06115	-5.85963	-3.30121	-4.65782	-6.82922	-8.79713
hsa-miR-4471	-2.80528	-1.66132	-2.83066	-4.77574	-2.12444	-3.25933	1.63998	-7.84788
hsa-miR-658	-1.17047	-1.73681	-1.40773	0.125155	-3.45764	-3.5871	-5.28595	-7.4995
hsa-miR-593-5p	-2.35099	-2.57374	-3.74858	-4.1861	-2.43083	-5.17613	-6.87071	-8.0983
hsa-miR-6128	-2.96624	-1.8554	-3.08839	-5.38694	-3.20453	-2.94975	-6.13378	-7.4526
hsa-miR-576-3p	-2.89236	-1.35618	-2.52574	-4.40402	-3.77362	-2.17708	-5.14451	-7.51894
hsa-miR-580	-1.87804	-0.692903	-2.4803	-5.22934	-2.87132	-3.28113	-5.3312	-7.80361
hsa-miR-3683	-2.07311	-2.3843	-2.42526	-2.0926	-2.56558	-2.56504	-5.67374	-7.55643
hsa-miR-378b	-0.668452	6.38418	3.03312	10.7048	-0.868197	-1.16263	-3.5313	-9.43241
hsa-miR-10a-3p	-1.10107	-1.79911	-1.64185	-3.02742	0.0687168	-3.46535	-4.92799	-6.94231
hsa-miR-4797-5p	-1.60375	-3.14027	-3.24434	-5.69428	-3.31973	-3.21415	-4.44815	-7.33806
hsa-miR-4436a	-2.20164	-1.63613	-3.60845	-4.71413	-3.78162	-3.89866	-8.66853	-11.3724
hsa-miR-216a-5p	-2.61486	-3.40355	-2.83057	0.352283	-3.54903	-5.09048	-7.97431	-9.4693
hsa-miR-3909	-1.92501	-3.25053	-3.75884	-6.81009	-4.3339	-5.10171	-8.37855	-10.0334
hsa-miR-138-5p	-1.87612	-3.04443	-2.52678	-1.83958	-1.84462	-3.6606	-3.92204	-6.028
hsa-miR-4521	-1.04311	1.04943	-1.85084	2.86537	-1.13124	-0.367439	-5.2764	-5.2963
hsa-miR-4798-3p	-2.30553	-2.87594	-3.59383	-4.93017	-3.63932	-4.21765	-7.56464	-10.0784
hsa-miR-4786-5p	-2.58579	-1.89101	-3.50768	-4.86914	-4.56081	-5.20821	-7.33241	-9.88627
hsa-miR-1276	-1.35897	-0.397979	-1.77342	0.320238	-3.28011	-2.87057	-6.04295	-8.45609
hsa-miR-6715a-3p	-2.71121	-1.83438	-1.96799	-2.99663	-3.27955	-3.48131	-6.86053	-8.64965
hsa-miR-376b-3p	-2.30638	-0.0831935	-3.40233	-4.16938	-2.87313	-3.40404	-6.55475	-7.70453
hsa-miR-587	-3.16047	-2.39632	-3.48653	-7.06292	-4.19369	-3.85532	-7.01669	-7.51518
hsa-miR-4633-3p	-1.84547	-2.76692	-3.21396	-6.63662	-3.99083	-3.98888	-6.71632	-10.1026
hsa-miR-4801	-2.20528	-2.35873	-2.81493	-4.19374	-4.43328	-4.52136	-9.29321	-11.2692
hsa-miR-4316	-1.66569	-0.329615	-2.6068	0.793754	-1.80381	-2.80055	-6.6632	-8.86625
hsa-miR-6134	-2.70628	1.02181	-1.01735	2.54744	-3.26456	-3.07765	-5.69528	-9.70216
hsa-miR-4999-5p	-1.05348	0.368006	-0.66172	-2.55564	-1.16091	-1.74271	-3.48302	-6.42105
hsa-miR-6716-5p	-2.46947	-2.52605	-2.54007	-2.86462	-4.00428	-3.7831	-7.09144	-10.313
hsa-miR-4677-3p	-2.43411	-2.34688	-3.39313	-2.8447	-3.1918	-2.28017	-8.70263	-10.0036
hsa-miR-4658	-3.6567	-1.59633	-3.76736	-4.87352	-4.21701	-4.94842	-7.99305	-9.50559
hsa-miR-490-3p	-1.90481	-1.30749	-3.17097	-3.4147	-2.74924	-2.58254	-6.42013	-9.54681
hsa-miR-6080	-3.15618	-2.50696	-2.54552	-8.08568	-4.27829	-4.74943	-8.95288	-11.3204
hsa-miR-3194-3p	-1.27989	-1.13595	-2.0619	-4.27159	-3.34358	-3.79812	-6.80755	-9.3825
hsa-miR-200a-5p	-2.83471	-1.18272	-2.213	-1.27784	-4.43931	-4.51162	-6.97894	-10.4547
hsa-miR-5707	-2.77331	-2.07662	-2.76434	-3.40106	-4.32477	-4.02296	-7.42234	-9.78129
hsa-miR-1269b	-2.71184	-0.947349	-3.31678	-4.47146	-3.09758	-4.64282	-8.63964	-8.9983
hsa-miR-3944-5p	-3.13556	-0.826213	-1.45671	2.91652	-4.60849	-4.4769	-7.62697	-12.0728
hsa-miR-4437	-1.75552	-0.718181	1.40079	-3.65235	-3.47367	-2.54205	-6.90788	-10.0143
hsa-miR-890	-3.2118	-2.36649	-3.71006	-6.25391	-4.65788	-4.11862	-7.97568	-10.9502
hsa-miR-616-3p	-2.81769	-2.02745	-2.87939	-4.13166	-3.65145	-3.79921	-7.67611	-9.39315
hsa-miR-4294	-0.696548	-0.372828	-2.09026	6.27139	-2.14177	-3.08009	-6.2584	-9.02919
hsa-miR-4748	-2.04646	-1.53513	-3.05762	-2.28998	-2.39953	-3.87586	-4.91142	-6.68369
hsa-miR-4296	-1.51543	-1.40855	-2.17084	-1.65407	-4.62727	-4.1777	-7.58996	-9.80721
hsa-miR-3130-3p	-2.49413	-0.82932	-2.0624	-1.05517	-4.41756	-4.77613	-8.26995	-9.86144
hsa-miR-376c-3p	0.199004	0.366727	-0.819576	8.97606	-1.68184	-2.40255	-3.74118	-3.92677
hsa-miR-541-3p	-3.08623	-2.02179	-2.60181	-4.04472	-3.63988	-3.72173	-7.93758	-9.75363
hsa-miR-4531	-2.65594	-2.03933	-2.44839	-2.16857	-2.14973	-3.54042	-5.38695	-7.13855
hsa-miR-1269a	-3.11417	-2.811	-2.74392	-2.25917	-3.62497	-4.55138	-7.98311	-8.77607
hsa-miR-4276	-2.04493	-0.506204	-2.96908	-0.434013	-3.95947	-3.19887	-5.93726	-8.78576
hsa-miR-4431	-2.90535	-1.8048	-2.51012	-3.36559	-3.52592	-3.0678	-6.98977	-8.26343
hsa-miR-4467	-0.518952	-0.10936	-1.12541	-1.22287	-2.93173	-1.84723	-4.89248	-7.1104
hsa-miR-877-5p	-2.64829	-1.50394	-2.27591	9.64979	-2.18911	-2.21676	-2.15481	-5.89512
hsa-miR-4659b-5p	-2.15349	-2.9632	-2.83929	-5.08725	-3.46884	-3.71763	-6.86405	-3.7159
hsa-miR-4330	-2.1767	-1.10881	-2.64262	-1.58298	-4.18033	-3.77571	-7.88137	-9.50857
hsa-miR-611	-1.47158	-1.79086	-2.37269	-5.24205	-3.56378	-3.23234	-6.02992	-8.53917
hsa-miR-127-5p	-3.99893	-2.57768	-3.39198	-4.86943	-3.5958	-4.85799	-7.43084	-10.2985
hsa-miR-600	-2.28914	-1.37922	-2.81008	-4.77202	-2.54337	-2.83615	-7.88458	-7.95891
hsa-miR-4533	-1.58133	-1.93275	-3.66759	-0.78018	-3.71686	-3.90051	-6.48207	-8.91801
hsa-miR-4717-3p	-0.827966	0.0687866	-0.963604	-0.682066	-1.85803	-2.17343	-6.80468	-8.92264
hsa-miR-137	-2.21394	-1.25505	-2.32524	-4.84315	-2.13184	-2.12647	-2.59869	-4.37752
hsa-miR-1283	-3.28367	-2.91555	-3.22197	-7.57684	-3.77921	-4.27109	-7.20816	-6.89178
hsa-miR-3124-3p	-1.97776	-2.23097	-1.60007	-4.71845	-2.90472	-3.72246	-7.34914	-8.38913
hsa-miR-4649-5p	-2.61739	-2.26839	-3.29334	-6.04529	-3.38164	-4.56531	-9.19866	-9.65347
hsa-miR-4782-5p	-2.8315	-1.74938	-3.63134	-5.31414	-3.98087	-3.65826	-6.67907	-8.01849
hsa-miR-3673	-2.24837	-2.28978	-3.10842	-4.44223	-1.99887	-3.06988	-5.18468	-5.53494
hsa-miR-4757-5p	-2.02021	-2.42969	-4.05413	-5.67783	-3.67491	-4.50705	-8.73038	-10.1786
hsa-miR-6715b-5p	-1.77622	-2.25501	-2.47432	-3.79974	-2.94637	-3.76931	-5.79464	-8.44326
hsa-miR-4690-3p	-2.32111	-1.93282	-3.39579	-6.24305	-3.64046	-4.76575	-8.177	-9.49654
hsa-miR-4314	-1.48811	0.943889	-0.729551	17.2135	-4.02588	-2.24589	-5.98652	-10.6176
hsa-miR-3939	-2.97126	-3.35056	-2.55713	-3.59689	-4.76204	-5.01408	-3.36785	-11.7757
hsa-miR-3915	-0.159987	-1.52477	-1.40978	-5.1611	-2.48735	-3.63209	-5.27544	-8.08871
hsa-miR-761	-3.24442	-1.1045	-3.9239	-4.61257	-4.45678	-4.71182	-7.74765	-9.38689
hsa-miR-1908	-2.26076	-1.74671	-3.55472	-1.98327	-3.99958	-3.86697	-7.81269	-11.0969
hsa-miR-3177-5p	-2.55697	-1.90801	-3.27366	-3.25875	-4.10962	-4.39246	-7.07808	-10.1029
hsa-miR-1253	-2.43385	-1.39287	-2.36212	-1.18797	-3.6329	-3.75973	4.94961	-8.4448
hsa-miR-608	-1.75789	-1.66994	-2.67493	-3.22107	-3.9319	-3.04966	-6.03139	-7.51638
hsa-miR-1208	-2.67371	-0.615223	-1.21161	8.40898	-2.4276	-2.53156	-5.17222	-10.4818
hsa-miR-4503	-3.08563	-2.42066	-3.31368	-5.76618	-2.88567	-3.23914	-4.79504	-6.54437
hsa-miR-4489	-1.45239	-2.15053	-2.49185	-0.600558	-3.73743	-4.55848	-5.95161	-10.1591
hsa-miR-510	-2.97026	-3.15169	-3.35562	1.21569	-4.29127	-4.20516	-8.55434	-9.43212
hsa-miR-5572	-2.19892	-1.93474	-2.76899	-1.41212	-4.00975	-3.80664	-8.0999	-10.3623
hsa-miR-4750-5p	-1.28709	-0.395615	-1.63004	18.3853	-2.12055	-1.04994	-0.962469	-7.94561
hsa-miR-3681-5p	-1.96474	-1.8363	-3.05834	-4.57405	-2.72293	-3.14172	-4.58805	-6.24167
hsa-miR-3617-5p	-1.13244	-1.49896	-2.42045	1.0474	-2.518	-2.69723	-4.74616	-6.39371
hsa-miR-3128	-1.57435	-1.53147	-2.21955	-3.31263	-2.79328	-2.26911	-7.48332	-1.93082
hsa-miR-4727-3p	-2.94312	-2.52423	-3.6591	-4.78759	-3.87809	-4.37736	-8.61842	-11.373
hsa-miR-5004-3p	-1.91581	-1.14894	-1.117	-3.38297	-3.26777	-3.93498	-6.37919	-7.28866
hsa-miR-323a-5p	-2.42724	-2.70608	-4.07505	-5.06678	-3.94711	-5.06152	-8.12612	-10.9668
hsa-miR-3919	-2.45055	-2.94413	-4.34928	-7.06155	-4.69926	-4.55113	-8.3769	-9.45212
hsa-miR-6715b-3p	-1.17558	-0.288191	-2.04078	-3.70497	-0.450444	-3.8335	-5.35069	-9.89265
hsa-miR-5197-3p	8.88608	-1.78725	-3.20201	-4.29849	-2.51835	-3.35909	-5.64506	-7.10082
hsa-miR-1295a	-2.19196	-0.555511	-1.48768	1.17011	-2.9986	-4.09192	-6.22015	-9.24525
hsa-miR-4653-5p	-2.20033	-1.81241	-3.14942	-4.537	-1.85317	-4.27728	-8.06646	-10.1314
hsa-miR-4737	-2.79306	-0.834267	-2.44524	-0.681299	-3.7826	-3.43633	-8.19774	-9.34142
hsa-miR-4438	-2.81838	-2.95471	-3.22391	-6.333	-3.4603	-4.26982	-8.36886	-9.73185
hsa-miR-548aw	-1.98489	-0.897684	-0.725846	-1.81981	-2.4766	-3.49559	-7.76975	-8.81436
hsa-miR-4527	-2.84652	-2.73844	-3.04605	-3.68253	-4.26255	-4.39255	-8.90042	-11.5926
hsa-miR-1266	-3.50662	-1.90059	-2.99822	-4.01014	-3.61491	-4.30728	-8.77087	-11.8672
hsa-miR-523-3p	-2.06596	-1.40101	-2.99819	-4.96963	-2.68062	-2.6457	-6.83272	-7.33988
hsa-miR-4638-5p	-4.00841	-2.37851	-2.48784	-4.01319	-4.55809	-3.68978	-8.21485	-10.836
hsa-miR-378j	-1.85277	-1.38876	-2.01924	-2.20953	-3.76389	-3.9649	-4.00994	-8.14217
hsa-miR-3144-5p	-2.33282	-0.596513	-3.17721	-4.41867	-3.1208	-4.41087	-7.03556	-9.29789
hsa-miR-4444	-2.46336	-2.42243	-3.16061	-4.3711	-2.6568	-3.77644	-7.55724	-11.2128
hsa-miR-5186	-3.09662	-2.52673	-3.32579	-3.73636	-2.3383	-3.77776	-4.18919	-6.66578
hsa-miR-3197	-2.69856	-2.23145	-3.42194	-4.29136	-1.62344	-3.29542	-7.34759	-9.7273
hsa-miR-1304-5p	-0.905714	-1.42645	-2.20398	0.124847	-2.41317	-3.09206	-5.73006	-8.24451
hsa-miR-4266	-3.06422	-1.95693	-3.02152	-6.52765	-4.31121	-4.63498	-6.9446	-9.56315
hsa-miR-5694	-1.781	-1.11866	-1.6377	-0.926655	-3.01929	-2.71271	-5.73995	-7.69837
hsa-miR-3151	-2.15317	-1.68757	-3.29065	-2.17673	-4.69473	-4.12075	-8.25595	-10.5213
hsa-miR-3074-5p	-1.96093	-2.14675	-2.48981	-3.15533	-2.9808	-4.76177	-8.41012	-11.7621
hsa-miR-675-5p	-3.44424	-3.81489	-4.19968	-5.06184	-3.44658	-5.50993	-7.69577	-10.1042
hsa-miR-4700-5p	-2.23082	-2.02894	-3.6739	-3.71772	-3.64888	-3.63338	-7.53869	-10.2727
hsa-miR-4769-5p	-2.43865	-2.2239	-4.59505	-2.33784	-3.91662	-3.42411	-6.68797	-7.65053
hsa-miR-4638-3p	-1.16208	-2.05814	-3.14179	-0.602935	-4.803	-3.94659	-7.64201	-10.5723
hsa-miR-6501-3p	-2.75672	-2.40394	-3.00427	-4.76781	-3.37005	-4.58582	-7.30602	-9.18047
hsa-miR-3918	-3.12956	-1.34975	-3.32921	-4.47609	-2.58783	-4.73692	-10.3043	-12.2089
hsa-miR-583	-2.21135	-0.547429	-2.59353	-0.0207165	-2.39311	-1.93431	-1.22221	-3.67681
hsa-miR-4517	-2.98968	-2.57728	-2.37347	-3.31798	-3.55333	-3.37947	-7.39319	-8.98493
hsa-miR-5003-5p	-0.427861	5.68511	1.91799	9.26994	0.311706	-1.58431	-1.80193	-6.2546
hsa-miR-503-5p	-1.9347	1.6355	-0.288312	-1.62922	-3.4984	-3.0072	-4.86478	-8.00698
hsa-miR-1298	-2.27501	-2.54181	-3.22102	-4.06355	-4.10306	-4.00342	-8.92308	-9.69106
hsa-miR-4723-5p	-3.30251	-1.8214	-3.07598	-3.46875	-4.77639	-4.3934	-9.06211	-11.4427
hsa-miR-1321	0.837347	-1.5025	-3.04221	-2.69517	-3.42112	-2.32197	-7.81623	-9.21492
hsa-miR-1271-3p	-2.28532	-2.53018	-3.91409	-6.9699	-3.33374	-4.65806	-7.84895	-9.96242
hsa-miR-639	-2.46437	-2.49983	-3.42845	-4.41322	-3.53484	-4.12114	-7.20612	-9.15093
hsa-miR-323b-5p	-1.97537	-0.82458	-1.79094	-3.18485	-2.70402	-3.47334	-7.08763	-7.53351
hsa-miR-3192	-2.79624	-0.436232	-3.2423	-4.2509	-2.77808	-2.21652	-5.48113	-9.07292
hsa-miR-1469	-2.13638	-1.97943	-2.21906	12.8687	-2.92902	-3.00265	-4.76223	-9.61416
hsa-miR-4783-5p	-2.8153	-2.17457	-2.96184	-5.55006	-4.6297	-4.74182	-8.57896	-11.5149
hsa-miR-3680-3p	-3.07229	-2.29884	-2.29372	0.237918	-3.23974	-3.80477	-6.91044	-10.7128
hsa-miR-4526	-2.48629	-0.0283424	-3.04753	-2.89304	-3.46656	-3.17929	-6.60302	-8.99225
hsa-miR-1251	-2.96569	-1.87142	-3.99428	-5.16879	-4.27746	-5.21156	-9.43828	-10.0912
hsa-miR-4738-3p	-1.74488	-1.27444	-1.86658	12.921	-2.30135	-2.05428	-5.43971	-10.8334
hsa-miR-153	-2.5074	0.498341	-2.63043	-5.78578	-3.4055	-4.15333	-8.61623	-9.10824
hsa-miR-4445-3p	-2.3782	-2.71741	-3.9455	-3.10537	-4.51269	-5.23814	-9.40881	-10.8936
hsa-miR-376a-3p	-1.48853	-1.06159	-2.9031	2.54558	-3.62103	-3.82034	-7.48331	-8.60438
hsa-miR-3186-3p	-2.77268	-2.26301	-3.1922	-3.8707	-3.89106	-4.29024	-8.02363	-9.83929
hsa-miR-3173-3p	-3.10533	-1.01524	-3.55238	-1.22047	-3.4804	-3.83104	-6.86688	-8.49755
hsa-miR-379-5p	-2.13016	-1.50952	-2.46833	-1.01594	-3.16478	-3.73567	-6.52599	-7.45817
hsa-miR-3116	-3.62641	-3.18489	-3.83782	-3.89198	-4.03187	-4.17622	-8.24785	-10.2454
hsa-miR-1295b-3p	-2.99302	-1.68632	-2.84086	-2.67668	-4.80103	-4.91372	-8.51443	-10.2461
hsa-miR-4293	-3.30705	-3.18211	-3.59678	-4.17992	-4.18469	-4.78447	-7.71627	-9.77359
hsa-miR-1909-3p	-2.64033	-2.55632	-3.6352	-1.56025	-3.3294	-4.80366	-9.00253	-11.0312
hsa-miR-6081	-3.50211	-2.9011	-3.13276	-3.59571	-4.32377	-4.81211	-10.9915	-12.54
hsa-miR-92b-5p	-2.68756	-1.78765	-4.57038	-3.4894	-4.02601	-4.62718	-7.13914	-10.2391
hsa-miR-885-3p	-2.5357	0.218537	-1.88296	0.777571	-0.184506	-1.31946	-7.0035	-9.77386
hsa-miR-3200-5p	-3.40975	-3.08754	-3.92379	-5.52237	-4.41947	-4.42923	-7.94268	-11.2417
hsa-miR-596	-2.72089	-1.32336	-2.82838	-0.538382	-4.21067	-3.41316	-7.62723	-10.3995
hsa-miR-4781-3p	-1.31472	-1.80819	-3.15354	-5.4217	-4.18388	-4.05756	-7.80557	-10.7588
hsa-miR-210	40.4317	27.259	12.1521	13.3725	5.92395	2.12414	9.59772	3.93891
hsa-miR-6718-5p	-2.94427	-0.261413	-2.80401	0.737187	-2.5196	-3.65012	-7.58534	-8.2569
hsa-miR-2114-3p	-1.61985	-2.29719	-2.08948	-2.98307	-2.71119	-4.09755	-7.30235	-8.83985
hsa-miR-20b-3p	-2.6302	-2.76951	-2.88015	-1.62966	-3.63597	-4.58638	-8.06742	-7.98254
hsa-miR-4639-5p	-2.44588	-1.20073	-2.01818	-2.98491	-3.20023	-3.30286	-5.66238	-8.81186
hsa-miR-4644	-2.75592	2.8233	-2.08175	-0.53857	-1.62882	-0.368664	-5.74089	-11.2254
hsa-miR-3161	-1.20688	-2.14082	-2.44522	1.8751	-2.98234	-3.81604	-6.24357	-9.14962
hsa-miR-4650-3p	-3.41571	-0.597109	-3.39503	-3.04043	-4.67755	-4.02273	-7.13893	-9.11034
hsa-miR-4451	0.897281	-0.299803	-0.488466	-0.90654	-2.71345	-2.09736	-7.37735	-11.4247
hsa-miR-516a-5p	-2.60341	-2.42118	28.6749	-4.97514	-2.93294	-3.29237	-5.51423	1.05303
hsa-miR-5695	-3.14806	-2.36034	-3.43301	-4.24692	-4.18098	-4.57341	-10.4892	-11.9006
hsa-miR-1193	-3.11395	-2.25647	-3.69399	-4.00237	-4.10145	-4.36697	-7.54473	-9.60642
hsa-miR-4683	-1.65075	-2.03107	-2.47075	-3.89549	-3.33034	-3.11779	-6.68882	-8.28957
hsa-miR-3152-3p	-3.01286	-2.31709	-2.72365	-2.70058	-4.18045	-3.2626	-5.06148	-8.52946
hsa-miR-3155b	-2.05159	-0.831104	-1.68021	2.74506	-2.7921	-3.3435	-4.34553	-7.4558
hsa-miR-296-3p	-3.28556	-2.09564	-3.74841	-5.74556	-4.98108	-5.57354	-9.64328	-10.7296
hsa-miR-217	-3.54685	-1.94612	-4.03105	-4.35957	-2.86934	-4.55921	-7.82924	-9.47258
hsa-miR-124-3p	-1.97886	-0.662622	-2.88734	-1.65944	-4.12777	-3.43107	-6.52867	-9.83672
hsa-miR-4804-5p	-2.89271	-3.49151	-3.45238	-6.69073	-4.32157	-4.34779	-7.92166	-10.9475
hsa-miR-3160-3p	-2.98858	-1.60137	-3.45671	-0.500085	-4.58902	-4.09499	-9.1294	-12.1617
hsa-miR-5682	-2.93293	-2.72397	-3.21293	-6.29915	-3.88358	-3.84295	-7.54875	-8.53838
hsa-miR-4676-5p	-1.95912	-2.19879	-2.95467	-3.41742	-3.80405	-3.71235	-8.09838	-9.20237
hsa-miR-299-3p	-2.08113	-0.53263	-2.00079	-2.97006	-3.24553	-3.30125	-5.95049	-8.39462
hsa-miR-4663	-2.48674	-1.69579	-3.28155	-6.16624	-2.02674	-4.74984	-7.76061	-10.5357
hsa-miR-4446-3p	-2.87508	-2.20751	-1.60557	4.91082	-1.8903	-1.62672	-6.99501	-8.99362
hsa-miR-196a-3p	-2.88218	-2.04166	-3.17381	-3.49937	-4.56937	-4.55199	-6.92356	-11.329
hsa-miR-31-5p	-2.41582	1.9848	17.0402	-4.07015	-2.19047	4.78788	-6.48913	-7.49777
hsa-miR-4637	-2.34211	-2.75876	-3.61881	-5.57082	-3.42937	-3.76217	-7.0473	-8.3858
hsa-miR-218-2-3p	-1.4314	-2.0037	-3.45524	-3.4299	-4.94779	-4.72561	-9.14699	-12.8008
hsa-miR-3159	-2.5046	-1.72931	-2.99257	-2.44928	-3.6707	-3.9	-6.9291	-8.64506
hsa-miR-4668-5p	-1.79757	0.813738	-1.24061	-1.42243	-3.3275	-3.83367	-4.56503	-7.68767
hsa-miR-4474-3p	-2.32044	-0.322158	-2.90257	-5.13793	-3.40467	-3.54124	-7.69672	-9.05581
hsa-miR-6499-5p	-3.67901	-2.53703	-4.5725	-6.7027	-4.99887	-5.76901	-10.3395	-11.9491
hsa-miR-4715-5p	-2.97131	-1.71838	-2.97309	-2.09857	-3.12743	-3.81427	-6.77321	-9.17521
hsa-miR-3622a-5p	-2.66969	-3.08115	-4.43619	11.7833	-3.7975	3.411	-6.76746	-11.6632
hsa-miR-620	-2.06624	-2.64435	-4.75253	-7.43762	-3.85264	-3.66747	-7.15599	-8.61379
hsa-miR-5008-3p	-2.43773	-2.71333	-2.47118	-2.67856	-3.75559	-4.86142	-9.39229	-11.4407
hsa-miR-3936	-0.822867	-2.16515	3.53389	-5.06859	-4.23205	-3.58446	-7.14721	-9.57621
hsa-miR-3611	-2.31719	-2.7713	-3.01698	-6.25647	-2.89641	-3.1817	-6.70856	-7.92533
hsa-miR-3661	-3.50924	-3.07025	-4.25981	-7.71433	-4.1483	-5.51893	-9.81717	-11.4599
hsa-miR-152	-2.85491	-0.884899	-1.24385	4.23371	-4.23504	6.99159	-8.52547	-10.3329
hsa-miR-193b-5p	-1.71404	-2.30895	-4.36094	0.407522	-3.76382	-4.91601	-10.1954	-11.9913
hsa-miR-5586-3p	-1.93909	-2.31896	-3.60189	-5.14215	-3.45732	-4.28346	-7.88944	-9.87744
hsa-miR-3126-5p	-2.69475	-2.16642	-3.42448	-4.50604	-4.63773	-4.82616	-9.64545	-11.5988
hsa-miR-4724-5p	-3.07485	-2.83139	-4.06751	-6.45081	-4.9894	-4.67109	-9.41638	-11.3119
hsa-miR-3175	-3.2449	-2.46105	-4.82903	-4.88326	-4.27668	-4.39143	-2.54736	-5.65459
hsa-miR-4753-5p	-2.91802	-2.41817	-4.5409	-0.683892	-3.71456	-4.69255	-10.902	-14.6062
hsa-miR-4520a-3p	-3.01445	-3.0455	-4.33271	-4.24677	-3.77694	-4.88347	-10.9687	-12.6188
hsa-miR-5191	-2.88446	-2.39974	-4.1063	-4.77116	-4.20108	-4.40599	-8.10792	-10.3461
hsa-miR-4504	-3.46811	-2.40421	-2.56975	-3.82728	-3.86619	-4.03843	-8.64682	-10.2477
hsa-miR-3183	-3.22583	-2.09318	-4.47096	-4.16099	-5.22998	-5.32028	-9.73104	-11.8555
hsa-miR-4791	-2.10082	-1.94909	-2.63049	-3.34904	-3.67321	-3.69453	-6.61203	-9.86892
hsa-miR-365a-5p	-1.32019	-0.390052	-2.26862	-0.379375	-4.00312	-4.09205	-5.49716	-10.1243
hsa-miR-3934-3p	-1.65851	-0.595482	-1.34795	1.73197	-1.73	-2.43492	-5.77299	-7.95973
hsa-miR-3127-3p	-3.15566	-3.24046	-3.50502	-5.96404	-3.7061	-5.1934	-10.6378	-10.8474
hsa-miR-4427	-3.12576	-2.92568	-2.9017	-5.02436	-3.13303	-3.57037	-7.2771	-9.3995
hsa-miR-5706	-2.41886	-2.15705	-3.3116	-6.8064	-2.58468	-4.7763	-8.42432	-10.0788
hsa-miR-4751	-3.40374	-2.54205	-3.474	-5.13281	-4.07717	-4.26482	-8.7372	-10.2348
hsa-miR-3135a	-3.49911	-2.3621	-3.36691	-8.01222	-4.6511	-4.96259	-7.81708	-10.0667
hsa-miR-4468	-2.33711	-1.94149	-2.89126	-3.25023	-3.52973	-4.21339	-7.96711	-12.1196
hsa-miR-711	-3.45471	-2.87071	-3.29809	-0.599559	-4.20091	-4.09904	-8.39159	-13.781
hsa-miR-3158-5p	-2.34938	-1.65986	-3.05146	11.8672	-3.58343	-3.00588	-5.27099	-7.26623
hsa-miR-892c-5p	-2.46056	-2.57622	-3.75939	-6.02626	-4.23656	-5.08325	-10.0234	-10.8658
hsa-miR-378e	-2.29763	-0.39165	-2.24375	1.74158	-3.97772	-3.82217	-5.94272	-10.8936
hsa-miR-3178	-3.82184	-3.56243	-4.24092	-6.11738	-5.36153	-5.3429	-10.5555	-13.1308
hsa-miR-4766-5p	-2.85889	7.01358	-3.09608	-1.17889	-2.96411	-3.45261	-7.72253	-8.15377
hsa-miR-4469	-3.64993	-4.18157	-3.46448	-6.8166	-4.73009	-5.83534	-9.81761	-11.9107
hsa-miR-302d-5p	-3.08693	-3.51977	-4.28396	-6.50369	-4.58218	-6.09564	-8.17641	-9.55048
hsa-miR-187-3p	-2.48767	-2.8189	-4.68819	-6.52629	-4.92308	-4.39266	-8.12875	-9.32763
hsa-miR-4660	-2.67197	-1.35389	-3.13987	-3.48933	-3.84473	-3.88271	-8.60646	-10.7967
hsa-miR-3914	-1.20898	-3.71112	-4.54855	-5.57501	-4.88602	-5.76563	-10.2698	-12.443
hsa-miR-4255	-2.62567	-2.23638	-2.98202	-3.63735	-3.78318	-4.21926	-7.67889	-8.71445
hsa-miR-4768-3p	-3.77462	-1.11223	2.27349	-5.90807	-3.11936	-3.312	-7.25644	-12.4312
hsa-miR-659-3p	-3.10231	-3.09187	-4.84253	-3.04447	-3.70867	-4.47892	-7.82565	-11.1548
hsa-miR-4519	-1.54301	-3.09574	-3.26884	-4.02883	-4.45394	-4.77362	-8.2931	-9.9287
hsa-miR-3122	-3.29323	-0.743885	-2.54432	-3.7807	-4.06902	-3.53578	-8.92194	-11.0476
hsa-miR-34c-3p	-2.83947	-1.66004	-3.03925	-0.407418	-4.85059	-4.17911	-8.54808	-11.6579
hsa-miR-380-5p	-3.06583	-2.14062	-2.48643	-4.74561	-4.29748	-3.88442	15.632	-10.0476
hsa-miR-1827	-3.00045	-2.18976	-2.63137	-5.12732	-3.64094	-3.90326	-7.68073	-9.63855
hsa-miR-3686	-3.06864	-2.30983	-4.39889	-6.89962	-3.35325	-2.73676	-7.17784	-9.06812
hsa-miR-4494	-2.64943	-2.93523	-2.85519	-2.6244	-3.60866	-4.54477	-8.66566	-12.2229
hsa-miR-365b-5p	-2.7137	-2.20083	-4.14564	-1.9982	-4.78896	-3.70403	-7.88157	-10.9275
hsa-miR-4490	-2.98537	-1.87687	-3.45465	-4.37295	-3.13281	-4.01608	-5.2882	-8.90429
hsa-miR-5195-5p	-2.2226	-0.458682	1.99943	2.70232	-1.49352	-4.03968	-7.19539	-11.4011
hsa-miR-4520b-3p	-3.14536	-2.70112	-2.99777	-3.12542	-5.62587	-4.17392	-9.04768	-11.0876
hsa-miR-4498	-3.16521	-2.84591	-2.81581	-3.87554	-4.09901	-4.56105	-10.2515	-9.12976
hsa-miR-3976	-1.75977	1.04533	-1.67577	4.02906	-0.112694	0.153818	-0.729657	-2.85755
hsa-miR-4492	-3.0991	-3.02838	-3.33558	-4.198	-4.299	-5.71987	-11.0326	-12.9826
hsa-miR-4537	-3.41601	-2.54115	-3.73241	-6.94314	-4.22793	-4.05613	-8.38634	-9.89685
hsa-miR-3677-3p	-3.90914	-3.3793	-3.25058	-1.48265	-5.38317	-4.85533	-7.09027	-10.442
hsa-miR-370	-3.73825	-1.6287	-3.89338	1.50885	-2.16932	-5.04111	-5.08236	-9.1145
hsa-miR-934	-2.86227	-3.04956	-4.31779	-3.63046	-5.56841	-5.30881	-10.1164	-12.969
hsa-miR-936	-3.06564	-2.86664	-3.05318	3.21313	-3.69118	-2.14567	-6.72183	-9.63967
hsa-miR-4251	-3.66656	-3.26363	-4.83047	-3.59114	-4.35879	-6.16152	-10.9903	-14.2099
hsa-miR-4727-5p	-3.10567	-2.27991	-4.79818	-5.88521	-4.74031	-5.07413	-9.60649	-10.5273
hsa-miR-514a-5p	-3.60881	1.96818	-4.51458	-5.30758	-4.30887	-4.63449	-8.86176	-11.8318
hsa-miR-378c	-2.35894	-0.678788	-3.75137	-3.0997	-2.54354	-2.49198	-10.0572	-12.7145
hsa-miR-4292	-3.23455	-2.64553	-3.61412	-7.12874	-4.53908	-4.7694	-10.3182	-12.0348
hsa-miR-4684-3p	-2.51023	-2.04495	-3.91441	-4.90302	-3.99959	-4.46661	-5.7556	-7.68358
hsa-miR-4773	-0.642918	-3.06393	-3.77957	-1.14355	-3.48969	-3.91516	-6.75217	-9.74463
hsa-miR-3146	-2.52085	-2.75251	-4.06193	-5.82819	-3.82276	-5.38161	-8.05821	-10.9102
hsa-miR-422a	-1.80245	-1.64178	-3.17397	-0.778746	-3.49546	-5.13924	-7.67745	-9.94909
hsa-miR-5591-5p	-2.05839	-2.00562	-2.97231	-5.25577	-3.42866	-2.77627	-6.03314	-8.36592
hsa-miR-4790-3p	-3.92896	-2.66438	-3.71614	-5.91992	-4.41437	-4.19807	-6.42658	-9.97886
hsa-miR-4673	-2.30143	-0.78356	-2.4087	9.19811	-2.18689	-3.15076	-5.88342	-9.05602
hsa-miR-4421	-3.04506	-0.376043	-1.90169	-3.98699	-3.63517	-3.67285	-8.82489	-9.69432
hsa-miR-3131	-2.73172	-3.56222	-4.3494	-1.06879	-4.00897	-5.35255	-8.32053	-11.0599
hsa-miR-4655-3p	-2.65513	0.76825	0.0217963	10.2854	-0.140071	0.611822	0.720564	-8.01773
hsa-miR-3181	-4.29151	-2.88461	-4.38381	-4.39761	-5.36539	-5.45711	-9.25898	-12.2822
hsa-miR-922	-2.37864	-2.40939	-0.807452	-7.96004	-4.42614	-4.65869	-7.39227	-8.81004
hsa-miR-3619-5p	-1.75955	-3.11313	-4.02338	-7.01218	-4.73032	-5.38389	-8.79516	-13.0508
hsa-miR-149-3p	-3.10937	-2.37877	-3.01181	0.463954	-3.88454	-5.09604	-6.71422	-9.9343
hsa-miR-200b-5p	-2.45895	-1.5585	-3.72275	-1.75741	-4.41459	-3.83365	-8.77187	-10.075
hsa-miR-3124-5p	-3.79118	-2.56984	-4.75841	-2.37878	-5.63495	-5.97913	-11.6621	-13.1029
hsa-miR-204-3p	-3.27553	-3.10241	-3.17681	-6.46259	-4.65285	-4.87485	-10.6403	-13.1067
hsa-miR-3691-5p	-1.92675	-2.67143	-3.87428	-5.74972	-4.16149	-2.89909	-7.91875	-9.28917
hsa-miR-5584-5p	-4.28008	-3.8328	-3.84227	-3.21695	-5.44203	-5.29228	-9.01132	-11.1431
hsa-miR-4674	-4.17813	-3.36312	-4.11397	-2.44293	-5.27326	-5.76527	-9.49815	-13.111
hsa-miR-3187-3p	-2.54095	-3.18269	-4.59961	-5.57927	-4.96716	-6.20978	-9.93946	-12.5591
hsa-miR-3121-3p	-2.96783	-1.85777	0.195335	-0.616207	-4.29984	-4.00242	-7.72408	-10.6656
hsa-miR-218-1-3p	-3.15665	-2.48189	-4.07143	-5.93808	-4.80304	-5.00891	-10.5879	-11.608
hsa-miR-4731-5p	-3.29451	-1.51063	-3.91127	-6.83314	-4.00851	-4.17932	-9.27101	-12.1008
hsa-miR-183-3p	-2.79293	-2.57858	-4.85684	-3.78273	-5.4917	-5.81891	-9.15192	-11.1591
hsa-miR-1178-5p	-3.34791	-2.75724	-3.6417	-3.81768	-4.79156	-4.93381	-8.29154	-9.89596
hsa-miR-1	-2.04378	-2.32526	-3.21996	-4.45798	-3.90803	1.06671	-7.0804	-7.68731
hsa-miR-135b-3p	-2.76693	-3.28836	-4.539	-6.6639	-4.12495	-5.65953	-10.3565	-13.0345
hsa-miR-4711-5p	-3.36038	-3.49682	-3.629	-5.75386	-4.92562	-4.95505	-9.42202	-10.5343
hsa-miR-4746-5p	-3.03683	-2.36025	-3.92389	-3.6509	-4.91925	-3.77176	-10.0601	-12.7338
hsa-miR-1255a	-2.04557	-1.90728	-2.60479	-5.99437	-4.05397	-4.65428	-7.82301	-10.7372
hsa-miR-551b-5p	-3.33327	-2.94792	-4.14569	-4.93273	-5.59363	-5.18537	-9.27906	-11.1121
hsa-miR-5691	-3.61049	-2.8586	-3.03445	-6.20246	-5.53115	-5.36627	-10.4789	-13.0193
hsa-miR-4779	-4.20249	-2.63522	-4.2475	-5.84542	-3.8871	-4.133	-9.49953	-11.7869
hsa-miR-4303	-2.02403	-1.97528	-3.02464	-5.46193	-4.30657	-4.27734	-8.38889	-10.2763
hsa-miR-214-3p	-4.05406	-1.58513	-2.76312	-4.42754	-5.75262	-6.25881	-11.1873	-12.7047
hsa-miR-1912	-3.21405	0.492379	-4.40207	-5.9305	-4.38375	-4.80191	-7.96403	-10.2694
hsa-miR-6511a-5p	-2.2289	-1.18833	-1.18503	0.352767	-1.94284	-3.74497	-7.29865	-11.2566
hsa-miR-3201	-4.73437	-3.49466	-4.63716	-8.74774	-5.37003	-5.98234	-10.435	-13.5217
hsa-miR-1231	-4.13871	-3.74329	-5.79748	-8.85952	-6.18416	-6.78097	-12.7893	-14.7449
hsa-miR-4436b-3p	-2.87978	-2.43064	-4.17931	-3.79668	-4.40614	-2.85895	-10.5412	-14.8467
[truncated: 8 more rows]

## Sheet: S3 AD-T
adult stimulation
ID	PMN- adult-stimulation	CD4- adult-stimulation	CD8- adult-stimulation	CD14- adult-stimulation	CD19- adult-stimulation	CD56- adult-stimulation	mDC- adult-stimulation	pDC- adult-stimulation
hsa-miR-4454	333802	353646	325213	346008	246274	283293	250124	170316
hsa-miR-223-3p	46248	7734.1	40.639	39003.4	962.824	511.686	962.862	213.501
hsa-miR-5100	30674.5	16093.7	12829.8	20339.1	6371.27	8018.76	8953.76	5268.25
hsa-miR-4516	9582.28	6351.39	487.853	25399.9	1070.89	2249.24	1615.5	247.328
hsa-miR-4286	10569.6	6508.13	5891.65	10169.8	2321.12	2653.98	4232.4	2261.98
hsa-miR-1260a	6886.99	6582.28	5045.51	10520.3	2493.33	3482.36	4756.93	4261.15
hsa-miR-15b-5p	4557.39	1437.3	674.866	4072.27	552.052	769.595	1332.78	201.421
hsa-miR-23a-3p	3135.33	1781.69	510.816	6652.61	320.726	1872.6	694.477	28.8393
hsa-miR-1273g-3p	3999.79	3130.07	2093.89	5614.22	1086.27	1366.62	2420.08	3512.46
hsa-miR-3960	2484.12	3017.01	608.05	10565.5	1021.8	1441.4	963.491	375.163
hsa-miR-16-5p	2998.83	4252.32	1158.47	14476.1	4164.2	1452.86	930.506	354.791
hsa-miR-6090	2395.22	2501.58	341.566	9474.33	625.043	1034.03	1204.28	318.46
hsa-miR-142-3p	3822.63	13209.4	6090.23	14310.3	6166.95	2692.39	631.407	209.631
hsa-miR-6089	1996.59	2430.75	1050.53	11725.3	1697.1	2264.36	1494.46	962.822
hsa-miR-1260b	1768.48	2074.61	1964.34	2673.24	891.87	1103.59	1574.56	1343.19
hsa-miR-6085	2012.9	971.709	934.102	1501.74	383.189	587.396	308.181	171.748
hsa-lestimulation-7a-5p	1863.74	2333.21	1702.86	5380.49	1846.02	1238.87	1080.85	538.798
hsa-miR-5739	1672.65	848.765	796.481	1887.34	298.204	433.737	379.302	170.063
hsa-miR-4281	1306.39	1056.67	307.791	5493.1	395.236	681.635	448.837	151.037
hsa-miR-26a-5p	1374.71	1260.02	1178.26	2383.95	877.171	441.223	156.524	47.7583
hsa-miR-26b-5p	1434.53	1641.77	1071.7	3467.68	1139.35	1028.94	114.993	54.6879
hsa-lestimulation-7f-5p	1329.92	3034.84	1781.03	6667.23	1912.6	1232.42	757.339	443.48
hsa-miR-24-3p	1014.15	1108.01	272.075	4095.25	206.801	540.142	463.398	43.8756
hsa-miR-4284	1368.75	4812.18	5149.5	3684.52	2228.43	1726.38	1352.76	496.491
hsa-miR-103a-3p	964.114	930.027	410.234	3589.88	293.279	323.602	359.952	57.6425
hsa-lestimulation-7b-5p	909.917	623.25	386.614	1710.17	523.13	346.466	544.789	153.676
hsa-miR-21-5p	809.372	23123.7	1190.15	48467.9	1671.99	2128.95	1018.29	131.668
hsa-miR-15a-5p	743.611	1088.85	118.635	4875.77	613.065	318.025	205.966	49.2899
hsa-miR-1234-5p	507.46	948.332	161.116	4698.91	238.917	305.603	249.847	133.801
hsa-miR-107	708.014	893.079	353.443	2986.42	280.872	282.879	271.076	62.2472
hsa-miR-6165	715.849	311.662	347.2	625.502	95.1361	145.827	210.333	85.8691
hsa-miR-3162-5p	688.945	598.192	403.76	3958.84	155.979	201.666	259.199	105.001
hsa-miR-6125	463.413	570.807	282.306	2423.49	418.948	513.462	298.317	227.027
hsa-miR-4459	549.67	2120.21	443.912	12952.8	898.674	1231.59	1330.18	688.225
hsa-miR-6087	496.605	1665.24	322.074	7528.35	524.324	641.557	625.973	251.963
hsa-lestimulation-7g-5p	627.668	3667.79	3449.85	3269.43	2274.27	1143.05	387.585	241.902
hsa-miR-29a-3p	736.529	6195.99	2506.55	4166.21	2164.78	1053.9	559.692	83.0343
hsa-miR-4466	423.741	262.224	56.7625	1300.25	66.8649	90.7648	66.6497	18.2468
hsa-miR-494	526.109	533.095	606.645	3394.26	290.948	259.311	323.28	106.944
hsa-miR-27a-3p	705.017	1125.4	211.314	5454.12	135.719	224.179	200.932	5.06704
hsa-miR-25-3p	415.045	403.14	223.453	1043.15	228.749	189.842	113.663	33.4845
hsa-miR-1202	436.592	300.321	231.409	1152.39	108.839	137.281	177.601	92.8141
hsa-miR-4299	494.256	1210.41	278.168	2863.75	551.858	256.289	269.106	188.826
hsa-lestimulation-7d-5p	414.097	415.795	257.136	1108.48	271.236	160.766	205.025	90.2322
hsa-miR-1246	296.403	907.918	272.876	3997.42	1033.05	420.742	616.266	163.328
hsa-miR-664b-3p	286.078	222.061	622.706	137.546	392.75	254.771	128.162	36.0837
hsa-miR-93-5p	331.954	301.558	84.3561	984.622	74.0463	82.4355	87.1774	10.2113
hsa-miR-197-3p	260.994	108.638	42.2236	167.145	37.6214	40.0073	62.3724	28.8854
hsa-miR-2861	238.13	190.855	85.933	722.187	140.174	179.306	147.459	113.392
hsa-miR-425-5p	363.533	148.664	56.3524	643.852	55.1894	56.754	63.2147	8.10458
hsa-miR-142-5p	1091.65	1598.13	975.78	2063.57	482.374	314.541	95.9754	2.84333
hsa-miR-1225-5p	219.805	339.07	88.5254	1447.25	118.827	113.146	118.914	59.0721
hsa-miR-3651	343.756	165.531	259.293	145.519	195.4	114.416	91.4579	26.5967
hsa-miR-140-3p	347.772	302.27	219.08	525.284	213.641	138.383	86.3911	3.86563
hsa-miR-30c-5p	273.834	173.582	98.627	511.028	128.004	84.7227	33.5505	3.87941
hsa-miR-3665	247.395	279.528	195.458	1199.33	144.454	232.6	160.384	95.3549
hsa-miR-3676-5p	314.066	143.875	131.712	502.759	69.5771	64.2805	88.5808	17.9066
hsa-miR-6088	218.998	471.053	91.7717	2281.37	145.065	182.433	174.428	73.513
hsa-miR-939-5p	261.833	142.693	112.526	222.277	46.764	52.5581	98.9563	46.2727
hsa-miR-106b-5p	363.169	582.115	185.881	1775.9	237.714	127.936	83.0919	11.3099
hsa-miR-6127	397.746	714.676	1001.7	1082.58	256.238	163.192	466.753	211.089
hsa-lestimulation-7i-5p	281.706	1244.83	518.192	3364.68	976.642	347.146	301.71	126.781
hsa-miR-20a-5p	255.477	2606.04	831.658	2051.12	702.066	223.628	221.311	61.8316
hsa-miR-19b-3p	393.398	3477.66	1229.49	3028.25	1027.29	407.31	230.041	43.4359
hsa-miR-338-3p	233.079	66.8482	65.9705	263.22	5.69863	43.9892	0.644338	-0.991956
hsa-miR-3653	241.946	166.269	413.657	118.838	888.142	260.507	232.024	27.7414
hsa-lestimulation-7c	244.279	203.033	116.473	581.324	115.649	81.1509	119.783	39.2408
hsa-miR-4687-3p	184.452	414.844	72.5911	1762.43	132.005	147.7	166.136	67.1095
hsa-miR-3663-3p	174.702	226.827	18.6308	675.657	30.8611	39.7932	23.7826	-0.330029
hsa-miR-29c-3p	341.873	2045.26	1227.93	1799.96	1267.95	286.577	89.4425	7.43082
hsa-miR-4443	171.826	113.821	118.991	551.867	58.7771	63.9411	125.802	60.4836
hsa-miR-3907	167.843	100.716	86.6495	146.22	9.85794	13.6272	-0.888093	-4.72467
hsa-miR-638	148.118	164.853	96.5049	703.609	121.053	138.611	154.345	115.258
hsa-miR-92a-3p	160.621	799.95	422.459	648.184	316.98	128.5	375.475	112.283
hsa-miR-211-3p	143.006	68.2863	55.2383	167.004	26.1519	31.0227	25.7343	6.74537
hsa-miR-150-5p	161.529	10417.8	11752.7	13.715	5906.18	3670.72	1193.84	103.617
hsa-miR-181a-5p	126.991	268.606	319.665	888.321	127.678	344.141	278.79	53.2074
hsa-miR-4763-3p	118.229	339.148	64.7546	1320.15	72.3008	91.6938	96.7247	39.9371
hsa-miR-574-5p	125.305	154.201	72.9644	241.717	90.7736	75.5834	30.0209	21.7304
hsa-miR-4505	124.266	264.188	101.251	1280.39	162.941	114.789	125.561	64.2011
hsa-miR-1915-3p	100.706	218.561	73.3139	977.855	105.266	131.637	61.5255	23.171
hsa-miR-642a-3p	122.778	792.192	80.4324	6929.97	116.236	118.114	98.3911	44.8898
hsa-miR-4530	149.447	696.101	273.326	4127.45	233.784	253.073	183.654	59.0971
hsa-miR-1207-5p	117.163	196.143	75.1408	756.489	82.4543	107.859	145.337	64.7684
hsa-miR-197-5p	152.552	267.193	185.85	695.732	99.4585	59.4415	97.1869	37.7239
hsa-miR-17-5p	147.79	1314.6	446.758	989.117	279.67	152.391	172.069	31.073
hsa-miR-3135b	80.5433	95.7001	32.0183	122.586	104.806	47.2084	28.3945	7.27315
hsa-miR-30b-5p	159.762	593.678	543.313	1062.88	508.861	191.214	44.696	19.1557
hsa-miR-101-3p	169.072	436.896	211.595	590.062	161.721	38.4493	10.6086	-4.06798
hsa-miR-365a-3p	152.579	57.6625	17.7293	232.138	20.8894	10.0312	15.8535	14.1069
hsa-miR-148a-3p	185.941	59.3744	13.5719	128.075	17.3798	2.14039	-3.45362	-4.38486
hsa-miR-145-5p	123.897	2.57364	0.790543	7.25072	0.913098	-0.856129	0.275322	0.338391
hsa-miR-30e-5p	200.973	349.348	153.423	1040.37	140.024	55.1166	23.8505	-0.145564
hsa-miR-1290	94.8338	208.284	46.4991	710.734	177.341	78.1669	89.8913	17.1299
hsa-miR-29b-3p	175.825	3750.52	695.916	2549.82	648.491	224.567	166.44	14.5475
hsa-miR-940	71.6243	133.431	35.6812	494.267	46.7286	47.9565	25.8246	15.6333
hsa-miR-23b-3p	100.547	60.2089	29.6741	206.077	16.4707	47.501	17.4132	0.530611
hsa-miR-3196	91.7676	117.798	75.7204	324.625	75.1376	74.9935	70.1613	40.8973
hsa-miR-342-3p	105.304	1339.05	2130.39	281.232	546.485	1132.65	211.806	11.994
hsa-miR-30d-5p	100.962	122.364	100.916	422.432	68.8963	40.0921	62.1411	16.0983
hsa-miR-324-3p	146.131	287.57	333.214	406.372	611.552	97.3088	57.7194	26.9366
hsa-miR-3195	111.18	169.208	58.3613	708.547	39.8699	44.7366	84.201	27.7302
hsa-miR-3656	86.047	166.619	42.7116	544.945	41.1123	37.9145	115.928	67.6576
hsa-miR-6723-5p	71.5147	44.2873	15.3446	123.849	7.25975	13.0648	8.73244	0.0268015
hsa-miR-4507	83.0527	169.923	67.4839	591.2	104.841	56.0677	78.9169	41.2695
hsa-miR-199a-3p	94.9676	24.6225	4.77855	125.191	3.51387	2.55253	0.722472	-0.125409
hsa-miR-424-5p	128.021	70.8504	22.1177	360.325	3.19241	1.90471	13.5749	-2.23575
hsa-miR-1268b	81.4739	114.704	52.8459	192.109	30.2057	28.2781	114.739	59.0417
hsa-miR-22-3p	126.487	352.362	46.6634	1650.3	42.455	191.267	120.784	29.0033
hsa-miR-423-5p	106.108	51.5245	77.1879	143.344	33.4161	31.5481	24.5859	3.84367
hsa-miR-4787-5p	57.6631	64.8168	43.6921	228.508	59.0047	53.3379	25.6162	19.6031
hsa-miR-140-5p	81.9887	163.417	52.9732	506.335	63.6619	49.7861	20.8724	3.39079
hsa-miR-1268a	59.6477	154.591	58.7977	382.404	120.332	99.5351	150.076	62.4964
hsa-miR-3188	54.4764	19.701	1.87547	55.7667	-0.127097	0.446492	-2.67924	-7.90931
hsa-miR-30e-3p	65.2286	29.6681	20.4672	87.386	22.5475	15.7077	5.46858	-4.36838
hsa-miR-374b-5p	108.254	89.7984	46.8908	313.344	20.6383	36.9146	8.15234	0.476114
hsa-miR-4739	65.5838	88.785	18.4132	315.967	25.3232	40.9917	20.2686	0.486917
hsa-miR-361-5p	66.0402	50.7878	37.9965	193.918	30.5338	30.1339	22.4693	-1.7955
hsa-miR-331-3p	92.2145	163.696	83.698	316.682	83.0689	53.5352	81.6484	18.6797
hsa-miR-4261	71.2669	41.9872	35.0418	51.031	6.95664	10.1058	4.05419	-4.75682
hsa-miR-762	56.8356	429.763	42.7376	2524.03	118.086	96.8162	158.741	24.8885
hsa-miR-19a-3p	124.613	1150.89	277.475	1287.69	215.098	96.6461	50.1409	2.65723
hsa-miR-6068	53.3639	50.5527	36.5039	161.577	50.6313	61.5704	39.748	38.982
hsa-miR-320d	65.1861	122.664	165.615	188.654	92.1087	51.5405	173.395	41.9929
hsa-miR-4768-5p	-1.3508	-8.47541	-2.75824	-2.71904	-2.13841	-3.00706	-0.578259	-6.1601
hsa-miR-5001-5p	40.4095	38.0801	26.7485	168.859	38.3272	35.5777	23.9174	11.0438
hsa-miR-652-3p	58.2656	34.7653	6.18527	145.104	6.57488	2.54144	14.8204	-5.03899
hsa-miR-20b-5p	59.2765	832.037	264.727	610.515	196.936	82.3188	46.8587	16.3266
hsa-miR-4306	72.9306	101.967	29.347	394.421	22.6607	29.7461	15.1156	-5.22997
hsa-miR-4485	32.7538	37.7894	38.3014	276.501	340.338	30.5901	167.524	13.3864
hsa-miR-582-5p	73.5887	27.682	0.612205	79.983	15.7122	0.302979	-1.60571	-2.88815
hsa-miR-199b-5p	59.0956	28.884	4.43221	148.745	2.67472	1.71076	0.410852	0.130989
hsa-miR-664a-3p	48.0489	38.6482	46.5791	34.4633	36.9845	26.1969	10.7968	4.25281
hsa-miR-6073	28.6824	5.50985	4.50909	47.8695	15.944	7.87042	-2.31873	-4.15549
hsa-miR-320c	53.7882	141.165	116.17	443.311	85.3604	66.7663	141.216	36.7381
hsa-miR-451a	38.1616	12.1422	6.79088	16.7212	8.72466	2.64846	0.434029	-1.2413
hsa-miR-1973	21.9546	26.9295	45.6749	96.2949	37.426	22.613	25.6447	0.295956
hsa-miR-223-5p	66.0004	6.38323	-0.925942	50.007	4.46383	-1.46511	-1.54424	-2.34497
hsa-miR-186-5p	43.8285	87.3695	59.2788	202.898	44.7842	49.5553	8.80101	4.07731
hsa-miR-371b-5p	29.5148	29.4224	17.2609	116.6	39.0497	36.882	12.4886	12.6042
hsa-miR-1233-1-5p	49.1868	57.2609	52.9509	151.286	9.38649	12.2514	16.9812	-2.99007
hsa-miR-5787	35.8588	247.984	60.0517	1021.41	122.366	159.38	63.5968	27.2682
hsa-miR-374a-5p	79.7477	269.12	113.179	716.904	77.7734	72.5236	7.26459	0.280581
hsa-miR-6124	49.0442	119.629	71.5576	594.795	36.2345	32.4829	42.6429	20.3715
hsa-miR-6724-5p	40.5438	135.403	37.1454	518.974	41.4109	42.4289	95.6497	54.7895
hsa-miR-320e	47.1558	96.0404	121.872	153.949	72.6773	41.3026	136.095	31.5511
hsa-miR-3679-5p	45.0914	111.851	46.5411	409.86	53.7944	48.3007	52.4889	13.342
hsa-miR-1972	21.7586	16.6476	1.44008	12.1368	15.1901	6.63079	-1.09032	-5.10638
hsa-miR-4270	38.955	59.9953	10.9163	379.087	12.8024	15.1885	16.9117	14.6038
hsa-miR-3940-5p	35.9075	81.1463	16.8584	364.678	18.6567	21.5412	10.6336	-2.97805
hsa-miR-4665-3p	27.8109	70.0754	26.9581	211.565	23.0832	28.0734	12.9584	8.24849
hsa-miR-320b	44.0897	92.1453	139.627	148.032	71.9043	41.9721	120.609	22.271
hsa-miR-4497	40.463	107.445	62.3541	435.894	61.1789	37.0404	32.0297	1.20858
hsa-miR-221-3p	47.6706	67.0268	22.7144	163.398	18.7081	12.2844	8.85254	2.02672
hsa-miR-125a-5p	60.2135	48.0633	2.15184	197.616	1.06936	4.48203	15.0011	-1.54201
hsa-miR-574-3p	29.6237	100.335	8.36055	124.574	74.1941	19.8409	29.2381	16.4536
hsa-miR-505-3p	35.544	23.5449	9.29319	62.6866	7.71656	9.21679	4.04918	-2.84297
hsa-miR-27b-3p	48.2379	67.1209	26.7515	277.247	14.7659	16.304	5.32123	-1.88074
hsa-miR-212-3p	34.4421	46.986	41.2587	48.788	8.6259	11.9364	19.7096	0.983263
hsa-miR-1587	29.2762	112.765	24.0395	510.03	50.8849	33.7375	63.7328	26.473
hsa-miR-6126	30.1461	209.371	45.1986	1103.07	22.8259	28.3282	21.3712	-1.20386
hsa-miR-4442	43.035	63.9938	61.346	202.928	23.8541	17.4891	19.9667	2.68705
hsa-miR-4741	25.1879	101.946	20.0435	435.798	34.7285	29.1643	42.7022	17.0891
hsa-miR-148b-3p	53.0603	46.5826	18.4579	198.268	9.20156	13.9669	8.28774	0.0521903
hsa-miR-564	33.2623	5.58788	21.4074	17.1502	8.39734	3.2808	-0.918011	-4.45077
hsa-miR-4449	37.7817	18.0357	34.0943	22.8671	25.6144	7.88805	-2.91849	-7.35762
hsa-miR-98-5p	28.7481	72.3046	20.1795	199.834	16.2669	13.7013	10.4548	4.5265
hsa-miR-4713-3p	51.2366	97.3954	221.163	223.197	39.3248	22.121	64.4566	19.1144
hsa-miR-1273f	24.4423	13.2381	5.21157	13.6211	11.0806	6.95543	1.38069	-2.02011
hsa-miR-4672	27.0552	31.348	30.3451	102.44	23.805	11.7855	22.8381	-1.74131
hsa-miR-454-3p	20.1657	23.3185	5.74079	86.0718	9.21742	8.46882	5.23298	1.5156
hsa-miR-4291	31.2576	27.0586	7.44339	118.718	2.86596	13.3821	0.103646	-8.44931
hsa-miR-766-3p	22.2156	50.227	26.846	37.5713	25.2173	15.4741	16.4803	4.69399
hsa-miR-1229-5p	24.7005	79.0262	21.4966	603.795	28.2638	34.948	45.7479	11.901
hsa-miR-378a-3p	30.0243	167.715	54.0414	793.91	49.151	20.9647	195.695	-4.30012
hsa-miR-128	29.6035	32.617	18.1331	97.0999	12.7739	7.69762	2.56918	1.73805
hsa-miR-484	25.3775	42.823	23.3532	109.415	10.4857	11.2153	8.83	0.0304192
hsa-miR-6131	44.3363	90.8073	135.214	128.181	30.108	14.5685	48.5097	16.2551
hsa-miR-5585-3p	13.9196	13.4718	8.85129	25.711	25.2531	12.0514	7.90087	-2.37483
hsa-miR-4745-5p	23.9203	32.5241	12.0477	190.408	7.37066	9.5745	2.60039	-6.54162
hsa-miR-1228-3p	18.5995	22.8179	19.4676	46.6777	17.9044	17.6582	3.81359	7.33492
hsa-miR-1234-3p	13.8708	25.0919	18.3152	33.5555	16.6256	14.7804	2.25525	4.22719
hsa-miR-487b	21.8323	23.696	14.7942	23.5416	3.58838	6.58826	0.770612	-2.54765
hsa-miR-185-5p	37.2753	66.4521	19.5455	301.544	12.6088	13.7326	7.17747	-5.44285
hsa-miR-874	25.8594	39.0385	35.8598	132.455	11.6787	10.7317	2.03629	-6.50425
hsa-miR-130b-3p	21.2536	50.2076	5.81485	177.983	7.06586	10.1871	29.9966	-3.73541
hsa-miR-21-3p	23.5988	450.302	30.2972	590.781	13.5757	31.6394	65.4785	6.76828
hsa-miR-6717-5p	45.7806	91.6202	132.022	132.462	29.8115	15.0867	41.1276	17.5542
hsa-miR-340-3p	18.9917	19.7655	3.04129	75.1278	3.03497	3.40207	4.39972	0.240391
hsa-miR-4428	30.6846	54.8723	48.1767	600.183	18.3989	10.4219	8.54209	-4.06365
hsa-miR-1249	17.8945	16.983	13.5492	49.5545	10.0001	11.2571	5.26046	9.98241
hsa-miR-361-3p	26.6251	81.7765	91.5912	88.5949	96.696	42.7124	25.9201	7.25549
hsa-miR-1227-5p	18.4179	16.9756	12.0152	60.6483	12.7988	15.6295	9.35649	4.57594
hsa-miR-7-5p	19.7636	84.8106	37.7431	71.1492	11.9497	23.7718	2.27264	-0.107111
hsa-miR-1281	11.9283	34.0101	12.2838	46.6972	23.6369	12.7037	2.97723	4.25834
hsa-miR-28-5p	23.2399	40.1571	25.4001	110.845	35.2865	53.7315	12.7842	1.07166
hsa-miR-4455	19.1353	36.0711	14.8388	98.374	25.4139	15.9014	4.45722	2.8097
hsa-miR-3162-3p	12.7836	36.1937	16.708	39.3184	21.9988	12.5636	1.89484	6.06246
hsa-miR-4721	22.9453	67.3374	35.0348	363.937	16.8815	11.9954	31.7266	7.64759
hsa-miR-320a	23.5439	63.2047	108.841	114.472	40.2798	21.9488	57.3429	6.17085
hsa-miR-4515	15.1862	49.2883	15.3753	197.593	21.9326	20.8542	7.77858	-0.21369
hsa-miR-4433-5p	14.4586	25.8216	20.3652	32.47	11.3751	9.97296	3.81996	7.16104
hsa-miR-630	16.0397	262.677	89.3253	990.739	144.846	235.458	134.234	33.422
hsa-miR-4440	2.68993	14.0394	20.2417	7.13765	7.92545	15.7625	-2.27153	-7.17677
hsa-miR-937-5p	13.3748	69.1347	25.653	250.505	22.864	18.5507	52.5071	26.5015
hsa-miR-6069	13.1715	21.5188	15.0003	27.5945	13.2262	12.8629	0.235886	2.73394
hsa-miR-202-3p	21.5907	11.567	6.27251	32.5003	0.124145	-1.67014	-3.95116	-7.55165
hsa-miR-572	15.8111	13.8457	9.67365	55.9115	12.0313	14.2435	12.7708	8.5702
hsa-miR-4317	19.3475	11.9014	2.82145	52.1531	-0.872417	6.79494	-1.51474	-5.18523
hsa-miR-3198	31.799	78.2294	81.8479	140.984	24.4917	14.8905	29.5263	8.46883
hsa-miR-575	25.2725	77.6439	74.39	270.464	20.5412	20.3657	28.4482	3.73401
hsa-miR-4649-3p	11.3924	46.5209	16.4089	30.0834	17.9342	11.3417	0.531236	1.78821
hsa-miR-4787-3p	10.9501	23.4946	16.912	64.0097	14.933	9.63978	1.47392	-1.83854
hsa-miR-6510-5p	18.2528	42.8803	13.3728	203.154	22.511	29.4445	23.694	3.46248
hsa-miR-4634	13.9539	46.2064	4.88056	245.505	16.007	17.8799	2.27481	-6.4178
hsa-miR-4788	18.3233	42.881	17.0839	205.231	8.63314	7.43735	7.19082	-2.57288
hsa-miR-4793-3p	2.9366	18.8645	12.2912	9.58857	9.25716	12.6945	-0.151359	-6.02223
hsa-miR-744-5p	21.4153	5.51114	3.28372	41.9449	-1.84355	-1.17288	-1.18666	-10.7619
hsa-miR-6515-3p	11.784	12.0702	15.3667	16.782	9.17581	8.97267	2.32975	4.01324
hsa-miR-1305	25.7774	50.8984	66.9252	88.9491	18.8285	9.22379	27.3694	7.30151
hsa-miR-4669	16.2651	31.6669	14.6261	109.416	11.451	10.1842	5.82946	-4.88566
hsa-miR-5006-5p	15.1852	32.8688	13.8376	190.047	13.6772	14.097	6.88792	-2.88835
hsa-miR-191-3p	8.90775	13.0791	10.915	14.3221	9.82565	11.4031	1.74919	2.80534
hsa-miR-6508-5p	9.91215	17.0976	12.8431	14.1205	10.0793	9.38831	2.24218	1.12466
hsa-miR-340-5p	41.3058	73.5553	1.90578	481.925	1.44054	0.0700981	-0.313378	-5.48356
hsa-miR-301a-3p	18.3815	38.5802	4.63725	135.872	3.87058	4.008	4.06081	-2.56174
hsa-miR-3607-3p	20.1364	28.6418	77.9878	14.1617	38.5953	21.6297	-1.64945	-3.4217
hsa-miR-450a-5p	16.2797	4.97694	1.64199	27.3689	-0.471212	-1.33422	-1.14877	-1.52014
hsa-miR-4436b-5p	7.61953	52.9642	7.02438	27.2117	15.9344	5.47289	-4.03486	-3.50873
hsa-miR-625-5p	14.6839	22.0033	24.8311	20.0488	30.9295	11.2917	4.12168	-2.70693
hsa-miR-1825	9.0186	33.1471	10.456	24.56	17.0547	9.71913	0.646182	3.19035
hsa-miR-642b-3p	15.5131	104.906	14.9911	714.506	15.8046	14.6308	12.0612	0.51051
hsa-miR-6132	17.9982	22.0499	28.3233	72.9932	16.0074	8.76971	6.75955	-0.172334
hsa-miR-5194	16.3148	123.864	70.5747	157.15	34.1309	30.9368	19.2757	2.62037
hsa-lestimulation-7e-5p	22.1243	35.0347	1.12318	204.657	3.49334	6.19928	14.6833	-1.17589
hsa-miR-4298	15.1124	14.8725	4.39395	51.2003	8.65601	6.50646	4.10052	-2.57886
hsa-miR-4725-5p	8.34522	24.5878	10.457	19.7051	11.141	7.92793	-1.53992	-0.954913
hsa-miR-4653-3p	23.3699	44.472	63.3616	112.821	15.1966	11.0428	14.7504	6.04843
hsa-miR-5703	9.45217	177.676	79.9707	692.216	93.2952	155.188	101.15	15.852
hsa-miR-125a-3p	35.6742	33.8587	8.91412	171.932	4.88609	7.50149	4.22047	-4.63762
hsa-miR-4463	11.8388	19.2431	7.24013	120.642	8.30401	7.09148	4.73837	-3.74132
hsa-miR-5701	16.7353	14.5607	41.1834	8.69481	21.8713	19.1228	1.64837	0.0588545
hsa-miR-1304-3p	7.98637	16.0899	12.3325	13.9721	8.93019	8.08372	-1.51467	-0.908093
hsa-miR-1238-3p	9.44583	15.2657	12.3998	19.7904	10.6676	9.55149	-0.572514	2.24759
hsa-miR-130a-3p	13.8519	27.2985	0.953252	116.305	2.1996	3.18561	22.232	12.6015
hsa-miR-4728-5p	16.7626	40.8894	27.1411	183.045	18.261	9.51493	19.5841	-4.44929
hsa-miR-1275	15.3431	82.5212	58.1627	341.815	53.7042	35.608	34.3172	9.92762
hsa-miR-1225-3p	7.96527	15.2615	11.1872	25.8767	7.75517	7.66821	-3.9306	-3.4097
hsa-miR-1306-3p	11.9044	28.0743	8.95205	29.6361	4.78608	2.97265	13.633	-1.02326
hsa-miR-425-3p	6.53284	14.2213	9.94815	14.5145	7.2004	6.84987	-0.467405	-0.938266
hsa-miR-222-3p	17.5516	101.422	34.0214	144.755	47.2457	27.7787	5.48039	-2.20229
hsa-miR-181c-5p	16.5864	10.3515	9.68192	49.7206	0.368927	6.36015	1.97001	-1.31683
hsa-miR-4532	14.6979	30.7349	9.17174	145.417	11.76	14.3265	3.90869	-5.0437
hsa-miR-193a-5p	14.2957	-0.772872	-3.31673	26.2039	-3.25614	-6.23235	-9.95499	-13.2328
hsa-miR-4767	7.34949	17.0743	1.06757	63.6405	2.79789	0.889257	-4.64843	-7.91568
hsa-miR-769-5p	11.8299	7.71379	9.5626	15.8772	4.60223	4.63814	1.03063	-1.85265
hsa-miR-4769-3p	5.67422	20.208	8.03907	20.491	9.73952	5.61123	0.126911	2.15538
hsa-miR-550a-3p	12.6242	7.76586	0.961809	11.5071	-0.903486	-0.449141	-1.67091	-5.25976
hsa-miR-1914-3p	19.7765	39.5589	57.0566	93.6786	11.9182	4.49355	14.1267	-1.39735
hsa-miR-29c-5p	10.8243	27.361	14.9692	34.4523	22.5764	5.86736	2.77328	0.352253
hsa-miR-3676-3p	6.84575	10.2865	12.3919	11.8741	5.87862	5.02233	-0.629698	0.771969
hsa-miR-192-5p	15.1379	54.3155	47.4879	14.941	13.1103	18.531	-3.03624	-4.82675
hsa-miR-1282	2.99194	2.89795	2.04215	2.06585	0.546875	1.53763	1.95728	1.39204
hsa-lestimulation-7f-1-3p	7.18869	22.0864	8.73955	12.5846	7.69359	6.51166	3.84371	2.22795
hsa-miR-4313	6.626	20.5213	11.2897	33.6404	10.0357	8.11477	-2.96888	-2.75612
hsa-miR-5190	13.7035	5.6739	5.89713	16.0052	-1.45724	-1.41533	-6.1989	-7.0905
hsa-miR-4433-3p	12.1277	18.6668	4.5469	86.4997	4.02355	6.13028	2.80318	-4.19627
hsa-miR-5096	4.77612	4.16791	0.478351	6.1827	2.8556	1.17221	-2.37	-4.58021
hsa-miR-770-5p	11.7526	9.57943	8.60869	14.7461	-0.164264	-0.069807	-0.752374	-5.0134
hsa-miR-877-3p	7.53858	23.5336	5.59615	35.4887	9.43503	6.21223	-1.72967	-2.88183
hsa-miR-3616-3p	10.8062	-3.3816	6.8729	2.81032	0.645856	-0.311438	-3.10239	-5.66687
hsa-miR-143-3p	9.95121	-4.64487	-3.46874	-2.47716	-4.06411	-4.5278	-9.05234	-9.42082
hsa-miR-4749-3p	7.43249	17.2928	11.8559	13.8446	6.70587	4.132	-2.01841	-1.8537
hsa-miR-4633-5p	9.40183	7.3501	4.30708	16.5566	1.56296	1.34547	-4.32231	-4.82856
hsa-miR-542-5p	14.2206	-1.17409	-1.02506	15.315	-2.29195	-1.41547	-3.40719	-6.56067
hsa-miR-3141	10.8307	20.4474	10.8076	86.5836	6.52434	3.50095	-0.265554	-6.00143
hsa-miR-188-5p	8.17183	44.9245	12.7607	266.344	15.3	9.57958	20.234	-2.85296
hsa-miR-26b-3p	8.16254	8.21438	3.95758	12.9441	2.07787	1.37857	-1.41848	-1.01996
hsa-miR-4734	9.90031	0.206115	3.53951	27.1341	0.415206	-0.692753	-4.52282	-9.33231
hsa-miR-6507-3p	8.03594	15.3898	6.74524	9.38871	6.62088	6.40901	5.32234	7.51713
hsa-miR-4793-5p	12.2816	21.3176	6.10951	263.695	7.94392	4.97783	-3.05856	-9.20007
hsa-miR-1285-5p	5.65595	1.73006	-0.678882	1.48098	1.62439	-0.885117	-3.28734	-3.66154
hsa-miR-4652-3p	5.82775	11.852	9.30096	10.0599	7.97409	3.95225	-1.0444	-3.29284
hsa-miR-29b-1-5p	6.51328	63.7059	8.60836	37.1323	10.4153	6.42731	12.6756	2.54768
hsa-miR-132-3p	14.1544	37.5587	49.6069	36.1474	14.7354	31.5542	90.6778	-2.9171
hsa-miR-4465	13.0701	177.492	42.4644	1559.09	32.9279	28.9637	16.4441	-2.47699
hsa-miR-149-5p	6.21949	20.1716	6.25629	11.5523	6.72271	5.12164	0.0555221	1.18746
hsa-miR-296-5p	8.13672	13.8315	7.94272	19.3629	5.17571	4.48421	0.666385	5.04073
hsa-miR-483-5p	14.7325	18.5697	9.77796	93.5935	15.6083	10.2309	3.67865	-7.28332
hsa-miR-5684	13.8395	6.51711	4.96675	19.6387	-0.379498	-0.46677	-3.19402	-3.72859
hsa-miR-328	9.01116	43.4238	9.27351	22.3051	6.60307	3.07766	1.23794	1.01716
hsa-miR-337-3p	3.97832	17.0447	4.89396	7.31272	3.20395	3.67233	3.06505	2.23412
hsa-lestimulation-7b-3p	6.7164	32.213	10.3251	14.7165	7.17903	6.62998	1.42861	0.898624
hsa-miR-4758-3p	4.66111	18.8097	7.6745	15.7279	7.70004	4.93201	-3.16597	-3.2943
hsa-miR-4728-3p	5.37411	32.8729	5.64197	18.2235	8.62031	6.85494	-3.27923	-3.92684
hsa-miR-4323	8.66753	23.9309	13.527	13.6711	9.30789	5.46401	0.4113	-2.71608
hsa-miR-4689	7.22145	26.8573	5.17644	176.227	3.11363	3.47691	-2.4571	-5.72466
hsa-miR-4800-5p	13.1096	8.97993	6.29143	55.1324	7.8269	6.0225	0.857958	-5.42202
hsa-miR-4701-3p	5.04005	46.1444	13.0049	75.383	12.2073	5.00772	30.1492	11.8035
hsa-miR-7-1-3p	11.4125	28.0346	27.9726	23.2157	8.45535	11.312	-2.60197	-4.34332
hsa-miR-505-5p	6.47205	1.27104	0.74509	12.4822	0.392301	0.501546	-1.77317	-4.21589
hsa-miR-4499	12.9106	22.9333	15.3994	111.869	8.58209	5.66997	5.85949	-4.77042
hsa-miR-139-3p	7.53475	6.94674	14.6263	21.3344	7.08569	2.63135	-3.45325	-7.2169
hsa-miR-195-5p	7.37804	10.2282	3.924	31.7065	36.5207	4.80878	-2.33916	-4.62596
hsa-miR-204-5p	4.30993	16.1895	4.294	5.59917	1.59861	3.15751	0.859399	-0.208099
hsa-miR-4310	4.14238	6.63235	4.59796	7.05992	3.53052	4.42113	-4.12871	-3.84796
hsa-miR-4484	9.29675	28.1283	20.1432	70.3714	16.1703	6.77917	0.0632986	-6.77762
hsa-miR-483-3p	5.51445	28.1253	6.87896	18.4037	10.2331	5.36156	3.94261	3.43234
hsa-miR-196b-5p	5.4549	12.3741	4.36901	13.0951	0.914613	5.62046	1.48504	1.32684
hsa-miR-6719-3p	5.22876	4.55167	-0.746131	2.03764	2.82168	-0.533935	-2.3406	-3.72803
hsa-miR-590-5p	14.0357	60.3462	23.1298	158.009	14.5257	9.40357	-0.650585	-4.08204
hsa-miR-3613-5p	5.01396	0.333765	4.85968	2.80466	3.39809	3.2421	6.16079	5.62578
hsa-miR-4646-3p	4.69376	18.5837	4.22028	11.8692	6.11064	3.02767	-1.03623	-2.29375
hsa-miR-150-3p	6.7474	77.0362	8.59738	366.752	10.0753	11.1092	1.82052	-3.95048
hsa-miR-3679-3p	4.58065	6.91517	5.38886	8.43077	3.03047	3.75539	-0.310794	0.0521072
hsa-miR-576-5p	3.12495	11.1174	3.80788	4.7713	2.87763	2.64886	3.89011	2.42378
hsa-miR-98-3p	5.21478	13.6598	4.78205	7.87191	4.01077	3.81513	3.28108	2.21753
hsa-miR-660-5p	6.99407	81.4458	12.3447	253.001	21.115	7.25286	10.2741	19.0172
hsa-miR-4664-3p	4.30653	15.843	4.63017	11.5472	3.76307	3.90759	-3.34213	-5.27822
hsa-miR-1539	3.75767	16.3771	6.31708	9.90679	3.42655	4.48961	-5.19423	-4.97152
hsa-miR-2392	7.12521	27.5983	7.58479	175.058	14.6666	5.23696	9.92797	-1.3536
hsa-miR-134	8.72052	19.0092	9.39119	122.195	5.62604	7.48127	4.13087	-3.61816
hsa-miR-23c	4.00844	11.309	7.63329	8.4881	3.08459	3.44503	-0.370245	-0.0477514
hsa-miR-18b-5p	4.60782	71.0338	9.72005	52.7474	4.98317	2.7451	0.431308	-2.47153
hsa-miR-628-5p	3.70471	0.359127	-0.112598	7.39416	-0.581896	-0.859714	-1.76883	-3.36806
hsa-miR-16-2-3p	9.48934	13.1227	6.04132	17.7799	4.76724	2.42249	-0.130291	0.0917768
hsa-miR-5581-5p	16.9208	31.6299	60.6527	72.3834	9.90382	3.51886	13.6281	-1.36804
hsa-miR-4716-3p	16.2754	30.8188	73.516	74.2072	8.98304	3.40062	11.1117	-2.30416
hsa-miR-4307	4.3925	10.1437	4.23619	4.54519	3.6615	3.90056	5.65765	3.68512
hsa-miR-4716-5p	4.84089	8.19181	5.12687	10.4356	4.74105	4.51676	1146.49	3.235
hsa-miR-548d-5p	2.95179	8.52398	2.20381	7.78949	3.28794	1.44062	2.59643	2.52105
hsa-miR-378i	8.75718	70.9159	21.1225	359.545	15.8392	5.94125	68.9822	-10.4562
hsa-miR-126-5p	2.33434	-1.58365	2.45503	2.63197	1.22214	1.3339	1.75502	0.304523
hsa-miR-33b-3p	3.02827	9.77294	2.42677	10.5122	1.44101	-0.0775035	-7.36109	-7.54223
hsa-lestimulation-7d-3p	5.81772	29.0118	4.98373	21.7838	2.56563	1.41088	-0.155112	-1.86663
hsa-miR-3646	4.32228	38.3288	5.9564	135.674	4.26431	1.76298	1.62702	-0.929831
hsa-miR-1185-1-3p	7.35265	29.7293	5.1192	259.619	4.81635	4.45664	2.06741	-3.59265
hsa-miR-3121-5p	3.12723	7.14002	3.89862	3.00617	3856.06	2.51729	1.49761	1.92562
hsa-miR-1237-3p	4.65801	7.21825	4.64409	10.4759	4.22812	2.91879	-5.1195	-4.10344
hsa-miR-5010-3p	3.87779	19.0231	4.26685	15.3124	5.66044	2.40664	-0.908179	-1.36708
hsa-miR-132-5p	2.24713	6.2998	4.79185	4.30743	3.62036	4.2033	6.70952	-0.158626
hsa-miR-324-5p	7.17221	35.6483	15.8609	115.832	1.02314	0.645214	10.051	-6.1184
hsa-miR-4312	4.01519	24.0394	4.46091	11.218	4.61115	2.84641	-1.54741	-1.59988
hsa-miR-26a-2-3p	3.01331	5.47341	3.24282	2.87447	1.93278	2.06153	2.40476	2.40122
hsa-miR-520f	4.81529	9.27097	2.31046	10.5464	4.37971	2.59652	2.32204	0.341676
hsa-miR-32-3p	3.10589	8.30315	4.97643	36.158	7.85587	5.13291	3.83925	3.96526
hsa-miR-4646-5p	6.22129	6.40267	11.8109	28.837	6.08981	2.09364	-3.65059	-8.51499
hsa-miR-146b-5p	7.96295	667.481	841.24	682.224	20.4226	235.662	37.8929	0.224397
hsa-miR-155-5p	5.83527	3247.99	536.922	2337.44	547.736	447.085	1370.71	1188.68
hsa-miR-548am-5p	2.76582	8.67081	2.12469	10.9283	4.77957	1.99215	0.940159	0.796488
hsa-miR-335-3p	4.24719	24.1129	8.37828	9.70343	1306.46	3.76967	3.87115	3.40581
hsa-miR-4271	6.19524	44.5014	8.06782	99.6294	5.4399	4.42798	11.8935	-3.10119
hsa-miR-548ai	3.83717	2.12089	3.16689	3.92473	2.32981	2.86305	1.59196	1.6223
hsa-miR-933	2.44633	2.48373	14.0809	4.91352	3.2348	1.25257	-6.76936	-5.13803
hsa-miR-4274	4.9275	6.72983	4.20534	12.4501	3.4282	1.82747	-1.5006	1.42762
hsa-miR-3613-3p	3.17604	19.2139	4.8955	11.4687	3.63398	2.04287	-1.17961	-1.82657
hsa-miR-135a-3p	6.0116	61.4587	4.51717	588.902	7.18931	6.89691	-1.09021	-6.65781
hsa-miR-4746-3p	9.25534	64.1877	13.173	754.833	9.14801	4.88895	-2.56213	-5.4746
hsa-miR-215	8.88414	26.1008	26.371	8.39663	5.12994	8.61349	-4.11158	-5.20246
hsa-miR-595	2.7795	37.8459	7.80271	48.8934	8.64313	4.28548	13.2233	4.93047
hsa-miR-1224-5p	6.38885	15.6097	10.2324	74.1829	1.85173	0.179212	13.6365	-0.834942
hsa-miR-3925-3p	1.38995	3.32211	1.68124	2.46926	1.60183	0.345358	0.783887	0.380974
hsa-miR-221-5p	7.48004	8.69283	1.83064	18.9263	8.99008	4.14706	-0.873735	-1.55941
hsa-miR-211-5p	3.58103	20.1327	4.30568	5.46209	2.30156	2.42709	3.46632	1.87588
hsa-miR-4666b	3.60675	3.03469	4.28311	5.13766	3.72145	2.93584	1.05278	1.15015
hsa-miR-4775	3.62696	1.7712	2.79116	2.12661	2.47534	1.56857	4.36038	4.84766
hsa-miR-3920	3.57251	3.04199	3.2088	3.30579	1.62163	1.37014	0.689909	2.33739
hsa-miR-4506	8.72741	5.0397	17.5493	4.83469	8.67471	1.35813	-6.9941	-9.50427
hsa-miR-34a-5p	3.87389	29.2555	6.03142	82.6139	13.5168	6.52644	17.1989	-3.59875
hsa-miR-3620-3p	4.34282	23.2559	3.65879	16.1915	3.95091	1.45741	4.10203	-3.49177
hsa-miR-454-5p	3.36183	12.3433	3.83134	5.81512	2.00108	2.00132	0.859592	1.39414
hsa-miR-6076	8.03337	8.94276	6.13229	54.9305	0.107776	-1.6109	2.13401	-7.28247
hsa-miR-548ay-5p	1.44465	1.0296	1.15606	2.70971	1.84016	0.319414	3.10434	1.37041
hsa-miR-4731-3p	3.77312	6.27642	4.41989	6.59807	1.53586	1.73577	-3.01583	-2.04289
hsa-miR-2116-3p	3.01576	10.5422	4.1327	7.03586	2.93903	1.33819	-5.3202	-4.34604
hsa-miR-154-5p	2.78789	12.5748	4.63762	5.78721	1.90622	1.90569	2.17671	0.126687
hsa-miR-302a-3p	2.59659	4.97688	2.95055	4.22218	2.31928	1.3581	1.82106	4.83128
hsa-miR-532-3p	6.19945	22.5477	4.92603	72.1685	4.09937	0.976061	24.6	24.547
hsa-miR-154-3p	1.31505	1.02264	0.161758	0.222605	-0.890567	-0.540481	-0.427268	-0.824498
hsa-miR-6722-3p	4.61656	15.887	-2.15725	112.432	1.06496	0.743153	-3.48928	-10.6953
hsa-miR-520a-3p	2.9038	7.94693	3.70353	2.17694	2.42128	2.34201	2.85965	2.04728
hsa-miR-5090	6.09776	23.4607	7.36984	30.1254	2.16832	-0.618796	13.8023	-1.78472
hsa-miR-548aa	2.70071	12.4215	2.24616	5.87507	4.05026	1.84059	-0.867147	-1.35566
hsa-miR-181a-3p	4.92579	13.4388	33.6898	23.6273	4.18612	7.46457	11.5412	-2.18943
hsa-miR-650	6.95432	1.30974	3.68695	8.71009	-0.822809	-1.88859	-6.3821	-6.35616
hsa-miR-4668-3p	3.49533	2.32977	3.93318	3.77312	2.94665	3.06178	4.67733	3.38967
hsa-miR-875-5p	1.87316	5.7935	2.04902	4.40211	1.34644	0.945983	0.354929	0.0266033
hsa-miR-367-5p	0.508254	-4.93891	-1.69643	-0.58081	0.248309	0.430963	-1.65383	-1.08818
hsa-miR-548y	2.90803	12.3375	3.25322	5.26732	2.08118	3.25555	2.15062	1.95149
hsa-miR-194-5p	8.42366	18.095	23.8224	7.3697	2.70901	4.21137	-6.55914	-7.50028
hsa-miR-181d	2.88669	45.9013	12.7101	52.7419	2.79065	2.70193	44.3283	23.4752
hsa-miR-3682-5p	2.2669	7.52644	2.67733	2.88802	1.01559	1.48137	0.914994	0.936926
hsa-miR-1288	7.84999	17.8209	26.292	37.1692	4.24721	0.83577	5.98322	-1.51111
hsa-miR-4327	5.34774	62.5941	5.51747	273	10.8345	9.47866	4.35348	-6.03262
hsa-miR-4666a-3p	-0.232117	-5.30478	-0.686553	-1.88539	-1.40507	-1.23348	-3.87076	-2.78544
hsa-miR-4695-3p	1.79466	35.5629	3.21563	8.58432	1.67337	-1.13274	-3.30719	-3.75977
hsa-miR-4796-5p	1.79661	7.46141	2.4022	4.15524	2.22526	1.60949	1.91669	1.1416
hsa-miR-30c-1-3p	2.7124	4.13228	1.08471	7.47695	-0.503746	-0.575811	1.35325	-3.88017
hsa-miR-15b-3p	3.91411	4.93849	3.22681	6.73642	1.67517	1.91317	0.735217	0.0356126
hsa-miR-3189-5p	-3.28001	-2.66225	-3.30213	-0.131552	-5.11183	-5.16039	-9.73618	-11.0978
hsa-miR-613	1.63665	17.3381	2.96184	4.25212	-0.104218	0.131908	0.950092	-0.18168
hsa-miR-4701-5p	3.94357	30.9823	8.77897	24.8266	6.0549	2.23095	-0.485135	-1.79278
hsa-miR-374c-5p	7.67525	7.4912	2.97102	27.482	0.0302454	0.155962	-4.77251	-5.7965
hsa-miR-5195-3p	6.16462	24.7858	6.79783	83.4928	5.63879	3.71291	2.65012	-1.21301
hsa-miR-520c-3p	1.54494	4.10773	0.813736	3.09613	-0.166386	0.207287	1.71253	0.10078
hsa-miR-4478	6.83136	10.2397	8.7461	83.1784	5.66729	2.73488	5.89584	-7.18611
hsa-miR-4657	6.09162	3.02168	17.1055	1.97802	10.2832	2.00417	-5.00233	-7.93445
hsa-lestimulation-7a-3p	2.5081	4.61449	4.5275	3.63309	1.85645	1.2028	-0.52689	-0.252896
hsa-miR-29a-5p	3.76088	11.4436	3.22419	7.14719	3.56861	3.06975	3.13269	8.1363
hsa-miR-3180-5p	3.29578	5.29877	8.2439	5.41398	2.41633	1.21626	-5.41046	-5.3457
hsa-miR-329	2.7532	1.08875	1.89738	1.5399	1.02656	1.69612	1.88574	0.439431
hsa-miR-342-5p	3.99153	98.049	150.357	15.0709	58.0428	64.437	23.4609	-1.27997
hsa-miR-18a-5p	9.00315	177.38	28.5872	114.17	12.6274	5.99892	4.14825	-6.86775
hsa-miR-3127-5p	7.07133	47.8618	23.23	71.7703	7.96287	8.3583	5.29719	-3.91592
hsa-miR-3927-5p	2.0484	14.0636	3.32146	4.83081	1.80716	-0.502932	-0.662973	-2.44162
hsa-miR-556-3p	3.02594	1.59958	2.68965	2.91795	1.67299	2.38203	5.0806	2.32605
hsa-miR-3115	-0.89357	0.951876	-0.479941	1.34059	0.31534	-1.75038	-2.15597	-1.53444
hsa-miR-129-2-3p	4.91512	6.50305	5.61098	4.91453	2.58373	2.14496	0.130566	-3.4952
hsa-miR-2053	2.75143	1.29523	2.17198	1.78552	1.44418	1.75659	2.70808	1.05733
hsa-miR-634	3.31822	11.1139	5.61863	6.63612	2.37468	2.62823	-1.88936	-2.65533
hsa-miR-136-5p	2.08586	1.0438	2.13444	4.29626	3.07186	2.54346	1.72674	1.36409
hsa-miR-202-5p	1.95653	4.36887	2.01525	1.50335	1.50851	2.37279	0.293404	0.909474
hsa-miR-1238-5p	2.71565	18.112	3.33003	24.2209	4.23659	1.32984	-6.38185	-5.54875
hsa-miR-520e	1.93312	7.95278	2.16585	15.3373	1.4951	1.57222	0.990476	1.49284
hsa-miR-92b-3p	1.55777	7.07857	1.41272	4.07288	-0.0909808	-0.784384	-6.51854	-8.91048
hsa-miR-550a-3-5p	6.32963	-2.02941	-1.01055	6.54521	-2.83048	-4.18663	-7.70824	-10.0171
hsa-miR-4290	3.06851	16.0274	3.3932	13.6477	6.96037	1.55908	1.02517	1.71672
hsa-miR-3149	2.03495	13.3516	9.77301	56.5648	11.1643	4.74576	0.209887	-0.121024
hsa-miR-4707-5p	7.04134	18.3775	1.4054	31.8366	2.43224	-0.56883	6.60194	-0.376616
hsa-miR-135a-5p	2.972	3.2791	2.47852	3.2315	1.37171	2.69997	3.12977	2.87497
hsa-miR-563	2.38926	4.63104	2.26962	3.14522	1.13461	2.15218	-4.67446	-2.15994
hsa-miR-421	2.11813	-4.72809	-0.141844	7.03851	0.100533	-1.31147	-0.536896	-2.38199
hsa-miR-625-3p	3.24411	2.89078	2.63249	3.95887	3.28358	1.91198	-0.65073	-1.70262
hsa-miR-548ac	1.41462	-6.36516	0.273631	-0.906621	-0.820539	-0.437736	-1.44045	-1.68887
hsa-miR-3617-3p	3.83504	24.4944	4.35908	8.52887	2.04843	2.13663	2.03405	1.39003
hsa-miR-3675-3p	2.84558	4.79456	3.6274	5.85207	1.66295	0.681882	-5.27679	-5.98368
hsa-miR-326	2.05983	8.18745	1.94404	24.1476	-0.609505	-0.176276	-1.65227	-5.19935
hsa-miR-602	2.58189	14.2758	3.83288	82.3055	1.41104	0.879111	-6.24053	-6.8474
hsa-miR-129-1-3p	3.83328	4.74154	4.20935	5.27485	3.99133	2.07374	-2.2446	-1.99535
hsa-miR-1181	3.8503	99.2185	7.93836	648.867	5.59076	9.50626	-0.924005	-8.07677
hsa-miR-548aq-5p	1.53946	9.36146	2.54335	4.09157	1.16787	0.500647	0.652126	1.20688
hsa-miR-548a-3p	1.14616	-4.38479	0.439883	-0.576476	-0.540167	-0.630191	1.06602	0.0230308
hsa-miR-557	3.42323	17.2976	3.95441	20.8115	-0.377791	0.506008	2.39226	-2.84093
hsa-miR-22-5p	4.48486	7.27506	-1.01676	47.6205	-1.30324	1.58207	-3.12368	-4.91208
hsa-miR-520d-3p	3.55046	18.5202	4.30212	10.7452	3.48296	2.03945	4.63065	2.12312
hsa-miR-6130	1.46387	43.6306	-0.158964	97.7189	10.3503	12.4161	-3.30321	-5.92706
hsa-miR-4726-5p	0.321796	42.0352	-0.367275	95.3955	14.5369	14.0467	-5.59843	-9.14844
hsa-miR-135b-5p	2.62689	5.88518	2.8491	3.46344	2.64502	2.14116	2.39582	1.86307
hsa-miR-3917	2.58127	8.04017	2.7055	16.5328	-0.842503	-2.1546	4.55771	-5.37894
hsa-miR-133a	1.86837	0.810386	1.36127	3.32672	0.833491	0.828996	-3.19823	-5.25878
hsa-miR-6505-3p	1.04639	5.47054	0.922685	1.00508	-0.223067	0.0761807	-1.06188	-0.9147
hsa-miR-2276	5.395	15.0586	1.81986	194.005	0.754691	-0.513237	-4.49833	-9.58506
hsa-miR-3184-3p	1.86038	15.7389	2.94297	8.57582	2.76285	0.489277	-4.19841	-3.63698
hsa-miR-1278	1.06995	0.691271	0.0892682	2.09575	-0.543517	-0.19705	-2.17618	-1.65324
hsa-miR-96-5p	2.55492	-1.72524	0.948821	0.556045	1.64869	0.828373	-0.340078	-0.0548443
hsa-miR-513a-5p	5.25792	27.665	10.3356	101.714	7251.63	5.72668	-2.11654	-5.83805
hsa-miR-5681b	4.86782	16.7583	3.93017	6.08427	1.37819	-0.244282	0.565301	-1.47955
hsa-miR-193a-3p	11.8552	26.5105	0.100772	251.948	-0.776828	-2.14837	-1.89879	-6.87176
hsa-miR-5686	1.63214	6.16051	1.0184	5.77662	5.90709	0.725194	6.24696	2.19771
hsa-miR-539-3p	-0.108602	-2.39259	-0.106874	-1.3714	-0.104464	-0.92567	-1.87939	-1.60374
hsa-miR-1255b-2-3p	2.76335	8.45299	2.69123	4.26873	1.54463	0.951718	0.437606	-0.397491
hsa-miR-548c-3p	2.04675	1.46906	1.08076	2.0129	1.07773	0.143099	-0.176531	-0.477026
hsa-miR-4528	1.67828	0.870085	1.38962	1.42036	1.2973	1.19252	-0.0145975	0.678226
hsa-miR-636	2.2288	16.8081	5.24247	14.6201	1.38924	0.245203	28.0639	-4.87136
hsa-miR-4423-5p	2.78048	11.6457	2.5819	4.58197	1.2253	0.645713	0.926262	-1.37073
hsa-miR-518e-3p	0.158853	0.698562	0.113858	-0.846041	-0.870884	-1.4459	-1.72109	-2.53964
hsa-miR-586	0.412378	-2.55253	0.91592	-0.50304	1.00673	0.0843148	1.32196	0.45332
hsa-miR-3173-5p	2.24522	9.7747	3.07742	3.31916	1.16983	1.20761	0.426695	-0.127757
hsa-miR-3125	9.71236	20.9572	45.2974	44.7241	6.41961	0.464434	8.53863	-4.05539
hsa-miR-532-5p	2.14035	29.1253	4.5755	113.779	4.49757	1.12317	13.5138	10.2428
hsa-miR-449b-5p	-0.544742	-3.21933	-0.762767	1.05466	-0.788024	-2.04718	-2.55693	-2.04214
hsa-miR-376b-5p	1.04905	0.4556	2.15744	1.70811	0.752754	0.478738	0.976769	1.07567
hsa-miR-515-3p	1.67939	4.96892	2.10259	2.42489	1.08869	0.34458	0.603462	0.510654
hsa-miR-5583-5p	2.37866	4.30399	2.24183	3.33149	1.2065	-0.0803926	0.135099	0.562843
hsa-miR-548az-5p	1.60379	0.0133019	0.901489	2.58766	0.0473051	-1.21219	1.17661	-0.0244579
hsa-miR-362-5p	0.504978	16.3055	-0.470228	76.4361	-0.993266	-1.92186	10.4326	-2.70406
hsa-lestimulation-7f-2-3p	3.51731	4.48131	2.89984	4.39753	2.0199	1.79267	0.540421	-0.204201
hsa-miR-548d-3p	1.51023	4.84148	0.942533	1.68453	-0.988306	-0.652952	-0.563897	-0.742943
hsa-miR-1264	2.25866	8.70332	1.58183	2.805	0.440901	0.642426	0.939986	0.811217
hsa-miR-3940-3p	1.72857	28.8389	4.23965	11.6197	2.39798	0.110989	-4.9936	-5.65375
hsa-miR-629-3p	3.19812	40.1224	2.95086	277.376	1.62335	-0.884088	-5.61803	-8.85256
hsa-miR-4694-5p	1.62061	12.2201	3.26489	3.39792	0.543843	-0.622018	-0.0149712	-0.288398
hsa-miR-4632-5p	2.74467	19.437	2.14481	62.7293	-0.796364	1.67667	12.4624	-1.09867
hsa-miR-548i	0.246827	-2.47092	-1.9159	-0.586695	-1.77379	-2.29356	-2.87647	-2.39998
hsa-miR-5591-3p	0.802895	4.30704	0.222978	0.820841	5215.58	-2.06807	-4.25516	-4.05991
hsa-miR-138-2-3p	4.05453	8.89137	5.78542	18.4108	2.80049	-2.4373	-6.17429	-8.89393
hsa-miR-624-5p	3.61478	2.66115	6.58449	7.1117	0.443986	-0.665716	-0.458199	-3.12053
hsa-miR-4452	0.87587	-1.61406	1.45674	-0.171636	0.279764	-0.125759	-1.3406	-1.14167
hsa-miR-1285-3p	2.55116	-0.256383	-0.783977	5.87932	-0.853115	-3.07315	-9.28235	-10.3917
hsa-miR-548b-5p	1.80873	-0.518515	1.50044	3.9308	0.101751	0.194828	0.989999	0.905497
hsa-miR-3144-3p	2.2065	6.38498	1.97763	1.711	0.678026	-0.34498	-0.217196	-0.980833
hsa-miR-590-3p	1.42823	-4.91076	0.347955	-0.636031	-0.083791	0.240241	0.491823	1.15386
hsa-miR-605	3.18555	17.1541	2.87322	7.23911	1.12426	0.548789	-1.63364	-3.56874
hsa-miR-146a-5p	3.70564	618.247	189.411	1897.85	160.68	236.54	88.6914	29.3447
hsa-miR-301a-5p	1.48535	4.98228	1.85369	2.74443	1.6702	0.972286	-0.14142	-0.576404
hsa-miR-655	0.55782	-4.99358	0.362611	-0.778284	0.883454	0.295796	0.75929	1.37475
hsa-miR-6511a-3p	2.23036	33.9123	6.77304	12.9476	3.8632	0.317037	-0.0128129	-2.08297
hsa-miR-302a-5p	0.234687	-1.2947	-0.00458044	0.20855	-1.38824	-1.92956	-4.25277	-3.66365
hsa-miR-3614-5p	2.52945	3.22592	0.882645	6.62191	1.1866	0.0292554	-5.43542	-4.89572
hsa-miR-500a-3p	2.65375	10.6581	3.28856	41.005	1.11192	0.109208	7.14948	2.23534
hsa-miR-663a	2.07807	16.2618	5.23996	57.0934	15.7113	5.10508	3.96945	-0.148972
hsa-miR-942	1.89417	0.503811	1.14181	2.05669	0.189058	-0.491177	-0.351647	-1.01719
hsa-miR-485-3p	1.75004	12.1341	7.25418	9.20244	3.31073	0.431337	-0.512317	-1.41288
hsa-miR-1185-5p	0.359087	-1.48524	0.119325	1.69383	-0.650161	-0.453118	-0.813581	-0.648456
hsa-miR-609	1.69448	0.667566	1.667	2.29079	2.02319	-0.539136	0.389832	-0.235674
hsa-miR-423-3p	2.93665	2.70573	4.52403	10.471	-0.516505	-1.9437	-4.90405	-9.03289
hsa-miR-622	2.69876	8.95687	-0.154077	30.8104	0.923146	0.139011	-4.8217	-6.66758
hsa-miR-3150b-5p	0.274969	8.9266	1.25851	7.70584	0.690382	-0.927527	-6.01273	-8.22404
hsa-miR-4257	4.32829	9.16326	3.97333	58.5792	3.36918	-1.01455	-3.23662	-7.08493
hsa-miR-4729	-0.331928	-4.30412	-0.11495	-0.797989	-1.02397	-0.888272	1.13505	-0.66813
hsa-miR-6509-3p	1.89163	11.4493	1.39157	4.76901	-0.563012	0.580167	-2.26648	-2.81397
hsa-miR-764	1.20356	15.8236	1.93884	6.27371	2.51287	-0.21529	-1.75472	-2.87242
hsa-miR-6716-3p	2.63246	25.7587	5.19422	48.5117	14.6416	1.76213	2.75227	6.42497
hsa-miR-302b-3p	2.03447	2.73304	2.25983	2.43479	3.76569	0.570307	0.801869	0.445214
hsa-miR-4481	0.893036	31.372	4.97001	36.8331	4.52958	0.523326	21.7343	11.4774
hsa-miR-892b	4.8829	10.2452	18.7627	16.5964	1.97074	0.701341	3.13273	-1.67801
hsa-miR-545-3p	1.46715	1.6826	-0.365163	9.43793	0.320195	-0.501084	-0.0851074	-2.93075
hsa-miR-548ab	0.989976	-1.59221	1.79713	0.286362	1.03641	0.545117	2.27729	2.88884
hsa-miR-2115-5p	3.43981	-1.39915	-1.91723	-0.18027	-3.29742	-3.74613	-6.55357	-6.98387
hsa-miR-3171	0.231285	-1.87936	0.734933	0.235419	0.167229	0.632383	1.64736	1.11867
hsa-miR-4680-5p	1.25903	2.42604	0.684508	0.156016	0.476824	-0.722709	-1.12606	-1.17784
hsa-miR-1279	2.64492	4.09124	1.43841	0.616275	0.90189	-0.336473	-0.212956	-1.16573
hsa-miR-664b-5p	1.95684	-1.33059	14.1884	15.4028	15.3253	3.64677	1.60844	-3.06779
hsa-miR-4753-3p	3.61864	8.93321	4.15854	3.7847	2.77281	1.19733	1.29544	0.527585
hsa-miR-346	1.23433	11.0692	0.738171	2.80589	0.55593	-1.03155	-4.26452	-4.63823
hsa-miR-15a-3p	5.19633	9.23397	2.6077	13.2413	2.23789	0.879814	-1.51241	-2.90565
hsa-miR-513b	2.3589	4.82392	5.13449	24.5862	2.26345	0.089454	-2.53445	-4.74687
hsa-miR-3190-5p	2.51933	17.5269	4.92741	7.97023	2.26535	-0.0712107	-5.31326	-6.00747
hsa-miR-4700-3p	2.31858	9.83508	1.63614	4.37197	0.643938	-0.962251	-6.17497	-5.79844
hsa-miR-4476	2.48745	8.3839	0.938264	78.0928	-0.439064	-1.65087	-1.35054	-5.28108
hsa-miR-548as-3p	1.27451	0.991936	0.698781	0.615435	1.18729	0.224266	1.09507	0.432012
hsa-miR-520b	1.29691	7.30159	1.60386	20.2662	1.05059	2.02729	1.90569	-0.413249
hsa-miR-4493	1.93517	12.3593	2.43823	4.33613	1.92319	2.00291	1.53645	1.32534
hsa-miR-3924	1.79799	5.62282	1.60353	2.14776	1.19726	0.807434	1.95966	2.73887
hsa-miR-363-3p	4.16355	209.537	106.231	127.679	70.6987	60.2	17.2719	7.62341
hsa-miR-4695-5p	2.73994	8.46566	2.89479	59.2475	1.39193	0.25731	-4.85723	-8.46574
hsa-miR-664a-5p	2.83387	-3.07178	3.67737	9.88711	5.86876	1.22547	-3.49903	-5.40993
hsa-miR-26a-1-3p	1.79145	7.20118	1.54405	3.33652	0.634988	0.126468	-0.327255	-0.256501
hsa-miR-6499-3p	1.88963	9.40783	2.06141	2.94561	1.87251	-1.15095	0.449759	-1.14904
hsa-miR-4520a-5p	0.0908028	-2.27438	1.39007	-0.872491	-1.5167	-2.64913	-3.00851	-3.71263
hsa-miR-299-5p	1.59941	20.9355	2.63594	6.46557	1.30288	0.491046	-1.26677	-0.104961
hsa-miR-362-3p	3.25466	32.8971	3.17458	112.956	9.44715	0.202905	-0.574439	0.135661
hsa-miR-5008-5p	1.20547	-3.21009	-0.58718	4.6753	-1.70957	-4.96231	-9.89662	-12.6615
hsa-miR-519e-3p	1.97882	6.74264	2.32958	2.4459	1.22188	1.69128	0.177905	-1.38533
hsa-miR-548ag	1.18556	3.2711	2.04601	2.06071	-0.674692	-1.51601	1.84178	0.787064
hsa-miR-302c-3p	1.17028	3.4136	1.47875	0.621146	0.852848	0.654064	0.412848	-0.401331
hsa-miR-190b	2.5481	0.318266	0.886623	5.35107	1.32035	0.194878	0.250998	0.628254
hsa-miR-5196-3p	1.64944	10.197	3.69097	6.44203	2.95464	1.65981	-3.8961	-4.93463
hsa-miR-5584-3p	1.80419	14.4128	3.42307	5.39671	0.0169876	0.074928	1.27776	-0.747429
hsa-miR-4326	1.71632	8.88175	2.25683	3.91331	0.0580165	-1.4569	-4.02596	-4.60081
hsa-miR-885-5p	2.10486	49.5169	6.91306	18.2407	4.9225	1.54711	-2.62232	-3.34713
hsa-miR-6512-5p	7.918	14.368	26.4472	34.3152	4.8669	0.525447	5.26441	-4.26275
hsa-miR-544a	1.21576	-1.48344	0.514257	0.0341458	0.76176	0.0365256	0.675451	0.128766
hsa-miR-526b-3p	0.954614	1.88191	1.42226	2.04977	0.810434	1.29138	-0.466377	0.0816619
hsa-miR-7-2-3p	1.01392	7.59713	1.15163	3.83176	-0.89384	-1.06734	7.33153	-3.00991
hsa-miR-4723-3p	0.702246	5.09688	1.98839	4.76093	1.74333	-0.648707	-5.62484	-6.32876
hsa-miR-130b-5p	2.42062	12.4136	1.82105	4.97013	0.48536	1.73623	0.566233	-0.957716
hsa-miR-3911	3.92055	15.3116	8.2245	27.6422	1.91886	-1.54122	4.94993	4.96872
hsa-miR-126-3p	1.20477	0.672983	1.52854	18.8834	2.8301	0.174594	-3.97797	1.75156
hsa-miR-191-5p	4.39161	-7.27896	-3.67854	5.36934	-3.51986	-3.92975	-9.32089	-10.4417
hsa-miR-3934-5p	4.50163	1.50545	6.78746	12.5145	1.49274	0.109314	-7.25982	-10.6722
hsa-miR-1323	2.27694	3.68208	6.08554	3.94024	3.07536	1.0536	2.24941	-1.67226
hsa-miR-145-3p	2.20691	0.103738	0.224551	0.681489	1.11135	-1.18579	-2.38085	-2.5638
hsa-miR-369-5p	1.97443	9.22834	4.4675	4.50054	0.544324	0.802696	1.13376	1.05468
hsa-miR-3606-3p	2.25322	0.101734	1.82355	1.15212	0.984616	-0.723885	1.08394	0.0566948
hsa-miR-543	1.7503	-0.628873	1.01052	0.614475	0.130423	0.650977	1.44261	-1.14945
hsa-miR-1229-3p	2.1054	13.6688	2.77126	26.1475	1.74031	0.0177955	-6.67733	-7.10726
hsa-miR-4699-3p	2.85198	10.4713	1.78872	4.96643	8.1895	-0.251359	-1.08628	-2.6457
hsa-miR-1471	1.96548	8.5816	2.14245	29.3719	7.01304	-0.324842	-3.94938	-7.10323
hsa-miR-519d	3.02103	9.46013	2.91853	4.09831	1.24325	0.679935	1.21357	0.492014
hsa-miR-548m	2.10019	-0.161401	2.92494	2.95845	1.21774	0.438707	2.74938	3.48411
hsa-miR-4651	2.51954	78.8164	4.51673	750.197	4.50482	7.12891	-5.67761	-9.99849
hsa-miR-1302	-0.695181	-5.12345	-2.74913	-1.67748	-2.76116	-2.7114	-5.47786	-5.13534
hsa-miR-181b-5p	3.14479	79.0603	48.8395	161.802	21.9253	61.4935	94.4784	36.9051
hsa-lestimulation-7e-3p	1.59942	14.1599	1.64728	4.55523	0.0956395	-0.497068	-2.83448	-2.31967
hsa-miR-4511	2.30427	8.32339	2.09183	2.90398	1.10096	1.6071	1.22378	-0.356487
hsa-miR-744-3p	1.34959	11.2277	1.24844	8.12021	-1.48109	-1.29126	-5.21376	-4.80257
hsa-miR-449c-3p	1.58061	11.293	2.09649	6.02299	2.40555	-1.07115	2.06045	-1.43275
hsa-miR-1277-3p	1.03456	-5.44887	0.416408	0.279436	0.379578	-0.221824	0.68228	3.1979
hsa-miR-378a-5p	2.32847	1.34754	-0.31406	31.8361	-0.109945	-2.39541	0.0506493	-7.20198
hsa-miR-3156-3p	0.122653	1.14854	1.72761	1.2016	0.784316	-0.913284	-2.43974	-2.95455
hsa-miR-23b-5p	0.905652	-4.10796	0.127437	-0.910819	-0.110746	-1.05227	-1.96859	-2.91895
hsa-lestimulation-7i-3p	1.11105	3.78573	1.30952	6.80129	-0.523942	-1.12901	-4.81637	-5.82313
hsa-miR-3923	4.69586	6.51909	0.514935	14.2152	2.26065	0.626782	-2.19268	-3.13464
hsa-miR-1227-3p	1.8326	16.167	2.15367	6.36687	1.52819	0.966018	-2.61748	-3.00567
hsa-miR-624-3p	-0.472805	-3.10713	-1.77835	-1.03334	-1.11619	-1.92345	-3.69208	-3.46449
hsa-miR-548e	1.65446	3.91669	0.127331	3.52317	-0.395961	-0.973482	-1.35384	-1.55356
hsa-miR-6500-5p	0.731674	7.31196	-0.146933	13.1872	-0.786385	-2.77307	-5.19857	-4.85087
hsa-miR-19b-2-5p	1.30918	-2.11667	0.542653	-0.0900593	0.395633	0.221192	1.67223	0.971081
hsa-miR-5583-3p	0.313425	-3.38695	-0.386542	-0.460669	-1.34006	-1.11947	-0.859465	-1.54752
hsa-miR-4703-3p	1.11709	10.6922	2.16859	6.06612	1.14007	-0.234918	-0.797568	-1.21718
hsa-miR-550a-5p	2.40805	0.608075	1.56239	6.76094	0.763568	-0.215881	-7.97779	-8.80046
hsa-miR-892a	1.55579	0.89042	1.35896	0.448003	0.134547	0.00165706	-1.04849	-1.48081
hsa-miR-4275	1.041	1.02954	0.2731	0.988203	-0.93112	-0.141802	-2.43627	-2.80255
hsa-miR-4760-3p	2.9455	3.13435	2.65131	1.93769	1.39673	0.587258	1.6683	0.756766
hsa-miR-20a-3p	2.85247	36.4773	10.6906	22.1375	10.0752	3.53274	1.37496	-1.54394
hsa-miR-133b	0.450314	3.94947	0.775316	2.20611	0.263322	-0.526833	-3.49202	-4.42968
hsa-miR-939-3p	1.44713	15.229	1.00408	5.76351	1.34144	-0.492531	-5.10464	-5.53289
hsa-miR-376a-5p	1.15758	-0.188088	0.961265	0.0817471	0.605146	0.311678	-0.555645	-2.46718
hsa-miR-488-3p	0.964852	57.8303	0.309365	-0.294222	-0.580412	-1.65074	-2.48989	-3.03518
hsa-miR-3652	3.53511	13.5426	3.49149	75.6519	1.68444	2.0024	-4.83594	-7.31277
hsa-miR-548au-5p	0.839331	-1.78028	-0.140253	0.842333	-0.716513	-0.545649	0.567208	-0.766815
hsa-miR-18b-3p	2.03913	4.10624	3.19901	3.25282	1.55884	0.446952	-2.00179	-2.50279
hsa-miR-4645-3p	1.44645	10.9055	2.14754	3.62059	-0.0782429	-0.612587	-0.553786	-1.28037
hsa-miR-553	0.792858	-3.70864	0.777179	-0.539813	-0.21702	0.0248456	0.0328237	0.364
hsa-miR-100-3p	0.172227	-0.908371	-0.0377663	0.234962	-0.397638	-0.940839	-2.18375	-1.76912
hsa-miR-374a-3p	0.860034	-5.12619	-0.514135	-0.420932	0.432136	-0.722098	0.545272	-1.16251
hsa-miR-548an	0.964148	-2.02031	0.0526187	0.112307	-0.0739497	-0.52084	0.410008	-0.00489423
hsa-miR-4430	1.74337	10.902	4.59628	56.8501	2.14974	-0.0303607	-3.48096	-9.77748
hsa-miR-518a-3p	1.5997	5.53869	0.961122	2.54395	0.246535	-0.114198	0.40252	-0.214274
hsa-miR-502-5p	2.99359	8.3992	2.44048	24.8058	1.74712	0.080316	1.23705	-0.233174
hsa-miR-3156-5p	6.26012	11.647	52.9771	44.5593	2.88803	-0.267925	8.19792	-6.53155
hsa-miR-501-3p	-0.6321	-0.956524	0.169626	10.2513	-2.4625	0.201871	-2.67731	-6.12384
hsa-miR-767-3p	2.98431	0.317571	2.06861	0.779121	0.528879	0.943725	-1.27058	-1.94677
hsa-miR-518c-3p	0.253065	-3.89465	1.11953	-0.778295	0.0229643	0.689588	-0.762432	-1.32563
hsa-miR-1537	2.82547	5.04082	0.363872	21.7287	-0.813153	-1.41739	-1.49489	-2.38928
hsa-miR-5690	0.700436	4.78985	1.57273	3.99657	-0.0533731	-0.0485118	-3.08923	-3.05547
hsa-miR-381-5p	-0.552355	1.88191	-0.183597	-0.0277985	1.18041	-2.46136	-3.55269	-3.59076
hsa-miR-629-5p	3.87705	-3.09103	-1.25686	3.58661	-0.883284	-3.26818	-6.76744	-7.48897
hsa-miR-519e-5p	3.88774	-1.04275	-0.773369	4.11271	-2.96703	-3.92516	-9.08182	-9.66431
hsa-miR-3129-3p	0.941907	7.3018	1.97349	3.43076	-0.50607	-1.62917	-2.34468	-3.34314
hsa-miR-3977	1.07415	-2.73724	0.233279	0.116057	0.731164	-0.810041	-2.0467	-1.40407
hsa-miR-519b-3p	1.26403	0.338709	1.12543	-0.0316545	-0.358166	-0.354456	1.10348	-0.516981
hsa-miR-670	2.52566	18.336	5.19024	34.1873	3.35965	1.57485	-0.519351	-5.35962
hsa-miR-548ao-5p	0.455912	-3.16823	-0.477018	-0.917757	-1.25797	-2.13743	-0.375368	-1.24338
hsa-miR-130a-5p	1.1872	14.9777	2.96344	5.0951	2.03235	-1.3045	-1.28435	-2.04098
hsa-miR-765	3.57952	4.9595	0.443451	25.2834	1.61929	0.372871	-4.36469	-7.5823
hsa-miR-548ar-3p	0.142003	-5.61184	-0.657652	-1.78026	0.0934448	-0.384372	-0.406899	0.513191
hsa-miR-1267	1.03754	5.97079	0.682902	2.87807	-0.421719	-0.645751	-4.15119	-4.88526
hsa-miR-199a-5p	1.72204	8.5123	1.73968	3.98853	0.752015	-0.176558	-0.655566	-0.618088
hsa-miR-3670	1.08029	-0.0887801	-0.112343	-0.818054	-1.14622	-1.77905	-4.19051	-4.94053
hsa-miR-330-3p	5.54351	-0.836052	6.05906	4.74128	-2.31819	1.63664	-6.13182	-9.45644
hsa-miR-4650-5p	1.41459	4.35385	0.971697	1.61952	0.710523	0.390519	-2.66828	-1.53677
hsa-miR-495-3p	0.54822	-3.40567	-0.193197	-1.2047	-0.4879	-1.14773	-2.17224	-2.27463
hsa-miR-376c-5p	1.52314	5.39684	2.34974	1.92212	1.04271	0.138175	0.0664727	1.19324
hsa-miR-520g	2.60293	8.25701	2.46814	3.08313	1.19898	1.32489	1.06921	3.19699
hsa-miR-521	1.70463	8.37133	1.89853	3.03383	0.701301	0.352227	0.633639	-0.0601593
hsa-miR-4790-5p	-0.161374	-4.05619	-0.20956	-0.873974	-0.432416	-1.40577	-1.06391	-1.8009
hsa-miR-4697-3p	1.7882	11.5003	3.70797	3.28689	-0.178109	-0.0636216	-2.69201	-3.62372
hsa-miR-376a-2-5p	1.79018	0.642939	1.76526	1.65705	1.03423	0.739524	0.272935	0.50142
hsa-miR-548w	0.879253	1.83911	1.0001	2.86165	0.872305	-0.971245	-1.58652	-0.424883
hsa-miR-5196-5p	4.1728	23.578	2.65023	30.3421	0.577079	-1.8448	11.9925	-1.49162
hsa-miR-4462	2.73935	17.7782	6.72696	141.169	0.272707	0.867372	-4.03524	-7.13676
hsa-miR-2278	-0.446482	5.77789	1.40652	15.8275	1.9181	-0.572206	-1.53351	-2.79311
hsa-miR-3160-5p	-0.127777	7.70128	0.352527	3.00267	-0.171018	-1.60791	-3.99419	-3.05082
hsa-miR-4535	1.04947	5.83528	0.353358	22.3133	0.398278	-1.68593	-6.62956	-10.4073
hsa-miR-1306-5p	1.4114	9.08992	1.16283	2.95078	-1.93014	-4.18778	-7.38499	-6.40877
hsa-miR-4640-3p	1.89758	10.4339	2.02917	2.9717	0.798173	-0.673851	-3.64504	-3.93061
hsa-miR-876-5p	0.422243	-2.22255	-0.15825	-0.564555	-0.542638	0.233013	-0.0989019	-2.17796
hsa-miR-652-5p	2.79474	4.56748	0.750737	31.4307	-0.0577834	-1.37572	-5.21696	-8.33204
hsa-miR-6506-5p	-1.21382	-0.584999	-1.69662	-1.295	-2.77625	-3.62383	-5.18147	-6.20754
hsa-miR-10a-5p	2.85273	12.9473	6.91818	6.19561	1.68278	17.1605	0.586946	-0.173085
hsa-miR-2277-3p	1.63528	13.5258	0.751618	9.71076	0.0544407	-1.32375	-6.84393	-7.53693
hsa-miR-190a	1.49785	-3.1009	1.43086	0.0777518	1.40462	-0.692275	1.62317	1.45518
hsa-miR-4736	2.91876	-0.0543847	0.0242355	1.48876	-2.69537	-3.53362	-5.07981	-7.15422
hsa-miR-196a-5p	1.68523	5.99892	2.56201	4.97796	-0.201904	3.19506	1.5954	0.182663
hsa-miR-4308	0.680244	1.66224	1.02703	0.485872	0.3912	-1.10129	-2.9998	-3.85762
hsa-miR-4763-5p	0.737484	23.0995	3.36096	9.16421	2.89707	-0.996934	-4.66841	-4.88441
hsa-miR-671-5p	3.44151	9.19061	0.457513	54.4968	3.45601	-0.901521	-4.94588	-9.34373
hsa-miR-3614-3p	0.196892	-4.22894	-0.507847	-0.682752	-0.434317	-0.794454	0.0110523	-0.54091
hsa-miR-4456	-0.0559185	13.7285	1.09654	5.33065	-0.184304	-0.880765	-2.35178	-3.11269
hsa-miR-3606-5p	-0.219897	-3.80097	-0.131887	-0.0722605	-0.876293	-0.594743	-2.28266	-0.52554
hsa-miR-99b-5p	5.66168	11.2642	-2.17006	98.1633	-2.49672	-1.2449	0.232333	-7.84326
hsa-miR-4698	1.9977	17.2864	3.15983	66.7728	532.707	1.9848	-6.60001	-6.80043
hsa-miR-522-3p	0.778463	0.239423	0.427057	0.675611	0.382022	-0.870353	-0.600538	-0.745207
hsa-miR-3922-3p	0.593978	4.37343	4.21222	2.2565	0.427196	-0.948844	1.7229	-1.85325
hsa-miR-301b	-0.421121	0.184509	-1.75511	11.7352	-1.50693	-2.9886	-3.05883	-4.22626
hsa-miR-4641	1.33694	13.8376	2.34848	3.92518	-0.467223	-0.325017	-1.70104	-2.77686
hsa-miR-1236-3p	1.64353	14.2015	1.23679	2.97687	-1.04245	-1.51723	-5.08748	-4.90109
hsa-miR-570-3p	0.26307	0.282781	0.270137	0.633753	-1.59208	-1.74671	-1.00235	-2.16
hsa-miR-1470	1.04725	8.5952	1.13567	8.773	-0.82207	-1.30044	-5.32772	-7.02357
hsa-miR-384	-0.790236	-5.58788	-0.748258	-1.78284	-1.40865	-1.12629	-2.84074	-3.1326
hsa-miR-4639-3p	1.27052	7.80807	1.05708	1.67098	-0.650581	-0.880906	-1.49247	-1.36641
hsa-miR-561-3p	-0.268342	-4.59967	-1.80288	-2.52789	-1.98998	-2.84275	-2.60724	-2.15246
hsa-miR-34b-3p	1.36203	19.7519	2.54292	10.2348	1.73735	-0.78231	-3.58415	-3.41179
hsa-miR-4690-5p	3.74404	11.4067	1.30595	32.5404	11.3878	0.349703	-4.2829	-9.04355
hsa-miR-6075	-0.495102	-3.81342	0.224251	9.79842	0.925387	-0.674598	-5.85068	-6.18453
hsa-miR-598	1.98493	6.57113	3.51322	5.9525	3.58514	2.28102	-0.782001	-2.17521
hsa-miR-380-3p	0.14343	-0.138702	-0.223413	0.690434	-0.186337	0.106847	-0.400461	-0.0452652
hsa-miR-5582-3p	0.36692	-5.37638	-1.04383	-1.14837	-0.94977	-1.22434	-0.770433	-1.81123
hsa-miR-551b-3p	1.72106	5528.59	1.02054	5.72336	-0.417685	-0.951	-2.55385	-3.89173
hsa-miR-4714-5p	0.385637	-1.42685	1.59036	0.716117	-0.67063	-0.8703	-3.01338	-4.46924
hsa-miR-4720-5p	-0.352082	-0.160132	0.670386	-0.341059	-1.12132	-1.3292	-0.85081	-2.83622
hsa-miR-548astimulation-3p	1.30343	-2.32188	0.158072	-0.539038	-1.44075	-1.98564	-2.07732	-2.59627
hsa-miR-631	2.13311	23.5946	2.05289	10.2901	-0.103398	-2.3055	-7.98511	-7.85479
hsa-miR-5590-5p	0.23909	-2.05623	0.189237	-0.864013	0.398363	-1.23713	-2.36111	-2.70413
hsa-miR-1256	0.931924	-0.856626	-0.255281	-0.512561	-0.0993417	-0.283304	-2.91991	-3.5399
hsa-miR-449b-3p	1.40455	32.0692	4.07816	10.5373	2.09787	-1.15926	-2.39083	-3.4988
hsa-miR-548g-3p	0.935851	-2.52699	1.55569	0.507844	1.39091	0.471414	0.888249	-0.680014
hsa-miR-548astimulation-5p	0.540456	-1.74169	-0.0986639	-1.05802	-0.883893	-2.23905	-0.745477	-2.20629
hsa-miR-302d-3p	0.820425	1.31835	0.123093	1.58482	-0.498525	-0.353455	-2.01968	-2.21583
hsa-miR-3937	3.10819	11.3683	1.20802	39.4507	-0.771333	-2.43048	1.5718	-1.04064
hsa-miR-1913	2.00473	6.9396	2.24684	5.0046	-1.51089	-2.38877	-5.20028	-7.34732
hsa-miR-548b-3p	1.80106	4.92336	2.22489	2.17554	1.57361	-0.0269459	0.799943	-1.05534
hsa-miR-3145-3p	0.681854	-1.93569	14.7534	0.400419	-2.03523	-2.02842	-0.0975979	-1.01614
hsa-miR-3148	0.000205583	8.83565	2.79546	28.9293	4.05187	0.253372	-2.42058	-3.28266
hsa-miR-125b-5p	1.98165	38.8913	13.659	13.5435	-1.81833	-3.57768	-2.16835	-1.92692
hsa-miR-3136-3p	1.24634	1.10615	0.310831	-1.04421	-1.46552	-1.50605	-2.08054	-2.81608
hsa-miR-548aj-5p	0.822151	-3.60669	-1.33691	-0.0640538	-0.612474	-2.04941	-1.63602	-1.79466
hsa-miR-100-5p	1.30273	9.62944	2.78426	12.4175	-2.1126	-1.49228	-4.14169	-4.31476
hsa-miR-3650	-0.677351	7.28577	-0.496811	4.92242	-2.12771	-2.96345	-5.86748	-5.18085
hsa-miR-924	0.197538	7.17495	1.43284	3.74188	0.35331	-1.66056	-0.710689	-2.10327
hsa-miR-144-3p	-0.34132	-3.67426	-2.07479	-1.66157	-1.78932	-2.75737	-6.31363	-5.36589
hsa-miR-4301	0.139108	1.96463	0.232165	0.258089	-1.01627	-1.49074	5.06709	-4.77289
hsa-miR-4730	0.16051	19.1164	2.23076	51.1002	15.8217	-0.8195	-2.26649	2.19226
hsa-miR-4687-5p	1.74035	11.8583	1.56822	6.35105	0.341371	-0.0795643	-5.03952	-6.31292
hsa-miR-374c-3p	1.00436	-4.20879	1.86543	0.179301	0.130585	-0.453075	-1.29979	-1.45601
hsa-miR-5586-5p	0.88183	0.954897	1.09347	0.493807	-1.663	-1.72205	-0.384583	-1.17837
hsa-miR-4445-5p	-0.0205602	-4.49192	-0.844596	-0.496767	-1.09209	-1.96055	-2.06892	-4.07834
hsa-miR-548ar-5p	1.23288	-1.27623	0.510715	-0.218806	1.11381	-0.0791255	0.880973	1.2699
hsa-miR-34b-5p	1.00209	3.89089	1.32372	6.93283	0.685655	-0.498487	-0.957759	-2.64366
hsa-miR-4685-3p	1.76326	0.431314	-0.580509	2.17209	-1.24351	-2.28063	-7.06932	-7.48203
hsa-miR-548ae	1.01527	-1.97395	-1.51604	0.492834	-0.660115	-1.54926	-4.63181	-4.11906
hsa-miR-4679	-0.347524	-3.51047	-1.46432	-0.605304	0.208272	-1.53668	-3.13599	-1.91422
hsa-miR-6511b-3p	2.39306	20.2022	4.06447	9.18307	1.84675	0.517143	-1.94187	-2.58638
hsa-miR-24-1-5p	-1.58152	-5.50513	-1.10317	-0.594049	-2.51687	-2.58629	-4.45744	-5.63112
hsa-miR-6514-5p	-2.5922	-7.17123	-3.13985	-2.94312	-3.56942	-4.83811	-7.00923	-8.20542
hsa-miR-548u	0.391035	-4.72785	0.546177	-0.0829014	0.887886	-0.560413	-0.417893	-1.75574
hsa-miR-5193	1.42003	15.0242	1.27018	4.37222	0.522429	-1.77083	-3.87257	-3.28848
hsa-miR-1976	0.717674	17.9132	8.66206	6.38017	0.218979	-0.213083	-3.29659	-5.24871
hsa-miR-4534	2.23726	9.04156	1.55539	58.3569	4.04498	3.28991	-3.72345	-5.07835
hsa-miR-520h	0.373089	0.948627	-0.295668	1.74742	-0.326933	-1.1142	-1.297	-2.28891
hsa-miR-371a-5p	0.241642	29.0461	13.9375	81.2298	10.1299	12.0835	2.42267	-6.89972
hsa-miR-1324	0.564017	-2.21122	1.07886	-0.374233	-0.982154	0.292543	-0.975494	-2.30268
hsa-miR-4460	1.28336	-0.116334	0.430266	1.69339	0.277796	0.576384	0.390428	0.955096
hsa-miR-373-3p	0.264619	5.46239	0.369562	3.29653	-0.957489	-2.18154	-2.35619	-2.50992
hsa-miR-371a-3p	0.995699	9.84099	1.61717	3.82284	0.261951	-0.314361	-1.91154	-2.50745
hsa-miR-654-3p	1.28998	12.5578	1.8908	4.14181	2.64731	-0.205091	-0.335151	-1.98096
hsa-miR-338-5p	0.254015	5.73832	1.86816	8.16956	0.177885	-3.18185	-6.42875	-6.54227
hsa-miR-4477a	-0.482467	-2.2111	-1.24878	-0.430038	-0.0424563	-1.88319	-1.30798	-1.94681
hsa-miR-519c-3p	1.30332	-2.4329	0.180674	-0.942505	0.065578	0.276081	-0.464876	0.797391
hsa-miR-6513-3p	1.05538	8.9256	1.50922	2.99205	-0.455063	-0.452823	-0.691805	2.72939
hsa-miR-367-3p	0.943797	-1.61892	1.15916	0.443482	-0.632753	-1.80551	-0.634517	-0.677679
hsa-miR-3659	1.13174	9.25066	4.58037	20.1953	-1.50378	-2.56156	-6.31028	-7.23535
hsa-miR-1207-3p	0.361224	1.68314	0.993423	1.99734	-1.31656	-0.852307	-2.02777	-2.1351
hsa-miR-5571-5p	1.84464	1.05767	2.02771	2.99673	1.97894	0.815718	-8.26653	-7.39055
hsa-miR-3681-3p	1.23173	7.28582	0.718942	2.65638	0.0834217	-0.873063	-1.93202	-1.82296
hsa-miR-495-5p	1.36312	1.69192	1.26712	0.10022	-0.738556	-0.79335	-2.0602	-2.29443
hsa-miR-195-3p	0.328678	15.9994	0.189953	8.14787	3.13949	-1.58464	-4.86872	-5.75585
hsa-miR-1204	-0.561829	6.03484	0.138161	1.34515	-0.95011	-1.67962	-5.01401	-4.92268
hsa-miR-548v	1.42463	7.71024	1.33305	4.03193	0.131978	-0.774987	-2.37699	-3.12708
hsa-miR-18a-3p	0.105261	6.72646	1.24777	1.52635	-0.593466	-2.13585	-4.342	-4.85618
hsa-miR-3609	1.50875	1.46617	2.02727	9.11978	6.16933	-1.22595	-2.91831	-5.48085
hsa-miR-548f	0.0956179	-5.05948	-1.38425	1.21665	-1.62686	-1.60324	-3.62391	-3.60903
hsa-miR-584-5p	0.993947	6.09732	-0.103642	8.90503	-0.523057	-2.59976	-3.65148	-6.7676
hsa-miR-524-3p	0.98296	0.0466788	0.875179	0.51481	-0.162553	-0.219779	0.595704	-1.91568
hsa-miR-517a-3p	-0.172101	0.380433	0.418633	0.175007	-1.21948	-2.07438	-3.323	-3.01493
[truncated: 1,259 more rows]

## Sheet: S4 CB-T
cord blood stimulation
[truncated: 2,007 more rows]
