# Supplementary material for: Comparison of the Functional microRNA Expression in Immune Cell Subsets of Neonates and Adults
Source: Front Immunol. 2016 Dec 19;7:615. doi: 10.3389/fimmu.2016.00615 (PMC5165026; doi:10.3389/fimmu.2016.00615)
Supplement: Supplementary file 3 [file Table_3.XLS]

## Sheet: control LOG2≧6
																																																Supplementary Table 3 Common and unique miRNA transcripts exist in adult and neonatal leukocyte subsets.
																																																comparative analysis of common and unique miRNA transcripts in the corresponding adult and cord blood leukocyte subsets without stimulation (array intensity log 2 greater than 6)
PMN-C signal intensity≧LOG2 6								CD4-C signal intensity≧LOG2 6								CD8-C signal intensity≧LOG2 6								CD14-C signal intensity≧LOG2 6								CD19-C signal intensity≧LOG2 6								CD56-C signal intensity≧LOG2 6								mDC-C signal intensity≧LOG2 6
only in AD		both in AD and CB			only in CB			only in AD		both in AD and CB			only in CB			only in AD		both in AD and CB			only in CB			only in AD		both in AD and CB			only in CB			only in AD		both in AD and CB			only in CB			only in AD		both in AD and CB			only in CB			only in AD
micro RNA	intensity AD	micro RNA	intensity AD	intensity CB	micro RNA	intensity CB		micro RNA	intensity AD	micro RNA	intensity AD	intensity CB	micro RNA	intensity CB		micro RNA	intensity AD	micro RNA	intensity AD	intensity CB	micro RNA	intensity CB		micro RNA	intensity AD	micro RNA	intensity AD	intensity CB	micro RNA	intensity CB		micro RNA	intensity AD	micro RNA	intensity AD	intensity CB	micro RNA	intensity CB		micro RNA	intensity AD	micro RNA	intensity AD	intensity CB	micro RNA	intensity CB		micro RNA	intensity AD
hsa-miR-940	6.08555	hsa-miR-30d-5p	6.00962	6.50123	hsa-miR-4507	6.11542		hsa-miR-6724-5p	6.00744	hsa-miR-181b-5p	6.01859	6.54328	hsa-miR-4442	6.32013		hsa-miR-1275	6.04015	hsa-miR-1225-5p	6.02118	6.39884	hsa-miR-6124	6.00747		hsa-miR-6076	6.02181	hsa-miR-7-5p	6.03752	6.15861	hsa-miR-3127-5p	6.29933		hsa-miR-363-3p	6.03176	hsa-miR-4763-3p	6.01851	6.55421	hsa-miR-98-5p	7.45515		hsa-miR-574-3p	6.31669	hsa-miR-320e	6.00181	6.47915	hsa-miR-4739	6.06825		hsa-miR-4446-3p	6.39685
hsa-miR-101-3p	6.32683	hsa-miR-342-3p	6.05327	6.90675	hsa-miR-19a-3p	6.16903		hsa-miR-642b-3p	6.03337	hsa-miR-3198	6.06261	6.30904	hsa-miR-1914-3p	6.46712		hsa-miR-4716-3p	6.13088	hsa-miR-93-5p	6.03448	7.03505	hsa-miR-630	6.05906		hsa-miR-4257	6.02468	hsa-miR-362-5p	6.18636	6.69051	hsa-miR-6086	6.32137		hsa-miR-30d-5p	6.05873	hsa-miR-3196	6.06217	6.13942	hsa-miR-424-3p	6.16327		hsa-let-7c	7.1466	hsa-miR-361-5p	6.05299	6.58055	hsa-miR-4465	6.3346		hsa-miR-3620-3p	7.0573
hsa-let-7c	7.12785	hsa-miR-3196	6.07113	6.34388	hsa-miR-331-3p	6.18655		hsa-miR-130b-3p	6.08281	hsa-miR-28-5p	6.12607	6.14183	hsa-miR-3156-5p	6.67395		hsa-miR-3198	6.13749	hsa-miR-331-3p	6.0489	6.40393	hsa-miR-3156-5p	6.16133		hsa-miR-1227-5p	6.05448	hsa-miR-99b-5p	6.2125	6.0254	hsa-miR-3156-5p	7.32902		hsa-miR-3676-5p	6.10824	hsa-miR-4497	6.06427	7.29971	hsa-miR-4672	6.26914		hsa-let-7b-5p	9.19069	hsa-miR-4763-3p	6.08738	6.90814	hsa-miR-3679-5p	6.10647		hsa-let-7c	7.44933
		hsa-miR-23b-3p	6.07818	6.37976	hsa-miR-22-3p	6.21417		hsa-miR-148b-3p	6.15626	hsa-miR-590-5p	6.15742	6.30987	hsa-miR-151a-5p	6.84605		hsa-miR-575	6.21455	hsa-miR-6088	6.05764	6.73739	hsa-miR-642a-3p	6.18325		hsa-miR-4484	6.07173	hsa-miR-532-3p	6.21457	6.03644				hsa-miR-374a-5p	6.14694	hsa-miR-320b	6.09531	6.10354	hsa-miR-3195	6.43632				hsa-miR-320c	6.09948	6.68273	hsa-miR-6068	6.2537		hsa-miR-4320	8.6197
		hsa-miR-29b-3p	6.09226	6.00287	hsa-miR-424-5p	6.2287		hsa-miR-221-3p	6.16375	hsa-miR-148a-3p	6.17793	7.212	hsa-miR-1305	7.28454		hsa-miR-4443	6.28376	hsa-miR-5194	6.09067	6.05381	hsa-miR-4442	6.18353		hsa-miR-4476	6.11677	hsa-miR-4716-3p	6.23417	6.44101				hsa-miR-5194	6.3631	hsa-miR-320e	6.12176	6.24076	hsa-miR-3656	6.1394				hsa-miR-5703	6.1076	6.85782	hsa-miR-3656	6.06658		hsa-miR-764	8.62733
		hsa-miR-1290	6.16689	6.50641	hsa-miR-320d	6.23595		hsa-miR-222-3p	6.21992	hsa-miR-6131	6.1912	7.43362	hsa-miR-130a-3p	7.68528		hsa-miR-3907	6.31247	hsa-miR-638	6.10151	6.36717	hsa-miR-1914-3p	6.20464		hsa-miR-4417	6.12707	hsa-miR-5581-5p	6.23566	6.54165				hsa-miR-361-3p	6.56938	hsa-miR-3135b	6.13503	6.3606	hsa-miR-6724-5p	6.35662				hsa-miR-197-3p	6.10786	6.13363	hsa-miR-4787-5p	6.25409		hsa-miR-4677-3p	8.99198
		hsa-miR-30e-5p	6.2047	6.58236	hsa-miR-1268b	6.30552		hsa-miR-3656	6.29008	hsa-miR-6124	6.25097	6.2057	hsa-miR-19a-5p	8.80655		hsa-miR-939-5p	6.32987	hsa-miR-423-5p	6.16147	6.1352	hsa-miR-2861	6.22308		hsa-miR-4632-5p	6.12814	hsa-miR-454-3p	6.32141	6.5326				hsa-miR-6165	6.58762	hsa-miR-93-5p	6.13659	6.18647	hsa-miR-378a-3p	6.14907				hsa-miR-3196	6.11937	6.51773	hsa-miR-4497	6.64641		hsa-miR-5591-3p	10.7199
		hsa-miR-145-5p	6.20788	7.29658	hsa-miR-361-5p	6.33356		hsa-miR-3196	6.30241	hsa-miR-6717-5p	6.27767	6.82222				hsa-miR-31-5p	6.46624	hsa-miR-4505	6.16249	6.69613	hsa-miR-374b-5p	6.2319		hsa-miR-595	6.149	hsa-miR-582-5p	6.33904	7.41089				hsa-let-7c	6.75912	hsa-miR-331-3p	6.26868	6.21386	hsa-miR-6068	6.16033				hsa-miR-331-3p	6.12111	6.23045	hsa-miR-3195	6.07842		hsa-miR-5692a	11.5569
		hsa-miR-148a-3p	6.24145	6.98784	hsa-miR-199b-5p	6.41467		hsa-miR-940	6.30961	hsa-miR-98-5p	6.42678	6.00235				hsa-miR-361-3p	6.51165	hsa-miR-155-5p	6.30991	6.92341	hsa-miR-4507	6.24377		hsa-miR-4726-5p	6.19891	hsa-miR-340-3p	6.35122	6.62072				hsa-miR-27a-3p	6.76706	hsa-miR-1207-5p	6.30286	6.89022	hsa-miR-1587	7.02577				hsa-miR-939-5p	6.12879	6.37049	hsa-miR-5787	6.76075		hsa-miR-4726-3p	11.9136
		hsa-miR-365a-3p	6.28595	7.14058	hsa-miR-374b-5p	6.42827		hsa-miR-4443	6.33446	hsa-miR-4713-3p	6.44858	7.21615				hsa-miR-3607-3p	6.54457	hsa-miR-30d-5p	6.37513	6.51781	hsa-miR-1290	6.26914		hsa-miR-181d	6.21629	hsa-miR-361-3p	6.35411	6.04928				hsa-miR-30e-5p	6.96657	hsa-miR-320c	6.3573	6.64135	hsa-miR-3679-5p	7.04951				hsa-miR-4466	6.1782	7.29595	hsa-miR-101-3p	6.00714		hsa-miR-3927-3p	12.9432
		hsa-miR-30b-5p	6.34822	6.31189	hsa-miR-3195	6.60815		hsa-miR-423-5p	6.34853	hsa-miR-320b	6.57618	6.34777				hsa-let-7c	6.78799	hsa-miR-146a-5p	6.3945	8.04036	hsa-miR-4497	6.32496		hsa-miR-1236-5p	6.22951	hsa-miR-34a-5p	6.37417	7.46415				hsa-miR-101-3p	7.10069	hsa-miR-762	6.37234	6.94723	hsa-miR-4466	6.71942				hsa-miR-1268a	6.21276	7.98191	hsa-miR-338-3p	6.76271		hsa-miR-384	12.9523
		hsa-miR-3135b	6.35023	7.36314	hsa-miR-423-5p	6.74314		hsa-miR-4465	6.35259	hsa-miR-6126	6.57621	6.03876				hsa-let-7b-5p	8.75361	hsa-miR-374a-5p	6.51075	6.99696	hsa-miR-1268a	6.33512		hsa-miR-602	6.23616	hsa-miR-1305	6.47926	7.76558				hsa-let-7b-5p	8.88515	hsa-miR-320d	6.45255	6.5452						hsa-miR-4443	6.23226	6.35585	hsa-miR-1290	7.49015		hsa-miR-606	13.066
		hsa-miR-17-5p	6.35083	7.51591	hsa-miR-324-3p	6.87556		hsa-miR-3907	6.36874	hsa-miR-320e	6.65111	6.52137						hsa-miR-30c-5p	6.53373	7.00097	hsa-miR-4687-3p	6.35736		hsa-miR-6130	6.25185	hsa-miR-30e-3p	6.50865	6.67377						hsa-miR-1915-3p	6.51168	7.29058						hsa-miR-23b-3p	6.2459	6.36195	hsa-miR-378a-3p	6.33734		hsa-miR-5692c	13.7504
		hsa-miR-197-5p	6.35203	6.67169	hsa-miR-199a-3p	6.91781		hsa-miR-3676-5p	6.41291	hsa-let-7e-5p	6.66161	6.17361						hsa-miR-3676-5p	6.55924	6.12161	hsa-miR-4466	6.43474		hsa-miR-5195-3p	6.27042	hsa-miR-1914-3p	6.54161	7.23887						hsa-miR-5703	6.57806	6.83518						hsa-miR-3676-5p	6.28457	6.21888	hsa-miR-423-5p	6.26472
		hsa-miR-1207-5p	6.40333	6.26796	hsa-miR-451a	7.37336		hsa-miR-125a-5p	6.45637	hsa-miR-3135b	6.66428	6.25279						hsa-miR-15a-5p	6.59966	8.2713	hsa-miR-130a-3p	6.49922		hsa-miR-718	6.29123	hsa-miR-128	6.57535	6.3818						hsa-miR-642a-3p	6.61272	7.16398						hsa-miR-197-5p	6.29746	7.54378	hsa-miR-30d-5p	6.46248
		hsa-miR-4530	6.41021	6.59251	hsa-miR-586	9.31502		hsa-miR-939-5p	6.47545	hsa-miR-23b-3p	6.67083	6.06451						hsa-miR-363-3p	6.62476	8.38383	hsa-miR-1207-5p	6.50537		hsa-miR-4430	6.29279	hsa-miR-324-5p	6.65624	6.98377						hsa-miR-1202	6.6569	6.73929						hsa-miR-320d	6.37215	6.84545	hsa-miR-320b	6.46209
		hsa-miR-642a-3p	6.41054	6.67426				hsa-miR-1587	6.51982	hsa-miR-27b-3p	6.73939	6.02558						hsa-miR-320c	6.69423	6.46273	hsa-miR-1915-3p	6.51011		hsa-miR-6722-3p	6.29478	hsa-miR-484	6.70267	6.25038						hsa-miR-574-5p	6.71512	6.74013						hsa-miR-374b-5p	6.4117	6.72391	hsa-miR-642a-3p	7.03222
		hsa-miR-1915-3p	6.41639	6.17211				hsa-miR-378i	6.54278	hsa-miR-424-5p	6.74872	8.31309						hsa-miR-320e	6.76934	6.48539	hsa-miR-378a-3p	6.57891		hsa-miR-3652	6.31284	hsa-miR-18a-5p	6.70592	6.94523						hsa-miR-5787	6.71603	7.28892						hsa-miR-5194	6.41228	6.00216	hsa-miR-762	6.70929
		hsa-miR-4505	6.42389	6.50869				hsa-miR-3195	6.60119	hsa-miR-361-5p	6.77064	6.55054						hsa-miR-1234-5p	6.77589	7.48104	hsa-miR-424-5p	6.8352		hsa-miR-4433-3p	6.343	hsa-miR-28-5p	6.71757	6.76709						hsa-miR-4687-3p	6.76469	7.29286						hsa-miR-1225-5p	6.45482	7.32404	hsa-miR-4507	6.87027
		hsa-miR-574-5p	6.46102	7.24282				hsa-miR-197-3p	6.62099	hsa-miR-365a-3p	6.88357	6.52559						hsa-miR-320a	6.79621	6.18216	hsa-miR-181b-5p	6.85827		hsa-miR-3141	6.34657	hsa-miR-130a-3p	6.75086	7.49286						hsa-miR-638	6.77149	7.23339						hsa-miR-140-5p	6.45499	6.61022
		hsa-miR-4763-3p	6.5255	6.25083				hsa-miR-185-5p	6.62241	hsa-miR-361-3p	6.93683	6.65097						hsa-miR-6717-5p	6.82725	6.50468	hsa-miR-3135b	6.90797		hsa-miR-4478	6.39449	hsa-miR-532-5p	6.75154	6.86592						hsa-miR-1225-5p	6.77268	7.59521						hsa-miR-186-5p	6.47078	6.7144
		hsa-miR-181a-5p	6.53836	7.32087				hsa-miR-338-3p	6.72901	hsa-miR-320d	7.03232	6.83798						hsa-miR-6131	6.93468	7.14334	hsa-miR-1305	7.00068		hsa-miR-371a-5p	6.45697	hsa-miR-362-3p	6.80841	6.81092						hsa-miR-30c-5p	6.80787	6.28781						hsa-miR-1207-5p	6.48683	7.44146
		hsa-miR-150-5p	6.63506	7.3746				hsa-miR-1268a	6.7445	hsa-miR-363-3p	7.12138	9.19254						hsa-miR-320b	6.93681	6.55852	hsa-miR-574-5p	7.26302		hsa-miR-6132	6.47974	hsa-miR-320a	6.81529	6.38406						hsa-miR-151a-5p	6.83029	6.13789						hsa-miR-361-3p	6.49092	6.40411
		hsa-miR-211-3p	6.64639	7.01313				hsa-miR-660-5p	6.78836	hsa-miR-4306	7.12179	6.27359						hsa-miR-30e-5p	6.97122	7.16444	hsa-miR-223-3p	7.4734		hsa-miR-483-5p	6.48531	hsa-miR-3653	6.83308	6.76731						hsa-miR-197-5p	6.88781	8.38942						hsa-miR-30e-5p	6.51826	6.97722
		hsa-miR-92a-3p	6.77105	7.59714				hsa-miR-1275	6.81702	hsa-miR-638	7.12728	6.23621						hsa-miR-3665	7.09879	7.7637				hsa-miR-4701-3p	6.5045	hsa-miR-3135b	6.87871	6.39635						hsa-miR-181a-5p	6.93707	8.10201						hsa-miR-638	6.53118	7.26801
		hsa-miR-638	6.8245	6.8213				hsa-miR-340-5p	6.91673	hsa-miR-5194	7.1964	6.93286						hsa-miR-27a-3p	7.10148	7.0757				hsa-miR-4455	6.52467	hsa-miR-6723-5p	6.89133	6.0888						hsa-miR-4507	6.98142	8.10306						hsa-miR-28-5p	6.54775	6.67456
		hsa-miR-3907	6.82523	7.18764				hsa-miR-1207-5p	6.92316	hsa-miR-342-5p	7.20917	7.31518						hsa-miR-320d	7.23245	6.85299				hsa-miR-1224-5p	6.53568	hsa-miR-6131	6.90153	7.93						hsa-miR-3665	6.99711	7.30767						hsa-miR-363-3p	6.6208	9.11167
		hsa-miR-4443	6.89233	7.16018				hsa-miR-1915-3p	6.97305	hsa-miR-374b-5p	7.23175	6.58711						hsa-miR-101-3p	7.28039	6.3621				hsa-miR-513a-5p	6.66842	hsa-miR-148a-3p	6.91405	6.91251						hsa-miR-2861	7.00797	7.55828						hsa-miR-630	6.65575	7.43266
		hsa-miR-29c-3p	7.06336	6.74549				hsa-miR-574-3p	7.02409	hsa-miR-574-5p	7.32584	6.79547						hsa-miR-197-5p	7.3189	7.78557				hsa-miR-4271	6.70388	hsa-miR-4291	6.93186	6.72498						hsa-miR-630	7.06153	7.35954						hsa-miR-2861	6.68693	7.5869
		hsa-miR-3663-3p	7.07945	6.70725				hsa-miR-3663-3p	7.06308	hsa-miR-3651	7.34174	7.53299						hsa-miR-342-5p	7.34556	6.82059				hsa-miR-4669	6.81711	hsa-miR-301a-3p	6.95165	7.5194						hsa-miR-6088	7.06259	7.78176						hsa-miR-4505	6.69188	7.67598
		hsa-miR-4687-3p	7.09225	6.76445				hsa-miR-2861	7.2114	hsa-miR-331-3p	7.39533	7.38299						hsa-miR-106b-5p	7.34729	8.27921				hsa-miR-1973	6.82282	hsa-miR-574-3p	6.98511	6.52724						hsa-miR-1268a	7.09987	7.87325						hsa-miR-1915-3p	6.73468	7.46844
		hsa-miR-3653	7.1933	7.38246				hsa-miR-3679-5p	7.22147	hsa-miR-320c	7.39676	6.46294						hsa-miR-19a-3p	7.40431	7.88455				hsa-miR-4463	6.83235	hsa-miR-6717-5p	6.98524	7.33652						hsa-miR-146a-5p	7.12151	6.70523						hsa-miR-3135b	6.73797	6.67576
		hsa-miR-338-3p	7.20162	7.05517				hsa-miR-4466	7.26896	hsa-miR-1290	7.44572	6.39196						hsa-miR-20b-5p	7.4338	8.42993				hsa-miR-134	6.87415	hsa-miR-3646	6.99616	6.08619						hsa-miR-1290	7.16856	7.76659						hsa-miR-4687-3p	6.7402	7.74551
		hsa-miR-19b-3p	7.25219	7.82446				hsa-miR-4497	7.35572	hsa-miR-30d-5p	7.49721	7.09806						hsa-miR-1202	7.57199	7.16093				hsa-miR-4499	6.89884	hsa-miR-5194	6.99887	7.23883						hsa-miR-3162-5p	7.29042	7.05773						hsa-miR-342-5p	6.77821	6.71916
		hsa-miR-20a-5p	7.27155	7.95046				hsa-miR-21-3p	7.42151	hsa-miR-4507	7.60148	6.13577						hsa-miR-6125	7.62189	8.02288				hsa-miR-1185-2-3p	6.95539	hsa-miR-363-3p	7.00522	7.35429						hsa-miR-324-3p	7.33545	6.94307						hsa-miR-425-5p	6.79349	7.24794
		hsa-let-7i-5p	7.27731	7.72204				hsa-miR-4763-3p	7.42553	hsa-miR-3665	7.61913	6.93307						hsa-miR-4713-3p	7.62681	7.01929				hsa-miR-371b-5p	6.98779	hsa-miR-3198	7.00639	7.03631						hsa-miR-4505	7.40824	8.62389						hsa-miR-181b-5p	6.82767	7.99006
		hsa-miR-6127	7.28077	8.36704				hsa-miR-1225-5p	7.65393	hsa-miR-1202	7.63996	6.9722						hsa-miR-4530	7.69911	8.17339				hsa-miR-4672	7.05476	hsa-miR-199a-3p	7.01325	7.80285						hsa-miR-24-3p	7.51962	6.60399						hsa-miR-19a-3p	6.91967	7.3627
		hsa-miR-106b-5p	7.29248	7.92798				hsa-miR-5787	8.15471	hsa-miR-324-3p	7.77596	7.52442						hsa-miR-140-3p	7.81025	7.17832				hsa-miR-222-3p	7.13172	hsa-miR-4653-3p	7.02531	6.57038						hsa-miR-20b-5p	7.55757	6.57969						hsa-miR-20b-5p	6.93832	8.62641
		hsa-miR-939-5p	7.33934	7.86505				hsa-let-7c	8.1954	hsa-miR-6165	7.7824	7.37921						hsa-miR-17-5p	7.8264	8.5261						hsa-miR-874	7.0319	6.27256						hsa-miR-19a-3p	7.59529	6.18014						hsa-miR-574-5p	7.03662	7.11108
		hsa-miR-6088	7.40639	7.04014				hsa-miR-762	8.4237	hsa-miR-378a-3p	7.80913	7.2014						hsa-miR-24-3p	7.82662	7.77574						hsa-miR-423-5p	7.06456	6.55259						hsa-miR-25-3p	7.63449	7.39352						hsa-miR-93-5p	7.08795	7.75128
		hsa-miR-3676-5p	7.41759	7.33766				hsa-miR-1238-3p	9.74984	hsa-miR-3653	7.89062	8.19955						hsa-let-7d-5p	7.85539	8.36283						hsa-miR-3651	7.07563	6.94034						hsa-miR-1234-5p	7.6774	8.49661						hsa-miR-1202	7.08886	7.57134
		hsa-miR-3665	7.43164	7.51529				hsa-let-7b-5p	9.95183	hsa-miR-140-5p	7.90617	7.4337						hsa-miR-25-3p	7.92054	8.37769						hsa-miR-3907	7.07831	6.60959						hsa-miR-106b-5p	7.75719	7.43426						hsa-miR-374a-5p	7.11557	7.29389
		hsa-miR-30c-5p	7.46774	7.87409						hsa-miR-425-5p	7.9158	6.93095						hsa-miR-4281	7.92876	8.76644						hsa-miR-664b-3p	7.093	6.7447						hsa-miR-3651	7.79483	8.11648						hsa-miR-324-3p	7.17913	7.32903
		hsa-miR-140-3p	7.48199	7.86871						hsa-miR-6088	7.95922	6.45383						hsa-miR-6087	7.93526	8.42133						hsa-miR-590-5p	7.10035	7.33315						hsa-miR-140-3p	7.80142	7.01952						hsa-miR-3651	7.3492	7.51005
		hsa-miR-3651	7.48884	8.47511						hsa-miR-4687-3p	8.06172	6.32942						hsa-miR-3651	7.97336	8.05735						hsa-miR-1233-1-5p	7.10417	6.52788						hsa-let-7d-5p	7.91157	7.8045						hsa-miR-30c-5p	7.4477	7.84664
		hsa-miR-1225-5p	7.49059	7.07289						hsa-miR-664b-3p	8.07488	8.34611						hsa-miR-4299	7.98621	8.66475						hsa-miR-4532	7.15153	6.05244						hsa-miR-4530	7.91407	8.69286						hsa-miR-92a-3p	7.46534	8.12896
		hsa-miR-142-5p	7.55335	7.71495						hsa-miR-30c-5p	8.14624	8.03314						hsa-miR-6090	8.03547	9.01301						hsa-miR-320b	7.15173	6.80041						hsa-miR-17-5p	8.09119	7.50445						hsa-miR-6088	7.47417	8.22163
		hsa-miR-425-5p	7.57712	8.50355						hsa-miR-5703	8.1707	6.0257						hsa-miR-6165	8.14176	7.57171						hsa-miR-652-3p	7.15854	6.75562						hsa-miR-107	8.10345	7.40784						hsa-miR-17-5p	7.50235	8.74745
		hsa-miR-2861	7.58194	7.15869						hsa-miR-4505	8.20139	6.54138						hsa-miR-107	8.2331	8.20181						hsa-miR-320e	7.19022	6.8453						hsa-miR-92a-3p	8.11846	8.26018						hsa-miR-140-3p	7.53007	7.72821
		hsa-miR-197-3p	7.58318	7.66898						hsa-miR-3162-5p	8.43601	7.69756						hsa-miR-324-3p	8.26867	7.76456						hsa-miR-4462	7.19264	6.25371						hsa-miR-103a-3p	8.13014	7.38783						hsa-miR-6165	7.59232	7.84974
		hsa-miR-93-5p	7.68892	8.64413						hsa-miR-642a-3p	8.45733	6.04663						hsa-miR-1246	8.28993	9.3809						hsa-miR-199b-5p	7.22623	8.18432						hsa-miR-23a-3p	8.2143	7.60428						hsa-miR-106b-5p	7.65415	8.20378
		hsa-miR-664b-3p	7.71493	7.67612						hsa-miR-93-5p	8.47319	8.01747						hsa-miR-92a-3p	8.31384	8.76909						hsa-miR-211-3p	7.30746	6.78516						hsa-miR-5739	8.22644	7.53723						hsa-miR-4530	7.77242	8.80622
		hsa-miR-1246	7.75411	7.9356						hsa-miR-374a-5p	8.55727	8.10784						hsa-miR-3162-5p	8.39523	7.94773						hsa-miR-221-3p	7.30844	7.05692						hsa-miR-494	8.38887	8.14605						hsa-miR-1234-5p	7.86732	8.7318
		hsa-let-7d-5p	7.89974	8.11655						hsa-miR-140-3p	8.64761	8.16058						hsa-miR-103a-3p	8.40581	8.46893						hsa-miR-125a-3p	7.34674	6.32317						hsa-miR-4281	8.42271	9.48987						hsa-miR-3162-5p	7.8688	8.34471
		hsa-miR-4299	8.02498	8.33366						hsa-miR-197-5p	8.67211	7.72467						hsa-miR-4459	8.43293	8.84468						hsa-miR-2392	7.34989	6.31429						hsa-miR-6127	8.46784	8.39213						hsa-miR-3665	7.90778	8.75771
		hsa-miR-1202	8.03171	8.54614						hsa-miR-20b-5p	8.70427	9.39679						hsa-miR-4516	8.56291	9.62742						hsa-miR-4689	7.36276	6.22515						hsa-miR-6085	8.53791	7.58449						hsa-let-7d-5p	8.10551	8.46245
		hsa-miR-25-3p	8.04958	8.63038						hsa-miR-630	8.70865	6.41531						hsa-miR-181a-5p	8.60743	10.006						hsa-miR-125a-5p	7.41076	7.15983						hsa-miR-6125	8.57537	8.99086						hsa-miR-29b-3p	8.1763	7.47269
		hsa-miR-27a-3p	8.0997	9.02629						hsa-miR-6125	8.75527	7.45386						hsa-miR-3960	8.761	9.50668						hsa-miR-130b-3p	7.46179	7.4391						hsa-miR-664b-3p	8.62128	8.57409						hsa-miR-494	8.19405	8.3814
		hsa-miR-494	8.20041	8.68436						hsa-miR-494	8.80019	8.12899						hsa-miR-23a-3p	8.78339	8.71303						hsa-miR-320d	7.47233	7.17983						hsa-miR-4485	8.64529	10.0631						hsa-miR-20a-5p	8.22905	8.99358
		hsa-miR-4466	8.24109	7.70123						hsa-miR-30e-5p	8.82251	8.58291						hsa-miR-494	8.8558	8.95381						hsa-miR-3648	7.47295	6.53307						hsa-miR-142-5p	8.67019	8.12745						hsa-miR-6127	8.23839	8.43499
		hsa-miR-29a-3p	8.29654	8.57779						hsa-miR-101-3p	8.86515	8.41831						hsa-let-7i-5p	8.86446	8.9017						hsa-miR-148b-3p	7.48101	7.50686						hsa-miR-30b-5p	8.8007	7.53803						hsa-miR-664b-3p	8.31166	8.23936
		hsa-let-7g-5p	8.49125	8.58189						hsa-miR-181a-5p	8.86558	9.99606						hsa-miR-29b-3p	8.88476	7.82214						hsa-let-7e-5p	7.48714	7.71447						hsa-miR-6087	8.87814	9.38606						hsa-miR-4299	8.31388	9.89766
		hsa-miR-6087	8.54046	8.51409						hsa-miR-92a-3p	8.99794	9.26958						hsa-miR-3653	8.96939	8.19697						hsa-miR-4515	7.4995	6.69261						hsa-miR-342-3p	8.90239	8.75356						hsa-miR-155-5p	8.33403	7.88244
		hsa-miR-4459	8.58423	8.90463						hsa-miR-22-3p	9.06567	7.58393						hsa-miR-30b-5p	9.02037	8.74292						hsa-miR-181b-5p	7.5111	7.04376						hsa-miR-155-5p	8.92428	8.31958						hsa-miR-22-3p	8.35574	7.9563
		hsa-miR-6125	8.59429	8.3353						hsa-miR-1234-5p	9.06722	7.33136						hsa-miR-20a-5p	9.12457	9.62598						hsa-miR-2276	7.51603	6.72544						hsa-miR-6090	8.94478	9.76498						hsa-miR-1246	8.39387	10.0783
		hsa-miR-3162-5p	8.61702	9.16408						hsa-miR-4530	9.09772	7.62363						hsa-miR-21-5p	9.28564	8.40617						hsa-miR-186-5p	7.52691	7.09619						hsa-miR-15b-5p	9.09067	9.08169						hsa-miR-3653	8.41695	8.27448
		hsa-miR-6165	8.65328	9.18718						hsa-miR-17-5p	9.12641	9.58883						hsa-miR-15b-5p	9.33403	11.1435						hsa-miR-4665-3p	7.53148	6.76174						hsa-miR-15a-5p	9.10806	8.51542						hsa-miR-30b-5p	8.4931	8.79281
		hsa-miR-107	8.67117	9.3483						hsa-miR-25-3p	9.13837	8.88485						hsa-miR-142-5p	9.37617	9.76577						hsa-miR-6068	7.53221	6.81619						hsa-miR-29b-3p	9.1612	7.07061						hsa-miR-27a-3p	8.50354	8.49599
		hsa-miR-1234-5p	8.68236	8.29013						hsa-let-7d-5p	9.2142	9.01478						hsa-miR-5739	9.44698	8.7756						hsa-miR-361-5p	7.53374	7.6488						hsa-miR-4299	9.27207	11.3219						hsa-miR-25-3p	8.5051	8.67483
		hsa-miR-15a-5p	8.815	8.86999						hsa-miR-6127	9.30326	9.38136						hsa-miR-664b-3p	9.45638	8.73693						hsa-miR-4728-5p	7.5366	6.83445						hsa-miR-20a-5p	9.3831	8.33037						hsa-miR-6125	8.54529	9.38358
		hsa-miR-21-5p	8.99648	9.17607						hsa-miR-4281	9.32909	8.23917						hsa-miR-6089	9.54738	10.1851						hsa-miR-5001-5p	7.56513	6.53733						hsa-miR-26a-5p	9.62143	8.27573						hsa-miR-6087	8.58535	9.58127
		hsa-let-7b-5p	9.08914	7.03694						hsa-miR-5739	9.34139	8.74231						hsa-miR-146b-5p	9.65	9.80224						hsa-miR-6510-5p	7.57001	6.13375						hsa-miR-4459	9.71905	10.2708						hsa-miR-146a-5p	8.63688	8.80079
		hsa-miR-103a-3p	9.16088	9.97675						hsa-miR-19a-3p	9.44609	9.55483						hsa-miR-6085	9.65578	8.82861						hsa-miR-4745-5p	7.59717	6.57555						hsa-miR-4516	9.73143	10.3415						hsa-miR-146b-5p	8.64194	9.28959
		hsa-miR-4284	9.22575	9.93606						hsa-miR-6085	9.46009	8.82187						hsa-miR-19b-3p	9.79092	10.119						hsa-miR-4442	7.60425	7.46332						hsa-miR-3960	9.74896	10.3943						hsa-miR-142-5p	8.7083	8.89984
		hsa-miR-24-3p	9.23706	9.78368						hsa-miR-106b-5p	9.54379	9.45772						hsa-miR-6127	9.8148	9.14073						hsa-miR-197-3p	7.62728	7.30981						hsa-let-7i-5p	9.75933	8.67091						hsa-miR-15a-5p	8.8731	9.61437
		hsa-let-7f-5p	9.62182	9.51587						hsa-miR-146b-5p	9.7402	10.5656						hsa-miR-26b-5p	9.88583	9.72394						hsa-miR-5006-5p	7.63079	6.3026						hsa-miR-1260b	9.76984	8.52788						hsa-miR-29c-3p	8.9122	8.24296
		hsa-miR-26b-5p	9.69109	9.66982						hsa-miR-30b-5p	9.80551	9.58446						hsa-miR-29c-3p	9.89829	7.8488						hsa-miR-23b-3p	7.63395	7.69438						hsa-miR-223-3p	9.78211	8.66948						hsa-miR-107	8.98949	9.08078
		hsa-miR-26a-5p	9.79238	9.92038						hsa-miR-146a-5p	10.0357	10.0302						hsa-miR-16-5p	10.1459	11.7529						hsa-miR-98-5p	7.7144	7.68372						hsa-miR-3653	9.90758	9.5089						hsa-miR-19b-3p	9.0453	9.83676
		hsa-miR-4281	9.96819	9.47114						hsa-miR-6087	10.1124	8.09746						hsa-miR-26a-5p	10.284	10.0309						hsa-miR-4788	7.71481	6.83908						hsa-miR-1246	9.90788	10.7871						hsa-miR-5739	9.07075	9.25317
		hsa-miR-5739	9.98214	10.4699						hsa-miR-107	10.2631	9.37262						hsa-let-7f-5p	10.499	10.7903						hsa-miR-4713-3p	7.78453	7.99211						hsa-miR-19b-3p	9.90995	8.48152						hsa-miR-181a-5p	9.13553	10.8004
		hsa-let-7a-5p	10.1268	9.84183						hsa-miR-142-5p	10.4415	10.9323						hsa-let-7a-5p	10.598	10.7228						hsa-miR-193a-3p	7.78713	7.48089						hsa-miR-26b-5p	9.99154	8.44293						hsa-miR-4459	9.17659	10.0769
		hsa-miR-6085	10.1952	10.7412						hsa-miR-186-5p	10.4439	6.52801						hsa-miR-1273g-3p	10.8375	10.6074						hsa-miR-1268b	7.85497	7.11297						hsa-miR-29c-3p	10.2017	7.48361						hsa-miR-103a-3p	9.25271	9.43741
		hsa-miR-1260b	10.4266	10.6797						hsa-miR-155-5p	10.4472	9.84644						hsa-miR-1260b	10.8703	9.70893						hsa-miR-4634	7.86662	6.97305						hsa-miR-1273g-3p	10.3655	11.1352						hsa-let-7i-5p	9.31483	9.35241
		hsa-miR-6089	10.5239	10.2891						hsa-miR-1246	10.4625	9.1031						hsa-miR-29a-3p	10.9076	9.87515						hsa-miR-365a-3p	7.88054	7.47502						hsa-miR-21-5p	10.4782	7.62395						hsa-miR-6090	9.45301	10.4246
		hsa-miR-142-3p	10.8141	10.7841						hsa-miR-103a-3p	10.4658	9.60034						hsa-miR-342-3p	11.2264	11.0058						hsa-miR-939-5p	7.88602	7.52721						hsa-miR-6089	10.5987	11.0767						hsa-miR-4281	9.48009	9.91562
		hsa-miR-6090	10.818	10.4249						hsa-miR-20a-5p	10.5206	10.8532						hsa-let-7g-5p	11.6741	11.2791						hsa-miR-660-5p	7.92561	7.95319						hsa-let-7a-5p	10.7059	10.0617						hsa-miR-6085	9.50407	9.60462
		hsa-miR-16-5p	10.8581	11.1426						hsa-miR-6090	10.5413	8.87323						hsa-miR-4284	11.801	11.0083						hsa-miR-574-5p	7.92926	7.26128						hsa-let-7f-5p	10.7537	9.91951						hsa-miR-26a-5p	9.7254	9.91283
		hsa-miR-3960	10.8618	10.6216						hsa-miR-1260b	10.6462	9.81864						hsa-miR-142-3p	12.1101	12.5656						hsa-miR-338-3p	7.94998	8.09068						hsa-miR-29a-3p	11.0042	9.13653						hsa-miR-24-3p	9.80835	9.74832
		hsa-miR-1273g-3p	10.9514	11.8672						hsa-miR-6089	10.6642	9.38314						hsa-miR-4286	12.1258	11.6117						hsa-miR-4787-5p	7.97932	6.88809						hsa-let-7g-5p	11.0074	9.55056						hsa-miR-15b-5p	9.97354	10.3423
		hsa-miR-23a-3p	11.0051	11.4659						hsa-miR-15a-5p	10.6971	9.98485						hsa-miR-1260a	12.1477	11.1522						hsa-miR-1185-1-3p	7.98394	6.816						hsa-miR-4286	11.1206	9.9197						hsa-miR-3960	10.1257	10.9405
		hsa-miR-15b-5p	11.1664	11.6781						hsa-miR-27a-3p	10.7313	9.61559						hsa-miR-5100	13.5682	13.0403						hsa-miR-937-5p	8.01552	7.09009						hsa-miR-1260a	11.1689	10.2589						hsa-miR-223-3p	10.2119	10.9978
		hsa-miR-1260a	12.4068	12.5002						hsa-let-7i-5p	10.7401	10.1478						hsa-miR-150-5p	13.7705	13.2559						hsa-miR-629-3p	8.03909	7.24017						hsa-miR-4284	11.2462	9.84229						hsa-miR-4516	10.2437	11.3262
		hsa-miR-4286	12.8475	13.4365						hsa-miR-29b-3p	10.7585	9.20113						hsa-miR-4454	18.3301	18.0169						hsa-miR-4327	8.05652	7.06044						hsa-miR-16-5p	11.9485	10.7542						hsa-miR-1260b	10.4158	10.4895
		hsa-miR-4516	13.0085	12.4593						hsa-miR-3960	10.7778	9.28006														hsa-miR-4793-5p	8.06177	7.65277						hsa-miR-142-3p	12.1308	11.0334						hsa-miR-29a-3p	10.6282	10.1196
		hsa-miR-5100	14.3058	14.7461						hsa-miR-24-3p	10.8602	9.74504														hsa-miR-575	8.06734	6.92321						hsa-miR-150-5p	12.358	11.3347						hsa-miR-6089	10.6983	11.6852
		hsa-miR-223-3p	14.7232	15.0597						hsa-miR-342-3p	10.948	11.5655														hsa-miR-4485	8.06981	7.24026						hsa-miR-5100	12.5668	11.3995						hsa-miR-26b-5p	10.9453	10.9463
		hsa-miR-4454	18.1868	18.4028						hsa-miR-4459	11.061	8.68284														hsa-miR-188-5p	8.10485	6.64721						hsa-miR-4454	17.9592	17.1899						hsa-miR-1273g-3p	10.9499	11.1137
										hsa-miR-19b-3p	11.1005	11.4785														hsa-miR-27b-3p	8.14329	8.22601														hsa-miR-342-3p	10.972	11.1848
										hsa-miR-29c-3p	11.1125	9.35414														hsa-miR-342-3p	8.16012	8.34815														hsa-miR-23a-3p	11.0187	10.9719
										hsa-miR-26a-5p	11.1679	10.9375														hsa-miR-185-5p	8.17041	7.99658														hsa-miR-4284	11.0764	10.6074
										hsa-miR-15b-5p	11.1833	11.685														hsa-miR-3196	8.29024	7.74546														hsa-let-7a-5p	11.1269	10.9982
										hsa-miR-4299	11.2166	9.36877														hsa-miR-4739	8.29027	7.49862														hsa-let-7f-5p	11.2235	11.3667
										hsa-miR-26b-5p	11.3502	10.9438														hsa-miR-374b-5p	8.29951	7.98701														hsa-let-7g-5p	11.27	11.2469
										hsa-miR-1273g-3p	11.3686	10.623														hsa-miR-331-3p	8.30457	8.26131														hsa-miR-16-5p	11.3718	11.8739
										hsa-miR-4284	11.4622	11.1412														hsa-miR-378i	8.35815	8.3301														hsa-miR-4286	11.4126	11.2077
										hsa-miR-23a-3p	11.6493	10.6407														hsa-miR-1275	8.37329	6.80283														hsa-miR-21-5p	11.5587	11.1845
										hsa-let-7a-5p	11.817	11.4109														hsa-miR-4270	8.39392	7.0781														hsa-miR-1260a	12.0478	12.0163
										hsa-let-7f-5p	12.08	11.8162														hsa-miR-324-3p	8.39961	8.09822														hsa-miR-142-3p	12.1603	12.1398
										hsa-miR-29a-3p	12.1331	10.6248														hsa-miR-150-3p	8.4586	7.61147														hsa-miR-150-5p	12.8394	12.2238
										hsa-miR-4516	12.1634	10.2173														hsa-miR-424-5p	8.49402	9.0739														hsa-miR-5100	13.3035	13.4968
										hsa-miR-4286	12.3276	12.0012														hsa-miR-4306	8.5319	8.47964														hsa-miR-4454	18.2219	18.2649
										hsa-miR-1260a	12.4237	11.5672														hsa-miR-3940-5p	8.58733	7.38774
										hsa-let-7g-5p	12.4389	12.1771														hsa-miR-4721	8.63784	7.53938
										hsa-miR-16-5p	12.7587	12.7786														hsa-miR-320c	8.65831	7.19114
										hsa-miR-5100	13.6408	13.2883														hsa-miR-3679-5p	8.67083	7.98987
										hsa-miR-142-3p	13.7743	14.018														hsa-miR-30d-5p	8.67209	8.15815
										hsa-miR-223-3p	13.8501	12.2394														hsa-miR-1268a	8.6866	7.71507
										hsa-miR-150-5p	14.0019	13.9737														hsa-miR-940	8.73123	7.8855
										hsa-miR-21-5p	14.3445	12.687														hsa-miR-340-5p	8.80241	8.69831
										hsa-miR-4454	18.2806	18.0088														hsa-miR-4741	8.80597	7.33101
																										hsa-miR-140-5p	8.9517	9.04746
																										hsa-miR-30c-5p	8.95308	8.95786
																										hsa-miR-140-3p	8.96762	8.8447
																										hsa-miR-6724-5p	9.0335	8.30952
																										hsa-miR-4497	9.04542	7.75882
																										hsa-miR-1587	9.08439	7.74924
																										hsa-miR-6124	9.10208	8.41711
																										hsa-miR-135a-3p	9.10529	8.00013
																										hsa-miR-101-3p	9.11216	9.06767
																										hsa-let-7c	9.16641	6.87839
																										hsa-miR-20b-5p	9.1674	9.21541
																										hsa-miR-6165	9.17474	8.83396
																										hsa-miR-1229-5p	9.19125	8.15675
																										hsa-miR-92a-3p	9.21102	9.07666
																										hsa-miR-146b-5p	9.21479	9.51538
																										hsa-miR-3656	9.22403	8.24518
																										hsa-miR-1181	9.23558	8.52119
																										hsa-miR-425-5p	9.25939	9.02072
																										hsa-miR-5703	9.27821	7.76638
																										hsa-miR-3676-5p	9.30693	8.37102
																										hsa-miR-21-3p	9.30745	9.19199
																										hsa-miR-4443	9.34081	8.47673
																										hsa-miR-3663-3p	9.34595	8.46258
																										hsa-miR-3195	9.38765	8.77005
																										hsa-miR-4428	9.41106	8.04665
																										hsa-miR-4651	9.42888	8.36916
																										hsa-miR-1290	9.44729	8.81309
																										hsa-miR-642b-3p	9.44947	7.99326
																										hsa-miR-374a-5p	9.47495	9.34889
																										hsa-miR-4746-3p	9.48711	8.43341
																										hsa-miR-197-5p	9.52753	8.77201
																										hsa-miR-4507	9.55826	8.16565
																										hsa-miR-378a-3p	9.5668	9.49703
																										hsa-miR-638	9.56957	8.59752
																										hsa-miR-1207-5p	9.57921	8.72526
																										hsa-miR-2861	9.63337	8.41677
																										hsa-miR-30e-5p	9.75481	9.70285
																										hsa-miR-181a-5p	9.80678	9.66338
																										hsa-miR-630	9.85774	8.15809
																										hsa-miR-17-5p	9.87066	9.92751
																										hsa-miR-93-5p	9.87859	9.80853
																										hsa-miR-5787	9.9404	8.08815
																										hsa-miR-6126	9.96357	9.12132
																										hsa-miR-1915-3p	9.9794	9.17692
																										hsa-miR-25-3p	9.99407	9.81294
																										hsa-miR-6127	10.0183	9.93433
																										hsa-miR-30b-5p	10.0706	9.67475
																										hsa-miR-1202	10.1119	9.24174
																										hsa-let-7d-5p	10.1462	10.0084
																										hsa-miR-19a-3p	10.278	10.3559
																										hsa-miR-4466	10.2806	9.41932
																										hsa-miR-3665	10.3009	9.58616
																										hsa-miR-4763-3p	10.3768	9.30306
																										hsa-miR-6085	10.414	9.99935
																										hsa-miR-4505	10.4594	9.17463
																										hsa-miR-1225-5p	10.466	9.18074
																										hsa-miR-22-3p	10.5558	10.4316
																										hsa-miR-4465	10.5896	9.71127
																										hsa-miR-29c-3p	10.641	10.2803
																										hsa-miR-142-5p	10.6498	10.6585
																										hsa-miR-146a-5p	10.653	10.7299
																										hsa-miR-106b-5p	10.784	10.73
																										hsa-let-7b-5p	10.8147	8.16942
																										hsa-miR-5739	10.8198	10.2505
																										hsa-miR-4687-3p	10.8274	9.94125
																										hsa-miR-20a-5p	10.9854	11.0193
																										hsa-miR-29b-3p	11.0079	11.01
																										hsa-miR-6088	11.0807	10.2352
																										hsa-miR-155-5p	11.1993	10.726
																										hsa-miR-26a-5p	11.2021	11.0125
																										hsa-miR-1260b	11.2089	10.9719
																										hsa-miR-6125	11.2378	10.2874
																										hsa-miR-4299	11.2772	10.3074
																										hsa-miR-762	11.3024	9.93436
																										hsa-miR-107	11.5021	11.3368
																										hsa-miR-19b-3p	11.5369	11.5074
																										hsa-let-7i-5p	11.651	11.6325
																										hsa-let-7g-5p	11.7056	11.6147
																										hsa-miR-103a-3p	11.7905	11.6645
																										hsa-miR-26b-5p	11.8046	11.6948
																										hsa-miR-1246	11.9114	11.2992
																										hsa-miR-29a-3p	11.9152	11.8238
																										hsa-miR-3162-5p	11.9207	10.856
																										hsa-miR-4284	11.9306	11.2864
																										hsa-miR-24-3p	11.9954	11.9926
																										hsa-miR-494	12.0198	11.0148
																										hsa-miR-15b-5p	12.0449	11.9718
																										hsa-miR-4530	12.0534	10.894
																										hsa-miR-1234-5p	12.1003	10.9618
																										hsa-miR-15a-5p	12.2039	12.14
																										hsa-miR-1273g-3p	12.2859	12.2039
																										hsa-miR-4281	12.2927	11.0845
																										hsa-miR-27a-3p	12.3608	12.4714
																										hsa-let-7a-5p	12.509	11.9336
																										hsa-miR-642a-3p	12.688	11.2959
																										hsa-miR-23a-3p	12.7364	12.8712
																										hsa-let-7f-5p	12.7719	12.5126
																										hsa-miR-6087	12.8947	11.5732
																										hsa-miR-1260a	13.0414	12.555
																										hsa-miR-4286	13.2066	13.1827
																										hsa-miR-6090	13.2532	12.3721
																										hsa-miR-3960	13.3281	12.4612
																										hsa-miR-6089	13.5361	12.6971
																										hsa-miR-142-3p	13.576	13.9857
																										hsa-miR-4459	13.7106	12.155
																										hsa-miR-16-5p	13.8235	13.5086
																										hsa-miR-5100	14.2348	14.1776
																										hsa-miR-4516	14.5752	13.6003
																										hsa-miR-223-3p	15.2814	15.3535
																										hsa-miR-21-5p	15.5864	15.5566
																										hsa-miR-4454	18.3853	18.1756
[truncated: 12 more columns]

## Sheet: treatment LOG2≧6
comparative analysis of common and unique miRNA transcripts in the corresponding adult and cord blood leukocyte subsets with stimulation (array intensity log 2 greater than 6)
PMN-T signal intensity≧LOG2 6								CD4-T signal intensity≧LOG2 6								CD8-T signal intensity≧LOG2 6								CD14-T signal intensity≧LOG2 6								CD19-T signal intensity≧LOG2 6								CD56-T signal intensity≧LOG2 6								mDC-T signal intensity≧LOG2 6
only in AD		both in AD and CB			only in CB			only in AD		both in AD and CB			only in CB			only in AD		both in AD and CB			only in CB			only in AD		both in AD and CB			only in CB			only in AD		both in AD and CB			only in CB			only in AD		both in AD and CB			only in CB			only in AD
micro RNA	intensity AD	micro RNA	intensity AD	intensity CB	micro RNA	intensity CB		micro RNA	intensity AD	micro RNA	intensity AD	intensity CB	micro RNA	intensity CB		micro RNA	intensity AD	micro RNA	intensity AD	intensity CB	micro RNA	intensity CB		micro RNA	intensity AD	micro RNA	intensity AD	intensity CB	micro RNA	intensity CB		micro RNA	intensity AD	micro RNA	intensity AD	intensity CB	micro RNA	intensity CB		micro RNA	intensity AD	micro RNA	intensity AD	intensity CB	micro RNA	intensity CB		micro RNA	intensity AD
hsa-miR-101-3p	6.03527	hsa-miR-4454	6.02649	6.90718	hsa-miR-320b	6.22348		hsa-miR-4746-3p	6.00422	hsa-miR-424-5p	6.1467	6.75526	hsa-miR-130a-3p	6.49457		hsa-miR-338-3p	6.04375	hsa-miR-4763-3p	6.01691	6.47708	hsa-miR-425-5p	6.00934		hsa-miR-4787-3p	6.00022	hsa-miR-7-5p	6.15278	6.20167	hsa-miR-132-3p	6.03838		hsa-miR-574-3p	6.21323	hsa-miR-4466	6.06318	7.24473	hsa-miR-1268b	6.01307		hsa-let-7c	6.34254	hsa-miR-3676-5p	6.00631	6.37896	hsa-miR-28-5p	7.20477		hsa-miR-21-3p	6.03295
hsa-miR-1915-3p	6.0444	hsa-miR-223-3p	6.02743	6.48251	hsa-miR-20b-5p	6.33951		hsa-miR-4787-5p	6.0183	hsa-miR-18b-5p	6.15043	6.25262	hsa-miR-1206	6.96576		hsa-miR-4716-3p	6.19999	hsa-miR-1305	6.06448	6.95714	hsa-miR-3135b	6.01695		hsa-miR-4698	6.06119	hsa-miR-532-3p	6.1733	6.19092	hsa-miR-3125	6.0562		hsa-miR-6718-5p	6.8326	hsa-miR-30d-5p	6.10635	6.11072	hsa-miR-342-5p	6.05339		hsa-let-7b-5p	8.43657	hsa-miR-342-5p	6.00982	6.71807	hsa-miR-197-5p	7.29259		hsa-let-7c	6.90428
hsa-miR-3196	6.15516	hsa-miR-5100	6.04527	6.82665	hsa-miR-320e	6.5268		hsa-miR-185-5p	6.05424	hsa-miR-98-5p	6.17602	6.36568	hsa-miR-518c-3p	9.42719		hsa-miR-575	6.21704	hsa-miR-4507	6.07647	6.40241	hsa-miR-4442	6.12197		hsa-miR-3610	6.11696	hsa-miR-5581-5p	6.17759	6.49487	hsa-miR-595	6.13307		hsa-let-7c	6.85361	hsa-miR-3676-5p	6.12054	6.5202	hsa-miR-3663-3p	6.05989		hsa-miR-2277-5p	11.4635	hsa-miR-320c	6.06105	6.84826	hsa-miR-181b-5p	7.74493		hsa-miR-3170	9.0404
hsa-miR-3656	6.16017	hsa-miR-4286	6.18845	6.46765	hsa-miR-320c	6.54067		hsa-miR-338-3p	6.06282	hsa-miR-17-3p	6.39782	6.1334				hsa-miR-423-5p	6.2703	hsa-miR-5194	6.14108	6.16655	hsa-miR-3679-5p	6.15118		hsa-miR-4484	6.13692	hsa-miR-4716-3p	6.21349	6.74265	hsa-miR-181d	6.27671		hsa-miR-101-3p	7.33736	hsa-miR-363-3p	6.14361	6.00964	hsa-miR-4739	6.07139		hsa-miR-6509-5p	11.5696	hsa-miR-374a-5p	6.18038	6.81844	hsa-miR-363-3p	8.76348		hsa-miR-4716-5p	10.163
hsa-miR-4507	6.16238	hsa-miR-4516	6.33169	6.36786	hsa-miR-199b-5p	6.79819		hsa-miR-221-3p	6.06667	hsa-miR-6131	6.50474	6.40017				hsa-miR-3607-3p	6.28518	hsa-miR-6124	6.16103	6.12673	hsa-miR-1914-3p	6.1877		hsa-miR-4417	6.13816	hsa-miR-340-3p	6.23127	6.60673	hsa-miR-9-5p	6.43207		hsa-miR-2117	8.59729	hsa-miR-320b	6.16801	6.56831	hsa-miR-575	6.12843				hsa-miR-3196	6.22869	6.73981	hsa-miR-548az-3p	8.77706
hsa-miR-374a-5p	6.20141	hsa-miR-1260a	6.34827	6.13371	hsa-miR-451a	7.97306		hsa-miR-27b-3p	6.06869	hsa-miR-6717-5p	6.51759	6.42611				hsa-miR-3198	6.35487	hsa-miR-4687-3p	6.18172	7.01001	hsa-miR-3156-5p	6.23554		hsa-miR-3127-5p	6.16532	hsa-miR-4701-3p	6.23617	6.31518	hsa-miR-3156-5p	6.75953		hsa-miR-4461	8.78599	hsa-miR-4763-3p	6.17594	7.2314	hsa-miR-6510-5p	6.23445				hsa-miR-574-5p	6.24	7.28679	hsa-miR-628-3p	9.56366
hsa-miR-582-5p	6.31737	hsa-miR-15b-5p	6.35735	6.47331				hsa-miR-4721	6.07334	hsa-miR-320b	6.52584	6.06932				hsa-miR-3907	6.43712	hsa-miR-574-5p	6.18912	7.0403	hsa-miR-6126	6.27542		hsa-miR-205-3p	6.16737	hsa-miR-362-5p	6.25618	6.70641	hsa-miR-5590-3p	8.699		hsa-let-7b-5p	9.03103	hsa-miR-320e	6.18343	6.62959	hsa-miR-4672	6.25304				hsa-miR-1290	6.28849	7.80688	hsa-miR-3202	10.8885
hsa-miR-940	6.37596	hsa-miR-1273g-3p	6.52692	6.94451				hsa-miR-211-3p	6.09352	hsa-miR-4713-3p	6.60578	7.10223				hsa-miR-361-3p	6.51714	hsa-miR-1915-3p	6.19601	6.89626	hsa-miR-4497	6.42329		hsa-miR-6132	6.18969	hsa-miR-582-5p	6.32162	7.36589				hsa-miR-4698	9.0572	hsa-miR-93-5p	6.21036	7.01156	hsa-miR-939-5p	6.28193				hsa-miR-20b-5p	6.36315	8.30587	hsa-miR-320e	6.39433
hsa-miR-6723-5p	6.42705	hsa-miR-142-3p	6.56733	6.58584				hsa-miR-937-5p	6.11134	hsa-miR-30d-5p	6.93504	6.12085				hsa-miR-31-5p	6.62777	hsa-miR-1207-5p	6.23152	6.96283	hsa-miR-1268a	6.45061		hsa-miR-1224-5p	6.21301	hsa-miR-371a-5p	6.34394	6.2361				hsa-miR-335-3p	10.3514	hsa-miR-3196	6.23146	7.16713	hsa-miR-4443	6.28222				hsa-miR-93-5p	6.36519	7.51258	hsa-miR-186-5p	6.44019
hsa-miR-4261	6.51991	hsa-miR-23a-3p	6.56936	7.37833				hsa-miR-4665-3p	6.13084	hsa-miR-320d	6.93857	6.10832				hsa-let-7c	6.86385	hsa-miR-3196	6.24261	6.0784	hsa-miR-762	6.45811		hsa-miR-3652	6.2413	hsa-miR-34a-5p	6.36831	7.42707				hsa-miR-5580-5p	11.764	hsa-miR-374a-5p	6.2812	6.14675	hsa-miR-940	6.29175				hsa-miR-30c-5p	6.40468	7.54998	hsa-miR-4465	6.45081
hsa-miR-223-5p	6.65401	hsa-miR-16-5p	6.65173	6.64859				hsa-miR-378i	6.14804	hsa-miR-5194	6.95261	6.25579				hsa-let-7b-5p	8.59475	hsa-miR-5703	6.3214	6.69716	hsa-miR-5787	6.45854		hsa-miR-4476	6.28712	hsa-miR-454-3p	6.42747	6.46356				hsa-miR-4772-5p	11.8287	hsa-miR-1207-5p	6.36552	7.58407	hsa-miR-5194	6.29693				hsa-miR-4466	6.50406	7.51336	hsa-miR-338-3p	6.46753
hsa-miR-4739	6.88544	hsa-miR-3960	6.65767	6.68291				hsa-miR-340-5p	6.20076	hsa-miR-939-5p	7.15677	6.13315						hsa-miR-642a-3p	6.3297	6.94155	hsa-miR-4465	6.51736		hsa-miR-1236-5p	6.35619	hsa-miR-30e-3p	6.44933	6.67135				hsa-miR-3121-5p	11.9129	hsa-miR-331-3p	6.37624	6.62552	hsa-miR-6124	6.32638				hsa-miR-4763-3p	6.51875	7.24383	hsa-miR-30e-5p	6.50502
hsa-miR-4763-3p	7.40149	hsa-miR-6090	6.71842	7.47749				hsa-miR-150-3p	6.26746	hsa-miR-3676-5p	7.16867	6.17947						hsa-miR-331-3p	6.38712	6.92478	hsa-miR-130a-3p	6.54981		hsa-miR-602	6.36292	hsa-miR-361-3p	6.46915	6.22324				hsa-miR-4685-5p	11.9189	hsa-miR-320c	6.4155	7.57541	hsa-miR-181b-5p	6.34514				hsa-miR-19a-3p	6.59464	7.07722	hsa-miR-4787-5p	6.55115
		hsa-miR-6085	6.72939	6.58572				hsa-miR-575	6.2788	hsa-miR-574-5p	7.26867	6.12458						hsa-miR-93-5p	6.39842	7.2526	hsa-miR-1290	6.60577		hsa-miR-4478	6.37814	hsa-miR-1305	6.47491	6.49144				hsa-miR-5591-3p	12.3486	hsa-miR-574-5p	6.5042	7.15037	hsa-miR-425-5p	6.36796				hsa-miR-762	6.59718	7.20762	hsa-miR-4443	6.55596
		hsa-miR-6089	6.75828	6.90219				hsa-miR-3198	6.28964	hsa-miR-140-5p	7.35241	6.06593						hsa-miR-2861	6.42514	6.56583	hsa-miR-378a-3p	6.73499		hsa-miR-5195-3p	6.38358	hsa-miR-1914-3p	6.54965	6.63083				hsa-miR-513a-5p	12.8241	hsa-miR-320d	6.52527	6.93407	hsa-miR-5001-5p	6.4079				hsa-miR-324-3p	6.6045	7.21357	hsa-miR-3135b	6.58152
		hsa-let-7a-5p	6.79675	6.55861				hsa-miR-4651	6.30042	hsa-miR-331-3p	7.35488	6.91248						hsa-miR-1225-5p	6.46802	6.70915	hsa-miR-424-5p	6.90518		hsa-miR-4433-3p	6.43462	hsa-miR-128	6.6014	6.46152						hsa-miR-5703	6.54373	8.20446	hsa-miR-3656	6.46448				hsa-miR-1268a	6.63713	8.02733	hsa-miR-4497	6.6723
		hsa-miR-1260b	6.87237	6.03449				hsa-miR-1229-5p	6.30426	hsa-miR-3651	7.37096	7.11687						hsa-miR-630	6.481	7.21214	hsa-miR-4466	6.90916		hsa-miR-3141	6.43602	hsa-miR-99b-5p	6.61711	6.62451						hsa-miR-6165	6.57192	6.96265	hsa-miR-1229-5p	6.50409				hsa-miR-1207-5p	6.753	7.58191	hsa-miR-6068	6.67501
		hsa-miR-5739	6.93991	6.54712				hsa-miR-181b-5p	6.30488	hsa-miR-3653	7.37738	6.90332						hsa-miR-6088	6.51998	7.3188	hsa-miR-181b-5p	6.94224		hsa-miR-718	6.43635	hsa-miR-4271	6.6385	6.22725						hsa-miR-361-3p	6.59538	6.39473	hsa-miR-1973	6.51617				hsa-miR-1225-5p	6.82204	7.58915	hsa-miR-371b-5p	6.02885
		hsa-miR-26b-5p	6.953	7.29479				hsa-miR-3940-5p	6.34245	hsa-miR-378a-3p	7.38987	6.55826						hsa-miR-638	6.59253	6.6736	hsa-miR-223-3p	7.01379		hsa-miR-483-5p	6.54834	hsa-miR-4672	6.67864	6.1288						hsa-miR-197-5p	6.63602	8.44165	hsa-miR-378a-3p	6.57469				hsa-miR-3651	6.83815	7.42842	hsa-miR-361-3p	6.04571
		hsa-miR-26a-5p	6.95729	6.37217				hsa-miR-660-5p	6.34777	hsa-miR-30c-5p	7.43947	6.55185						hsa-miR-30c-5p	6.62391	6.84048				hsa-miR-4726-5p	6.57585	hsa-miR-484	6.77367	6.44411						hsa-miR-3135b	6.71158	6.80549	hsa-miR-371b-5p	6.57919				hsa-miR-4505	6.84284	7.82895	hsa-miR-423-5p	6.08473
		hsa-miR-4284	6.96131	6.8891				hsa-miR-361-3p	6.35361	hsa-miR-18a-5p	7.4707	7.42299						hsa-miR-30d-5p	6.65701	6.61238				hsa-miR-1973	6.58939	hsa-miR-4669	6.77368	6.16968						hsa-miR-4507	6.71206	8.25186	hsa-miR-4741	6.73426				hsa-miR-642a-3p	6.88404	7.5664	hsa-miR-197-3p	6.0984
		hsa-let-7f-5p	6.9693	6.85114				hsa-miR-1275	6.36669	hsa-miR-363-3p	7.71106	8.62516						hsa-miR-4505	6.66179	7.02246				hsa-miR-6130	6.61057	hsa-miR-28-5p	6.7924	6.74919						hsa-miR-1915-3p	6.7179	7.94706	hsa-miR-3195	6.7762				hsa-miR-106b-5p	6.99928	7.85275	hsa-miR-5001-5p	6.11348
		hsa-miR-4281	6.98285	6.98096				hsa-miR-7-5p	6.40617	hsa-miR-664b-3p	7.79481	7.25508						hsa-miR-363-3p	6.73106	8.36486				hsa-miR-4455	6.62021	hsa-miR-4499	6.80567	6.15108						hsa-miR-1202	6.76605	7.73972	hsa-miR-6724-5p	6.79279				hsa-miR-92a-3p	7.00562	8.09044	hsa-miR-3663-3p	6.12283
		hsa-miR-142-5p	6.98858	7.67271				hsa-miR-186-5p	6.44906	hsa-miR-197-5p	8.06174	6.50335						hsa-miR-320a	6.76608	6.32479				hsa-miR-513a-5p	6.66837	hsa-miR-4653-3p	6.81789	6.69421						hsa-miR-642a-3p	6.86091	8.54752	hsa-miR-1275	6.93075				hsa-miR-1915-3p	7.04042	7.73906	hsa-miR-23b-3p	6.17264
		hsa-miR-24-3p	7.00024	6.6735				hsa-miR-4739	6.47224	hsa-miR-181a-5p	8.06935	8.61704						hsa-miR-939-5p	6.81411	6.16744				hsa-miR-6722-3p	6.81291	hsa-miR-362-3p	6.81962	6.95467						hsa-miR-151a-5p	6.86991	6.62799	hsa-miR-4787-5p	6.93964				hsa-miR-1202	7.10099	7.6342	hsa-miR-331-3p	6.18209
		hsa-miR-103a-3p	7.15993	6.80178				hsa-miR-374b-5p	6.48862	hsa-miR-374a-5p	8.07211	6.60598						hsa-miR-374a-5p	6.82246	6.85413						hsa-miR-532-5p	6.83009	6.92727						hsa-miR-762	6.88369	8.31125	hsa-miR-6500-5p	7.22077				hsa-miR-140-3p	7.11252	7.53232	hsa-miR-1587	6.18303
		hsa-let-7b-5p	7.19112	6.89023				hsa-miR-3135b	6.58045	hsa-miR-3665	8.12685	6.30674						hsa-miR-320c	6.86009	6.60234						hsa-miR-18a-5p	6.83504	7.0737						hsa-miR-1225-5p	6.89272	8.0946	hsa-miR-6068	7.25924				hsa-miR-638	7.1149	7.6159	hsa-miR-3679-5p	6.20536
		hsa-miR-21-5p	7.2074	8.1259				hsa-miR-320e	6.58557	hsa-miR-324-3p	8.16777	7.28075						hsa-miR-15a-5p	6.89039	8.36562						hsa-miR-320a	6.83885	6.60806						hsa-miR-1268a	6.91088	7.98233	hsa-miR-1587	7.29774				hsa-miR-6165	7.18811	7.72184	hsa-miR-140-5p	6.2249
		hsa-miR-15a-5p	7.2106	6.71405				hsa-miR-342-5p	6.61543	hsa-miR-1202	8.23036	7.04576						hsa-miR-4443	6.89471	6.1808						hsa-miR-324-5p	6.85589	7.21245						hsa-miR-638	6.9195	8.2703	hsa-miR-3679-5p	7.45153				hsa-miR-4687-3p	7.20653	8.08	hsa-miR-940	6.22808
		hsa-miR-29a-3p	7.22349	6.43111				hsa-miR-1181	6.63254	hsa-miR-93-5p	8.23629	8.26611						hsa-miR-320e	6.92922	6.57474						hsa-miR-130a-3p	6.86177	7.53339						hsa-miR-5787	6.93506	8.72397	hsa-miR-4497	7.6093				hsa-miR-17-5p	7.25163	8.57031	hsa-miR-3656	6.22884
		hsa-miR-6165	7.25316	6.52584				hsa-miR-574-3p	6.64868	hsa-miR-140-3p	8.23969	6.89945						hsa-miR-3676-5p	7.04124	6.36338						hsa-miR-371b-5p	6.86542	6.42929						hsa-miR-181a-5p	6.99637	8.4213	hsa-miR-4736	8.0538				hsa-miR-5703	7.27787	7.28664	hsa-miR-3195	6.23448
		hsa-miR-107	7.25341	7.51619				hsa-miR-3907	6.65415	hsa-miR-6165	8.28384	7.55407						hsa-miR-6717-5p	7.04463	6.4718						hsa-miR-4291	6.89139	6.83941						hsa-miR-30c-5p	7.00005	6.94951	hsa-miR-378h	8.76497				hsa-miR-5787	7.31633	7.42522	hsa-miR-361-5p	6.24082
		hsa-miR-27a-3p	7.31978	6.74959				hsa-miR-222-3p	6.66423	hsa-miR-30e-5p	8.44852	6.88162						hsa-miR-6131	7.0791	7.0821						hsa-miR-3653	6.89285	6.79176						hsa-miR-4687-3p	7.04445	8.39466	hsa-miR-525-5p	9.16828				hsa-let-7d-5p	7.32882	8.28926	hsa-miR-374b-5p	6.25388
		hsa-miR-3162-5p	7.32752	7.90162				hsa-miR-4741	6.67166	hsa-miR-22-3p	8.46091	6.172						hsa-miR-320b	7.12543	6.72223						hsa-miR-4463	6.91459	6.02605						hsa-miR-27a-3p	7.08448	6.41643	hsa-miR-32-3p	12.4703				hsa-miR-6127	7.35043	8.21456	hsa-miR-30d-5p	6.27596
		hsa-let-7g-5p	7.33565	7.67006				hsa-miR-4306	6.67196	hsa-miR-25-3p	8.65514	8.0569						hsa-miR-342-5p	7.23225	6.85161						hsa-miR-134	6.93304	6.12714						hsa-miR-30e-5p	7.12953	6.68167						hsa-miR-2861	7.48628	8.00793	hsa-miR-939-5p	6.29683
		hsa-miR-4459	7.39097	6.43959				hsa-miR-642b-3p	6.71295	hsa-let-7d-5p	8.69973	8.00626						hsa-miR-30e-5p	7.26137	7.14481						hsa-miR-3135b	6.93765	6.87587						hsa-miR-2861	7.13107	8.58085						hsa-miR-6088	7.51122	8.35768	hsa-miR-6724-5p	6.31922
		hsa-miR-494	7.4248	7.04737				hsa-miR-4497	6.74745	hsa-miR-101-3p	8.77115	7.04893						hsa-miR-1234-5p	7.33196	8.10006						hsa-miR-6723-5p	6.95244	6.07595						hsa-miR-3665	7.17447	8.13623						hsa-miR-25-3p	7.56866	8.42488	hsa-miR-4739	6.35096
		hsa-miR-1234-5p	7.44875	6.60592				hsa-miR-197-3p	6.76339	hsa-miR-21-3p	8.81475	7.06474						hsa-miR-320d	7.37169	6.9662						hsa-miR-574-3p	6.96086	6.95387						hsa-miR-630	7.17838	8.83182						hsa-miR-30b-5p	7.57904	8.47427	hsa-miR-320b	6.36003
		hsa-miR-6087	7.458	6.29014				hsa-miR-3679-5p	6.80543	hsa-miR-494	9.05825	8.32065						hsa-miR-197-5p	7.53799	7.6461						hsa-miR-199a-3p	6.96799	7.86227						hsa-miR-6088	7.18056	8.17791						hsa-miR-22-3p	7.57944	7.82835	hsa-miR-320d	6.7503
		hsa-miR-4299	7.5271	6.86972				hsa-miR-1587	6.81718	hsa-miR-6125	9.15686	7.15512						hsa-miR-106b-5p	7.53824	8.24229						hsa-miR-363-3p	6.99638	7.4667						hsa-miR-3162-5p	7.28521	7.92239						hsa-miR-3162-5p	7.65582	8.3807	hsa-miR-425-5p	6.89834
		hsa-miR-6125	7.5387	7.70973				hsa-miR-4443	6.83062	hsa-miR-106b-5p	9.18516	8.53855						hsa-miR-146a-5p	7.56538	9.8722						hsa-miR-148a-3p	7.00085	6.90949						hsa-miR-146a-5p	7.32805	7.69299						hsa-miR-20a-5p	7.80496	8.72594	hsa-miR-4507	6.96434
		hsa-miR-1202	7.65086	7.095				hsa-miR-1268b	6.84177	hsa-miR-30b-5p	9.21354	8.16008						hsa-miR-3665	7.61071	8.11901						hsa-miR-6131	7.00204	7.42693						hsa-miR-4505	7.34821	8.85631						hsa-miR-27a-3p	7.80851	8.25009
		hsa-miR-4466	7.77477	7.09983				hsa-miR-3196	6.88017	hsa-miR-3162-5p	9.22446	7.71547						hsa-miR-27a-3p	7.72324	7.72602						hsa-miR-874	7.04936	6.45214						hsa-miR-1290	7.47038	8.3796						hsa-miR-29b-3p	7.811	7.24111
		hsa-miR-25-3p	7.78008	6.86661				hsa-miR-6124	6.90242	hsa-miR-146a-5p	9.27204	8.64781						hsa-miR-101-3p	7.72516	6.6163						hsa-miR-6717-5p	7.04943	7.41638						hsa-miR-3651	7.61029	8.56249						hsa-miR-3665	7.86171	8.8669
		hsa-let-7d-5p	7.86468	7.34303				hsa-miR-940	7.05995	hsa-miR-146b-5p	9.38258	9.01601						hsa-miR-140-3p	7.77531	6.9874						hsa-miR-1185-2-3p	7.07423	6.03202						hsa-miR-20b-5p	7.62158	7.57123						hsa-miR-630	7.87933	7.87818
		hsa-miR-6127	7.89561	6.68494				hsa-miR-6724-5p	7.08112	hsa-miR-4530	9.44315	6.66155						hsa-miR-4713-3p	7.78897	6.95607						hsa-miR-3646	7.084	6.48474						hsa-miR-24-3p	7.6921	7.68347						hsa-miR-146b-5p	7.88058	8.98113
		hsa-miR-19b-3p	7.91854	7.13662				hsa-miR-320c	7.14124	hsa-miR-6127	9.48115	9.40006						hsa-miR-25-3p	7.80383	8.17483						hsa-miR-301a-3p	7.0861	7.4537						hsa-miR-140-3p	7.73904	7.34908						hsa-miR-146a-5p	7.88594	8.81432
		hsa-miR-425-5p	7.93239	6.03559				hsa-miR-425-5p	7.21591	hsa-miR-92a-3p	9.64377	9.54563						hsa-miR-1202	7.8543	7.36229						hsa-miR-664b-3p	7.10377	6.93389						hsa-miR-19a-3p	7.74885	7.23841						hsa-miR-4530	7.98341	8.88092
		hsa-miR-106b-5p	7.95067	7.19777				hsa-miR-1268a	7.27231	hsa-miR-20b-5p	9.7005	9.56618						hsa-let-7d-5p	8.00639	8.53556						hsa-miR-3198	7.13939	6.97728						hsa-miR-25-3p	7.83762	8.02217						hsa-miR-664b-3p	7.99306	8.22806
		hsa-miR-140-3p	7.99705	8.62172				hsa-miR-638	7.36504	hsa-miR-5739	9.72922	8.96089						hsa-miR-3651	8.01844	7.86951						hsa-miR-4462	7.14128	6.68048						hsa-miR-4530	7.86903	9.30385						hsa-miR-4299	8.00163	9.64833
		hsa-miR-3651	8.02787	8.24093				hsa-miR-3656	7.38041	hsa-miR-107	9.80264	8.51599						hsa-miR-20b-5p	8.04836	8.6399						hsa-miR-423-5p	7.16334	6.85027						hsa-miR-106b-5p	7.89308	8.14455						hsa-miR-494	8.01854	8.49469
		hsa-miR-29c-3p	8.0325	7.5967				hsa-miR-3195	7.40265	hsa-miR-1246	9.82642	7.64067						hsa-miR-24-3p	8.08786	8.25021						hsa-miR-222-3p	7.17747	6.02221						hsa-miR-1234-5p	7.90037	9.19543						hsa-miR-3653	8.02518	8.21715
		hsa-miR-93-5p	8.09716	8.15987				hsa-miR-4507	7.40874	hsa-miR-103a-3p	9.86113	8.85624						hsa-miR-1246	8.0921	9.36939						hsa-miR-652-3p	7.18094	6.94268						hsa-miR-6127	8.00134	8.72824						hsa-miR-107	8.14404	8.74653
		hsa-miR-3676-5p	8.13805	8.51509				hsa-miR-4465	7.47161	hsa-miR-1234-5p	9.88925	6.65708						hsa-miR-4530	8.09448	8.72215						hsa-miR-4532	7.18405	6.1926						hsa-let-7d-5p	8.0834	8.47662						hsa-miR-29c-3p	8.16278	7.82831
		hsa-miR-1246	8.16026	7.21367				hsa-miR-5703	7.47311	hsa-miR-6085	9.92438	9.18098						hsa-miR-19a-3p	8.11621	8.23708						hsa-miR-3651	7.18506	6.94486						hsa-miR-17-5p	8.12758	8.39526						hsa-miR-1234-5p	8.25551	9.01187
		hsa-miR-664b-3p	8.21142	7.92322				hsa-miR-2861	7.57633	hsa-miR-4281	10.0453	6.84857						hsa-miR-4299	8.11981	8.62741						hsa-miR-3907	7.192	6.67411						hsa-miR-107	8.13377	8.1729						hsa-miR-142-5p	8.2971	8.61963
		hsa-let-7i-5p	8.29492	6.60615				hsa-miR-1207-5p	7.61576	hsa-miR-15a-5p	10.0886	8.4387						hsa-miR-6125	8.14112	8.38559						hsa-miR-320b	7.20977	6.91656						hsa-miR-494	8.18462	9.06547						hsa-miR-15a-5p	8.313	9.25448
		hsa-miR-30c-5p	8.37484	8.99349				hsa-let-7c	7.66557	hsa-miR-24-3p	10.1138	8.90098						hsa-miR-4281	8.26581	8.89616						hsa-miR-199b-5p	7.2167	8.22266						hsa-miR-103a-3p	8.19613	8.25105						hsa-miR-103a-3p	8.33808	9.11625
		hsa-miR-939-5p	8.41732	7.12467				hsa-miR-1290	7.70241	hsa-miR-27a-3p	10.1362	8.71924						hsa-miR-181a-5p	8.32042	9.67758						hsa-miR-1233-1-5p	7.24113	6.66589						hsa-miR-5739	8.22016	8.8088						hsa-miR-181a-5p	8.42686	10.484
		hsa-miR-197-3p	8.42524	8.37936				hsa-miR-6126	7.70992	hsa-miR-19a-3p	10.1685	9.63529						hsa-miR-6087	8.33125	8.85552						hsa-miR-320e	7.26631	6.98308						hsa-miR-92a-3p	8.30825	8.72673						hsa-let-7i-5p	8.4394	9.19345
		hsa-miR-20a-5p	8.442	8.26864				hsa-miR-1915-3p	7.77189	hsa-miR-4299	10.2413	7.41523						hsa-miR-324-3p	8.38031	7.67829						hsa-miR-5194	7.296	7.27016						hsa-miR-23a-3p	8.3252	8.29338						hsa-miR-19b-3p	8.66998	9.55723
		hsa-miR-3665	8.5045	8.61761				hsa-miR-3663-3p	7.82545	hsa-let-7i-5p	10.2817	8.79413						hsa-miR-6090	8.41602	9.64072						hsa-miR-590-5p	7.30386	7.29097						hsa-miR-4485	8.41082	10.0396						hsa-miR-1246	8.71679	10.3537
		hsa-let-7c	8.50594	8.94854				hsa-miR-5787	7.9541	hsa-miR-26a-5p	10.2992	9.26668						hsa-miR-6165	8.43962	7.6945						hsa-miR-6068	7.33608	6.9855						hsa-miR-6085	8.58191	8.88791						hsa-miR-5739	8.76068	9.27939
		hsa-miR-3653	8.61985	8.46405				hsa-miR-4466	8.03466	hsa-miR-17-5p	10.3604	10.408						hsa-miR-107	8.46533	8.49889						hsa-miR-181b-5p	7.33809	7.37331						hsa-miR-664b-3p	8.61747	8.87508						hsa-miR-26a-5p	8.78536	9.57281
		hsa-miR-2861	8.6357	8.53899				hsa-miR-630	8.03715	hsa-miR-342-3p	10.387	10.1964						hsa-miR-3162-5p	8.65735	8.1725						hsa-miR-221-3p	7.35225	7.23596						hsa-miR-4281	8.62657	9.77715						hsa-miR-155-5p	8.80441	8.56677
		hsa-miR-338-3p	8.69382	8.86986				hsa-miR-4505	8.04542	hsa-miR-15b-5p	10.4891	10.6541						hsa-miR-103a-3p	8.6803	8.85788						hsa-miR-211-3p	7.38374	7.01297						hsa-miR-6125	8.71063	9.88319						hsa-miR-223-3p	8.99911	10.5676
		hsa-miR-1225-5p	8.69712	9.1147				hsa-miR-1225-5p	8.40544	hsa-miR-142-5p	10.6422	9.48463						hsa-miR-3653	8.69229	7.72055						hsa-miR-197-3p	7.38496	7.71089						hsa-miR-142-5p	8.91401	8.64538						hsa-miR-6125	9.00411	9.70692
		hsa-miR-6088	8.72704	7.52659				hsa-miR-4763-3p	8.40577	hsa-miR-26b-5p	10.681	9.32972						hsa-miR-92a-3p	8.72267	9.02844						hsa-miR-5001-5p	7.39968	6.83953						hsa-miR-30b-5p	8.99113	8.37302						hsa-miR-24-3p	9.07719	9.5547
		hsa-miR-30e-5p	8.77014	8.22988				hsa-miR-4687-3p	8.69643	hsa-miR-6087	10.7015	7.44669						hsa-miR-4459	8.79413	9.38458						hsa-miR-125a-3p	7.42569	6.54201						hsa-miR-6087	9.03431	10.2363						hsa-miR-6085	9.19819	9.67352
		hsa-miR-148a-3p	8.85615	7.88177				hsa-miR-762	8.7474	hsa-miR-23a-3p	10.799	9.56865						hsa-miR-17-5p	8.80335	9.13046						hsa-miR-2392	7.45169	6.79985						hsa-miR-342-3p	9.09404	9.42275						hsa-miR-6087	9.32543	9.95045
		hsa-miR-4687-3p	8.94911	8.42772				hsa-miR-6088	8.87975	hsa-miR-29c-3p	10.9981	8.62497						hsa-miR-4516	8.9303	10.12						hsa-miR-4689	7.46129	6.40707						hsa-miR-155-5p	9.09734	9.12827						hsa-miR-4281	9.41286	9.98101
		hsa-miR-29b-3p	8.95595	8.35249				hsa-let-7b-5p	9.28367	hsa-miR-1260b	11.0186	10.5693						hsa-miR-23a-3p	8.99666	9.08011						hsa-miR-130b-3p	7.4756	7.47769						hsa-miR-4299	9.10815	11.2897						hsa-miR-15b-5p	9.58796	10.2004
		hsa-miR-3663-3p	8.98715	8.32019				hsa-miR-642a-3p	9.62971	hsa-miR-4459	11.05	7.80757						hsa-let-7i-5p	9.01734	8.96681						hsa-miR-4728-5p	7.51605	7.02507						hsa-miR-15b-5p	9.10866	9.28871						hsa-miR-26b-5p	10.0069	10.5677
		hsa-miR-4443	9.03922	7.68044				hsa-miR-551b-3p	12.4327	hsa-let-7a-5p	11.1881	10.2074						hsa-miR-155-5p	9.06857	10.5044						hsa-miR-320d	7.5596	7.25964						hsa-miR-324-3p	9.25633	7.65465						hsa-miR-6090	10.0141	10.8296
		hsa-miR-3907	9.10242	8.87516						hsa-miR-6089	11.2472	9.04883						hsa-miR-30b-5p	9.08564	8.59418						hsa-miR-5006-5p	7.57021	6.56209						hsa-miR-15a-5p	9.2599	9.14964						hsa-miR-29a-3p	10.0415	9.82597
		hsa-miR-150-5p	9.29386	9.28943						hsa-miR-6090	11.2886	8.02844						hsa-miR-494	9.24471	8.7957						hsa-miR-4745-5p	7.57295	6.79313						hsa-miR-6090	9.28781	10.5064						hsa-miR-1260b	10.108	10.4402
		hsa-miR-92a-3p	9.42825	8.83288						hsa-miR-20a-5p	11.3476	10.9624						hsa-miR-3960	9.24805	10.0471						hsa-miR-1268b	7.58578	7.53736						hsa-miR-29b-3p	9.34094	7.75304						hsa-miR-342-3p	10.1455	11.0803
		hsa-miR-30b-5p	9.46151	9.63457						hsa-miR-3960	11.5589	8.36081						hsa-miR-664b-3p	9.28241	8.35898						hsa-miR-361-5p	7.5993	7.6765						hsa-miR-20a-5p	9.45546	9.34082						hsa-let-7g-5p	10.1587	10.9171
		hsa-miR-365a-3p	9.46763	9.87374						hsa-let-7f-5p	11.5674	10.755						hsa-miR-15b-5p	9.39846	10.8613						hsa-miR-2276	7.59995	6.93934						hsa-miR-26a-5p	9.77671	8.97472						hsa-miR-4459	10.2663	10.6199
		hsa-miR-197-5p	9.48351	8.85724						hsa-miR-1273g-3p	11.612	10.6255						hsa-miR-29b-3p	9.44277	8.473						hsa-miR-4515	7.62639	6.88283						hsa-miR-3653	9.79465	9.85877						hsa-let-7f-5p	10.2673	11.1413
		hsa-miR-4530	9.5246	9.42249						hsa-miR-155-5p	11.6653	11.3924						hsa-miR-5739	9.6375	8.93894						hsa-miR-125a-5p	7.62656	7.71642						hsa-miR-1260b	9.80069	9.48727						hsa-let-7a-5p	10.2748	10.8492
		hsa-miR-638	9.5384	9.4533						hsa-miR-19b-3p	11.7639	11.4913						hsa-miR-20a-5p	9.69985	9.92593						hsa-miR-148b-3p	7.63131	7.52918						hsa-miR-4459	9.81165	11.3998						hsa-miR-1273g-3p	10.4164	11.1
		hsa-miR-17-5p	9.66066	9.96045						hsa-let-7g-5p	11.8407	10.5876						hsa-miR-146b-5p	9.71637	9.66268						hsa-miR-98-5p	7.64266	7.66992						hsa-miR-223-3p	9.91113	9.63973						hsa-miR-3960	10.4933	11.2655
		hsa-miR-324-3p	9.82959	7.93616						hsa-miR-29b-3p	11.8729	9.7252						hsa-miR-6085	9.86744	8.96583						hsa-miR-3648	7.65428	6.61611						hsa-let-7i-5p	9.93169	9.64731						hsa-miR-16-5p	10.5047	11.5058
		hsa-miR-211-3p	9.91306	10.5167						hsa-miR-16-5p	12.054	11.2823						hsa-miR-142-5p	9.93041	9.97156						hsa-miR-186-5p	7.66461	7.12331						hsa-miR-3960	9.9969	11.0528						hsa-miR-4284	10.7535	10.5837
		hsa-miR-424-5p	9.98606	10.1575						hsa-miR-4284	12.2325	11.8066						hsa-miR-6127	9.96823	9.07156						hsa-miR-4442	7.66482	7.17738						hsa-miR-19b-3p	10.0046	9.49472						hsa-miR-23a-3p	10.8708	10.7949
		hsa-miR-181a-5p	10.0923	7.95437						hsa-miR-29a-3p	12.5971	10.9117						hsa-miR-6089	10.0369	10.7056						hsa-miR-6510-5p	7.66643	6.27538						hsa-miR-1246	10.0127	11.3604						hsa-miR-21-5p	11.0559	10.721
		hsa-miR-22-3p	10.3514	9.36307						hsa-miR-4516	12.6329	9.40867						hsa-miR-26b-5p	10.0657	9.64541						hsa-let-7e-5p	7.67706	8.14234						hsa-miR-4516	10.0646	11.2708						hsa-miR-4516	11.1352	11.9085
		hsa-miR-574-5p	10.3771	10.0956						hsa-miR-4286	12.668	11.9278						hsa-miR-16-5p	10.178	11.5523						hsa-miR-4788	7.6811	6.78461						hsa-miR-1273g-3p	10.0852	11.2241						hsa-miR-6089	11.1449	11.978
		hsa-miR-19a-3p	10.4186	9.43596						hsa-miR-1260a	12.6844	12.0543						hsa-miR-26a-5p	10.2024	9.61659						hsa-miR-23b-3p	7.68704	7.76468						hsa-miR-26b-5p	10.154	9.17345						hsa-miR-4286	11.3739	11.4026
		hsa-miR-4505	10.4249	9.91598						hsa-miR-223-3p	12.917	10.4091						hsa-miR-21-5p	10.2169	9.52581						hsa-miR-4665-3p	7.72496	6.83434						hsa-miR-29c-3p	10.3083	8.27822						hsa-miR-142-3p	11.3947	11.5455
		hsa-miR-145-5p	10.4864	9.86227						hsa-miR-150-5p	13.3468	12.5178						hsa-miR-29c-3p	10.262	7.92295						hsa-miR-939-5p	7.79621	7.70307						hsa-miR-21-5p	10.7074	8.68404						hsa-miR-1260a	11.7658	12.0417
		hsa-miR-642a-3p	10.7079	9.96839						hsa-miR-142-3p	13.6893	12.6877						hsa-miR-19b-3p	10.2638	10.2764						hsa-miR-4713-3p	7.80217	8.4157						hsa-miR-6089	10.7289	11.9767						hsa-miR-150-5p	11.8418	12.0012
		hsa-miR-1207-5p	10.7883	9.93061						hsa-miR-5100	13.9742	13.4428						hsa-let-7a-5p	10.7337	10.7709						hsa-miR-4787-5p	7.8361	7.37463						hsa-let-7a-5p	10.8502	10.6947						hsa-miR-5100	12.9692	13.5084
		hsa-miR-3195	10.864	10.6221						hsa-miR-21-5p	14.4971	12.6469						hsa-let-7f-5p	10.7985	10.9531						hsa-miR-365a-3p	7.85884	7.68826						hsa-let-7f-5p	10.9013	10.6576						hsa-miR-4454	18.1119	18.2842
		hsa-miR-374b-5p	10.9633	10.0181						hsa-miR-4454	18.4319	18.2053						hsa-miR-1260b	10.9398	9.94878						hsa-miR-574-5p	7.91718	7.56449						hsa-miR-29a-3p	11.08	9.73585
		hsa-miR-423-5p	10.9751	10.1289														hsa-miR-1273g-3p	11.032	10.6517						hsa-miR-4634	7.93961	7.04186						hsa-miR-4284	11.1218	10.7278
		hsa-miR-342-3p	11.2259	10.5214														hsa-miR-342-3p	11.0569	10.9516						hsa-miR-937-5p	7.9687	7.57146						hsa-let-7g-5p	11.1512	10.5411
		hsa-miR-30d-5p	11.2785	10.528														hsa-miR-29a-3p	11.2915	10.0262						hsa-miR-193a-3p	7.97698	7.77528						hsa-miR-4286	11.1806	11.1211
		hsa-miR-23b-3p	11.5502	11.6876														hsa-let-7g-5p	11.7523	11.0998						hsa-miR-660-5p	7.983	8.01877						hsa-miR-1260a	11.2839	11.276
		hsa-miR-199a-3p	11.6144	11.7768														hsa-miR-1260a	12.3008	11.5022						hsa-miR-1185-1-3p	8.02025	7.06761						hsa-miR-16-5p	12.0238	11.6284
		hsa-miR-1290	11.9003	11.148														hsa-miR-4284	12.3302	11.3767						hsa-miR-338-3p	8.04013	8.04655						hsa-miR-150-5p	12.528	11.9439
		hsa-miR-331-3p	11.9657	12.0187														hsa-miR-4286	12.5245	11.892						hsa-miR-4793-5p	8.04273	7.88233						hsa-miR-142-3p	12.5903	11.6012
		hsa-miR-140-5p	12.154	12.8418														hsa-miR-142-3p	12.5723	12.7955						hsa-miR-188-5p	8.05715	7.01591						hsa-miR-5100	12.6374	12.7052
		hsa-miR-1268b	12.7497	11.7341														hsa-miR-150-5p	13.5207	12.8747						hsa-miR-575	8.07929	7.03252						hsa-miR-4454	17.9099	17.9753
		hsa-miR-3135b	13.2262	12.411														hsa-miR-5100	13.6472	13.1887						hsa-miR-4327	8.09276	7.22051																				4
		hsa-miR-4306	13.3676	13.038														hsa-miR-4454	18.311	17.9526						hsa-miR-4485	8.11114	7.32021
		hsa-miR-361-5p	14.9048	14.1974																						hsa-miR-27b-3p	8.11503	8.33089
		hsa-miR-30e-3p	15.4971	15.611																						hsa-miR-629-3p	8.1157	7.57001
		hsa-miR-320d	18.3486	18.1231																						hsa-miR-342-3p	8.13562	8.46242
																										hsa-miR-185-5p	8.23622	8.1851
																										hsa-miR-374b-5p	8.2916	8.22077
																										hsa-miR-4739	8.30363	7.60529
																										hsa-miR-331-3p	8.30689	8.34455
PMN-T	13		13																							hsa-miR-3196	8.34263	7.94991
		6	6																							hsa-miR-1275	8.41707	7.0964
CD4-T	74		74																							hsa-miR-378i	8.49003	8.30038
		3	3																							hsa-miR-424-5p	8.49315	9.05911
CD8-T	11		11																							hsa-miR-4721	8.50754	7.92697
		19	19																							hsa-miR-3940-5p	8.51048	7.70877
CD14-T	25		25																							hsa-miR-150-3p	8.51866	7.72944
		7	7																							hsa-miR-4270	8.56639	7.21751
CD19-T	15		15																							hsa-miR-1268a	8.57895	8.00227
		34	34																							hsa-miR-4306	8.62359	8.57308
CD56-T	4		4																							hsa-miR-324-3p	8.66666	8.18671
		41	41																							hsa-miR-3679-5p	8.67899	8.07686
mDC-T	4		4																							hsa-miR-30d-5p	8.72258	8.37846
		39	39																							hsa-miR-4741	8.76752	7.63549
pDC-T	5		5																							hsa-miR-4497	8.76783	8.05244
		4	4																							hsa-miR-320c	8.79218	7.37941
																										hsa-miR-340-5p	8.91266	8.83071
																										hsa-miR-940	8.94915	8.13871
																										hsa-miR-3676-5p	8.97372	8.78588
																										hsa-miR-140-5p	8.98395	9.04913
																										hsa-miR-1587	8.99444	8.20907
																										hsa-miR-30c-5p	8.99726	8.9559
																										hsa-miR-6724-5p	9.01952	8.50908
																										hsa-miR-140-3p	9.03695	8.94325
																										hsa-miR-3656	9.08997	8.62916
																										hsa-miR-4443	9.10818	8.73993
																										hsa-let-7c	9.1832	7.02464
																										hsa-miR-135a-3p	9.20188	8.27009
																										hsa-miR-101-3p	9.20472	9.16279
																										hsa-miR-21-3p	9.20648	9.16145
																										hsa-miR-4507	9.2075	8.67077
																										hsa-miR-6124	9.21625	8.52118
																										hsa-miR-4428	9.22926	8.58642
																										hsa-miR-1229-5p	9.23791	8.42272
																										hsa-miR-20b-5p	9.25388	9.35305
																										hsa-miR-6165	9.28887	8.99399
																										hsa-miR-425-5p	9.33059	9.20328
																										hsa-miR-92a-3p	9.34026	9.21449
																										hsa-miR-1181	9.34178	8.78576
																										hsa-miR-3663-3p	9.40015	8.47917
																										hsa-miR-146b-5p	9.4141	9.66836
																										hsa-miR-5703	9.43508	8.47596
																										hsa-miR-197-5p	9.44239	8.76736
																										hsa-miR-638	9.45863	8.70259
																										hsa-miR-3195	9.46872	8.99319
																										hsa-miR-1290	9.47317	9.05996
																										hsa-miR-642b-3p	9.4808	8.22439
																										hsa-miR-374a-5p	9.48564	9.43921
																										hsa-miR-2861	9.49623	8.75416
																										hsa-miR-4651	9.55113	8.58684
																										hsa-miR-4746-3p	9.56001	8.79444
																										hsa-miR-1207-5p	9.56318	8.98051
																										hsa-miR-378a-3p	9.63283	9.50017
																										hsa-miR-181a-5p	9.79494	9.75026
																										hsa-miR-1915-3p	9.93348	9.31124
																										hsa-miR-93-5p	9.94343	9.96121
																										hsa-miR-17-5p	9.95	10.0447
																										hsa-miR-630	9.95236	8.53944
																										hsa-miR-5787	9.99635	8.36129
																										hsa-miR-30e-5p	10.0229	9.8845
																										hsa-miR-25-3p	10.0267	9.92632
																										hsa-miR-30b-5p	10.0538	9.83011
																										hsa-miR-6127	10.0803	10.4145
																										hsa-miR-6126	10.1073	9.33031
																										hsa-let-7d-5p	10.1144	10.0585
																										hsa-miR-1202	10.1704	9.41027
																										hsa-miR-3665	10.228	9.71388
																										hsa-miR-4505	10.3224	9.60798
																										hsa-miR-19a-3p	10.3306	10.4204
																										hsa-miR-4466	10.3446	9.61035
																										hsa-miR-4763-3p	10.3665	9.43868
																										hsa-miR-1225-5p	10.4991	9.37946
																										hsa-miR-6085	10.5524	10.2176
																										hsa-miR-4465	10.6065	10.1883
																										hsa-miR-22-3p	10.6885	10.6471
																										hsa-let-7b-5p	10.7399	8.26056
																										hsa-miR-4687-3p	10.7834	10.0372
																										hsa-miR-106b-5p	10.7943	10.8242
																										hsa-miR-29c-3p	10.8137	10.4595
																										hsa-miR-5739	10.8821	10.4032
																										hsa-miR-146a-5p	10.8902	11.0359
																										hsa-miR-20a-5p	11.0022	11.1025
																										hsa-miR-142-5p	11.0109	10.9117
																										hsa-miR-6088	11.1557	10.3166
																										hsa-miR-155-5p	11.1907	10.8234
																										hsa-miR-26a-5p	11.2191	11.1369
																										hsa-miR-6125	11.2429	10.558
																										hsa-miR-762	11.3015	10.0153
																										hsa-miR-29b-3p	11.3162	11.1797
																										hsa-miR-1260b	11.3844	11.2029
																										hsa-miR-4299	11.4837	10.443
																										hsa-miR-107	11.5442	11.4303
																										hsa-miR-19b-3p	11.5643	11.6182
																										hsa-let-7g-5p	11.6748	11.6526
																										hsa-let-7i-5p	11.7163	11.7398
																										hsa-miR-494	11.7289	11.5962
																										hsa-miR-26b-5p	11.7598	11.7073
																										hsa-miR-103a-3p	11.8097	11.7644
																										hsa-miR-4284	11.8473	11.4538
																										hsa-miR-3162-5p	11.9509	11.0625
																										hsa-miR-1246	11.9649	11.5549
																										hsa-miR-15b-5p	11.9916	11.9701
																										hsa-miR-24-3p	11.9997	12.14
																										hsa-miR-4530	12.011	11.1757
																										hsa-miR-29a-3p	12.0245	11.9907
																										hsa-miR-1234-5p	12.1981	11.1733
																										hsa-miR-15a-5p	12.2514	12.179
																										hsa-let-7a-5p	12.3935	11.9618
																										hsa-miR-27a-3p	12.4131	12.6574
																										hsa-miR-4281	12.4234	11.352
																										hsa-miR-1273g-3p	12.4549	12.3459
																										hsa-miR-23a-3p	12.6997	12.9038
																										hsa-let-7f-5p	12.7029	12.4943
																										hsa-miR-642a-3p	12.7586	11.5568
																										hsa-miR-6087	12.8781	11.745
																										hsa-miR-6090	13.2098	12.4558
																										hsa-miR-4286	13.312	13.3585
																										hsa-miR-1260a	13.3609	12.8332
																										hsa-miR-3960	13.3671	12.6299
																										hsa-miR-6089	13.5173	12.942
																										hsa-miR-4459	13.661	12.3828
																										hsa-miR-142-3p	13.8048	13.989
																										hsa-miR-16-5p	13.8214	13.6206
																										hsa-miR-5100	14.312	14.24
																										hsa-miR-4516	14.6325	13.6815
																										hsa-miR-223-3p	15.2513	15.4072
																										hsa-miR-21-5p	15.5647	15.4641
																										hsa-miR-4454	18.4004	18.3434
[truncated: 12 more columns]

## Sheet: control LOG2≧10
																																																comparative analysis of common and unique miRNA transcripts in the corresponding adult and cord blood leukocyte subsets without stimulation (array intensity log 2 greater than 10)
PMN-C signal intensity≧LOG2 10								CD4-C signal intensity≧LOG2 10								CD8-C signal intensity≧LOG2 10								CD14-C signal intensity≧LOG2 10								CD19-C signal intensity≧LOG2 10								CD56-C signal intensity≧LOG2 10								mDC-C signal intensity≧LOG2 10
only in AD		both in AD and CB			only in CB			only in AD		both in AD and CB			only in CB			only in AD		both in AD and CB			only in CB			only in AD		both in AD and CB			only in CB			only in AD		both in AD and CB			only in CB			only in AD		both in AD and CB			only in CB			only in AD
micro RNA	intensity AD	micro RNA	intensity AD	intensity CB	micro RNA	intensity CB		micro RNA	intensity AD	micro RNA	intensity AD	intensity CB	micro RNA	intensity CB		micro RNA	intensity AD	micro RNA	intensity AD	intensity CB	micro RNA	intensity CB		micro RNA	intensity AD	micro RNA	intensity AD	intensity CB	micro RNA	intensity CB		micro RNA	intensity AD	micro RNA	intensity AD	intensity CB	micro RNA	intensity CB		micro RNA	intensity AD	micro RNA	intensity AD	intensity CB	micro RNA	intensity CB		micro RNA	intensity AD
hsa-let-7a-5p	10.1268	hsa-miR-6085	10.1952	10.7412	hsa-miR-5739	10.4699		hsa-miR-186-5p	10.4439	hsa-miR-146a-5p	10.0357	10.0302	hsa-miR-146b-5p	10.5656		hsa-miR-29a-3p	10.9076	hsa-miR-4454	18.3301	18.0169	hsa-miR-19b-3p	10.119		hsa-miR-1202	10.1119	hsa-miR-4454	18.3853	18.1756				hsa-miR-29c-3p	10.2017	hsa-let-7a-5p	10.7059	10.0617	hsa-miR-4485	10.0631				hsa-miR-29a-3p	10.6282	10.1196	hsa-miR-4459	10.0769		hsa-miR-5692a	11.5569
		hsa-miR-1260b	10.4266	10.6797				hsa-miR-6087	10.1124	hsa-let-7i-5p	10.7401	10.1478				hsa-miR-1260b	10.8703	hsa-miR-150-5p	13.7705	13.2559	hsa-miR-6089	10.1851		hsa-miR-30b-5p	10.0706	hsa-miR-21-5p	15.5864	15.5566				hsa-miR-21-5p	10.4782	hsa-miR-1260a	11.1689	10.2589	hsa-miR-4459	10.2708				hsa-miR-1260b	10.4158	10.4895	hsa-miR-1246	10.0783		hsa-miR-606	13.066
		hsa-miR-6089	10.5239	10.2891				hsa-miR-4459	11.061	hsa-miR-4516	12.1634	10.2173						hsa-miR-5100	13.5682	13.0403	hsa-miR-15b-5p	11.1435		hsa-miR-6127	10.0183	hsa-miR-223-3p	15.2814	15.3535				hsa-miR-29a-3p	11.0042	hsa-miR-16-5p	11.9485	10.7542	hsa-miR-4516	10.3415				hsa-miR-4284	11.0764	10.6074	hsa-miR-181a-5p	10.8004		hsa-miR-5591-3p	10.7199
		hsa-miR-142-3p	10.8141	10.7841				hsa-miR-6090	10.5413	hsa-miR-1273g-3p	11.3686	10.623						hsa-miR-1260a	12.1477	11.1522	hsa-miR-181a-5p	10.006		hsa-miR-4465	10.5896	hsa-miR-4516	14.5752	13.6003				hsa-let-7g-5p	11.0074	hsa-miR-142-3p	12.1308	11.0334	hsa-miR-3960	10.3943				hsa-miR-3960	10.1257	10.9405	hsa-miR-15b-5p	10.3423		hsa-miR-4726-3p	11.9136
		hsa-miR-6090	10.818	10.4249				hsa-miR-1246	10.4625	hsa-miR-29a-3p	12.1331	10.6248						hsa-miR-4286	12.1258	11.6117				hsa-miR-762	11.3024	hsa-miR-5100	14.2348	14.1776				hsa-miR-4284	11.2462	hsa-miR-6089	10.5987	11.0767	hsa-miR-1246	10.7871				hsa-miR-26b-5p	10.9453	10.9463	hsa-miR-6090	10.4246		hsa-miR-384	12.9523
		hsa-miR-16-5p	10.8581	11.1426				hsa-miR-29b-3p	10.7585	hsa-miR-23a-3p	11.6493	10.6407						hsa-miR-142-3p	12.1101	12.5656				hsa-miR-4687-3p	10.8274	hsa-miR-16-5p	13.8235	13.5086				hsa-let-7f-5p	10.7537	hsa-miR-1273g-3p	10.3655	11.1352	hsa-miR-4299	11.3219				hsa-miR-23a-3p	11.0187	10.9719				hsa-miR-5692c	13.7504
		hsa-miR-3960	10.8618	10.6216				hsa-miR-3960	10.7778	hsa-miR-20a-5p	10.5206	10.8532						hsa-miR-4284	11.801	11.0083				hsa-let-7b-5p	10.8147	hsa-miR-4459	13.7106	12.155				hsa-miR-4286	11.1206	hsa-miR-150-5p	12.358	11.3347						hsa-miR-223-3p	10.2119	10.9978				hsa-miR-3927-3p	12.9432
		hsa-miR-1273g-3p	10.9514	11.8672				hsa-miR-29c-3p	11.1125	hsa-miR-142-5p	10.4415	10.9323						hsa-let-7g-5p	11.6741	11.2791				hsa-miR-1225-5p	10.466	hsa-miR-142-3p	13.576	13.9857						hsa-miR-5100	12.5668	11.3995						hsa-let-7a-5p	11.1269	10.9982				hsa-miR-1587	12.8339
		hsa-miR-23a-3p	11.0051	11.4659				hsa-miR-4299	11.2166	hsa-miR-26a-5p	11.1679	10.9375						hsa-miR-342-3p	11.2264	11.0058				hsa-miR-4505	10.4594	hsa-miR-6089	13.5361	12.6971						hsa-miR-4454	17.9592	17.1899						hsa-miR-1273g-3p	10.9499	11.1137				hsa-miR-155-5p	10.6403
		hsa-miR-15b-5p	11.1664	11.6781				hsa-miR-107	10.2631	hsa-miR-26b-5p	11.3502	10.9438						hsa-miR-1273g-3p	10.8375	10.6074				hsa-miR-6085	10.414	hsa-miR-3960	13.3281	12.4612														hsa-miR-21-5p	11.5587	11.1845
		hsa-miR-1260a	12.4068	12.5002				hsa-miR-6089	10.6642	hsa-miR-4284	11.4622	11.1412						hsa-let-7a-5p	10.598	10.7228				hsa-miR-4763-3p	10.3768	hsa-miR-6090	13.2532	12.3721														hsa-miR-342-3p	10.972	11.1848
		hsa-miR-4286	12.8475	13.4365				hsa-miR-103a-3p	10.4658	hsa-let-7a-5p	11.817	11.4109						hsa-let-7f-5p	10.499	10.7903				hsa-miR-3665	10.3009	hsa-miR-4286	13.2066	13.1827														hsa-miR-4286	11.4126	11.2077
		hsa-miR-4516	13.0085	12.4593				hsa-miR-27a-3p	10.7313	hsa-miR-19b-3p	11.1005	11.4785						hsa-miR-26a-5p	10.284	10.0309				hsa-miR-4466	10.2806	hsa-miR-1260a	13.0414	12.555														hsa-let-7g-5p	11.27	11.2469
		hsa-miR-5100	14.3058	14.7461				hsa-miR-24-3p	10.8602	hsa-miR-342-3p	10.948	11.5655						hsa-miR-16-5p	10.1459	11.7529						hsa-miR-6087	12.8947	11.5732														hsa-miR-4516	10.2437	11.3262
		hsa-miR-223-3p	14.7232	15.0597				hsa-miR-1260b	10.6462	hsa-miR-1260a	12.4237	11.5672														hsa-let-7f-5p	12.7719	12.5126														hsa-let-7f-5p	11.2235	11.3667
		hsa-miR-4454	18.1868	18.4028				hsa-miR-155-5p	10.4472	hsa-miR-15b-5p	11.1833	11.685														hsa-miR-23a-3p	12.7364	12.8712														hsa-miR-6089	10.6983	11.6852
								hsa-miR-15a-5p	10.6971	hsa-let-7f-5p	12.08	11.8162														hsa-miR-642a-3p	12.688	11.2959														hsa-miR-16-5p	11.3718	11.8739
										hsa-miR-4286	12.3276	12.0012														hsa-let-7a-5p	12.509	11.9336														hsa-miR-1260a	12.0478	12.0163
										hsa-let-7g-5p	12.4389	12.1771														hsa-miR-27a-3p	12.3608	12.4714														hsa-miR-142-3p	12.1603	12.1398
										hsa-miR-223-3p	13.8501	12.2394														hsa-miR-4281	12.2927	11.0845														hsa-miR-150-5p	12.8394	12.2238
										hsa-miR-21-5p	14.3445	12.687														hsa-miR-1273g-3p	12.2859	12.2039														hsa-miR-5100	13.3035	13.4968
										hsa-miR-16-5p	12.7587	12.7786														hsa-miR-15a-5p	12.2039	12.14														hsa-miR-4454	18.2219	18.2649
										hsa-miR-5100	13.6408	13.2883														hsa-miR-1234-5p	12.1003	10.9618
										hsa-miR-150-5p	14.0019	13.9737														hsa-miR-4530	12.0534	10.894
										hsa-miR-142-3p	13.7743	14.018														hsa-miR-15b-5p	12.0449	11.9718
										hsa-miR-4454	18.2806	18.0088														hsa-miR-494	12.0198	11.0148
																										hsa-miR-24-3p	11.9954	11.9926
																										hsa-miR-4284	11.9306	11.2864
																										hsa-miR-3162-5p	11.9207	10.856
																										hsa-miR-29a-3p	11.9152	11.8238
																										hsa-miR-1246	11.9114	11.2992
																										hsa-miR-26b-5p	11.8046	11.6948
																										hsa-miR-103a-3p	11.7905	11.6645
																										hsa-let-7g-5p	11.7056	11.6147
																										hsa-let-7i-5p	11.651	11.6325
																										hsa-miR-19b-3p	11.5369	11.5074
																										hsa-miR-107	11.5021	11.3368
																										hsa-miR-4299	11.2772	10.3074
																										hsa-miR-6125	11.2378	10.2874
																										hsa-miR-1260b	11.2089	10.9719
																										hsa-miR-26a-5p	11.2021	11.0125
																										hsa-miR-155-5p	11.1993	10.726
																										hsa-miR-6088	11.0807	10.2352
																										hsa-miR-29b-3p	11.0079	11.01
																										hsa-miR-20a-5p	10.9854	11.0193
																										hsa-miR-5739	10.8198	10.2505
																										hsa-miR-106b-5p	10.784	10.73
																										hsa-miR-146a-5p	10.653	10.7299
																										hsa-miR-142-5p	10.6498	10.6585
																										hsa-miR-29c-3p	10.641	10.2803
																										hsa-miR-22-3p	10.5558	10.4316
																										hsa-miR-19a-3p	10.278	10.3559
																										hsa-let-7d-5p	10.1462	10.0084
[truncated: 12 more columns]

## Sheet: treatment LOG2≧10
								comparative analysis of common and unique miRNA transcripts in the corresponding adult and cord blood leukocyte subsets with stimulation (array intensity log 2 greater than 10)
PMN-T signal intensity≧LOG2 10								CD4-T signal intensity≧LOG2 10								CD8-T signal intensity≧LOG2 10								CD14-T signal intensity≧LOG2 10								CD19-T signal intensity≧LOG2 10								CD56-T signal intensity≧LOG2 10								mDC-T signal intensity≧LOG2 10
only in AD		both in AD and CB			only in CB			only in AD		both in AD and CB			only in CB			only in AD		both in AD and CB			only in CB			only in AD		both in AD and CB			only in CB			only in AD		both in AD and CB			only in CB			only in AD		both in AD and CB			only in CB			only in AD
micro RNA	intensity AD	micro RNA	intensity AD	intensity CB	micro RNA	intensity CB		micro RNA	intensity AD	micro RNA	intensity AD	intensity CB	micro RNA	intensity CB		micro RNA	intensity AD	micro RNA	intensity AD	intensity CB	micro RNA	intensity CB		micro RNA	intensity AD	micro RNA	intensity AD	intensity CB	micro RNA	intensity CB		micro RNA	intensity AD	micro RNA	intensity AD	intensity CB	micro RNA	intensity CB		micro RNA	intensity AD	micro RNA	intensity AD	intensity CB	micro RNA	intensity CB		micro RNA	intensity AD
hsa-miR-142-5p	10.0923	hsa-miR-6089	10.9633	10.0181	hsa-miR-24-3p	10.1575		hsa-miR-4281	10.0453	hsa-miR-17-5p	10.3604	10.408				hsa-miR-26b-5p	10.0657	hsa-miR-6089	10.0369	10.7056	hsa-miR-3960	10.0471		hsa-miR-30b-5p	10.0538	hsa-miR-4454	18.4004	18.3434	hsa-miR-17-5p	10.0447		hsa-miR-19b-3p	10.0046	hsa-miR-1246	10.0127	11.3604	hsa-miR-4485	10.0396		hsa-miR-29a-3p	10.0415	hsa-miR-26b-5p	10.0069	10.5677	hsa-miR-15b-5p	10.2004		hsa-miR-4716-5p	10.163
hsa-miR-4281	10.3514	hsa-let-7f-5p	10.3771	10.0956	hsa-miR-103a-3p	10.5167		hsa-miR-15a-5p	10.0886	hsa-miR-342-3p	10.387	10.1964				hsa-miR-26a-5p	10.2024	hsa-miR-16-5p	10.178	11.5523	hsa-miR-4516	10.12		hsa-miR-25-3p	10.0267	hsa-miR-21-5p	15.5647	15.4641				hsa-miR-26b-5p	10.154	hsa-miR-4516	10.0646	11.2708	hsa-miR-6087	10.2363		hsa-miR-2277-5p	11.4635	hsa-miR-6090	10.0141	10.8296	hsa-miR-1246	10.3537		hsa-miR-1260b	10.6207
hsa-miR-4284	10.4186	hsa-miR-6085	10.9751	10.1289				hsa-miR-24-3p	10.1138	hsa-miR-15b-5p	10.4891	10.6541				hsa-miR-21-5p	10.2169	hsa-miR-19b-3p	10.2638	10.2764	hsa-miR-155-5p	10.5044		hsa-miR-30e-5p	10.0229	hsa-miR-223-3p	15.2513	15.4072				hsa-miR-29c-3p	10.3083	hsa-miR-1273g-3p	10.0852	11.2241	hsa-miR-6090	10.5064		hsa-miR-6509-5p	11.5696	hsa-miR-1260b	10.108	10.4402	hsa-miR-181a-5p	10.484
hsa-miR-26b-5p	10.4864	hsa-miR-6090	11.2259	10.5214				hsa-miR-27a-3p	10.1362	hsa-miR-1260b	11.0186	10.5693				hsa-miR-29c-3p	10.262	hsa-let-7a-5p	10.7337	10.7709	hsa-miR-15b-5p	10.8613		hsa-let-7b-5p	10.7399	hsa-miR-4516	14.6325	13.6815				hsa-miR-335-3p	10.3514	hsa-miR-6089	10.7289	11.9767	hsa-miR-3960	11.0528				hsa-miR-342-3p	10.1455	11.0803	hsa-miR-223-3p	10.5676
hsa-miR-26a-5p	10.4249	hsa-miR-3960	11.2785	10.528				hsa-miR-19a-3p	10.1685	hsa-let-7a-5p	11.1881	10.2074				hsa-miR-1260b	10.9398	hsa-let-7f-5p	10.7985	10.9531				hsa-miR-1225-5p	10.4991	hsa-miR-5100	14.312	14.24				hsa-miR-21-5p	10.7074	hsa-let-7a-5p	10.8502	10.6947	hsa-miR-4299	11.2897				hsa-let-7g-5p	10.1587	10.9171	hsa-miR-3202	10.8885
hsa-miR-1260b	10.7883	hsa-let-7a-5p	10.864	10.6221				hsa-miR-4299	10.2413	hsa-miR-20a-5p	11.3476	10.9624						hsa-miR-1273g-3p	11.032	10.6517				hsa-miR-4763-3p	10.3665	hsa-miR-16-5p	13.8214	13.6206				hsa-miR-29a-3p	11.08	hsa-let-7f-5p	10.9013	10.6576	hsa-miR-4459	11.3998				hsa-miR-4459	10.2663	10.6199
hsa-miR-5739	10.7079	hsa-miR-142-3p	11.9003	11.148				hsa-let-7i-5p	10.2817	hsa-let-7f-5p	11.5674	10.755						hsa-miR-342-3p	11.0569	10.9516				hsa-miR-4466	10.3446	hsa-miR-142-3p	13.8048	13.989				hsa-miR-5580-5p	11.764	hsa-miR-4284	11.1218	10.7278	hsa-miR-32-3p	12.4703				hsa-let-7f-5p	10.2673	11.1413
		hsa-miR-16-5p	11.5502	11.6876				hsa-miR-26a-5p	10.2992	hsa-miR-1273g-3p	11.612	10.6255						hsa-miR-29a-3p	11.2915	10.0262				hsa-miR-4505	10.3224	hsa-miR-4459	13.661	12.3828				hsa-miR-4772-5p	11.8287	hsa-let-7g-5p	11.1512	10.5411						hsa-let-7a-5p	10.2748	10.8492
		hsa-miR-1260a	12.7497	11.7341				hsa-miR-142-5p	10.6422	hsa-miR-155-5p	11.6653	11.3924						hsa-let-7g-5p	11.7523	11.0998				hsa-miR-3665	10.228	hsa-miR-6089	13.5173	12.942				hsa-miR-3121-5p	11.9129	hsa-miR-4286	11.1806	11.1211						hsa-miR-1273g-3p	10.4164	11.1
		hsa-miR-23a-3p	11.6144	11.7768				hsa-miR-26b-5p	10.681	hsa-miR-19b-3p	11.7639	11.4913						hsa-miR-1260a	12.3008	11.5022				hsa-miR-1202	10.1704	hsa-miR-3960	13.3671	12.6299				hsa-miR-4685-5p	11.9189	hsa-miR-1260a	11.2839	11.276						hsa-miR-3960	10.4933	11.2655
		hsa-miR-1273g-3p	11.9657	12.0187				hsa-miR-6087	10.7015	hsa-let-7g-5p	11.8407	10.5876						hsa-miR-4284	12.3302	11.3767				hsa-miR-6126	10.1073	hsa-miR-1260a	13.3609	12.8332				hsa-miR-5591-3p	12.3486	hsa-miR-16-5p	12.0238	11.6284						hsa-miR-16-5p	10.5047	11.5058
		hsa-miR-4516	13.2262	12.411				hsa-miR-23a-3p	10.799	hsa-miR-16-5p	12.054	11.2823						hsa-miR-4286	12.5245	11.892						hsa-miR-4286	13.312	13.3585				hsa-miR-513a-5p	12.8241	hsa-miR-150-5p	12.528	11.9439						hsa-miR-4284	10.7535	10.5837
		hsa-miR-15b-5p	12.154	12.8418				hsa-miR-29c-3p	10.9981	hsa-miR-4284	12.2325	11.8066						hsa-miR-142-3p	12.5723	12.7955						hsa-miR-6090	13.2098	12.4558						hsa-miR-142-3p	12.5903	11.6012						hsa-miR-23a-3p	10.8708	10.7949
		hsa-miR-4286	13.3676	13.038				hsa-miR-4459	11.05	hsa-miR-29a-3p	12.5971	10.9117						hsa-miR-150-5p	13.5207	12.8747						hsa-miR-6087	12.8781	11.745						hsa-miR-5100	12.6374	12.7052						hsa-miR-21-5p	11.0559	10.721
		hsa-miR-5100	14.9048	14.1974				hsa-miR-6089	11.2472	hsa-miR-4286	12.668	11.9278						hsa-miR-5100	13.6472	13.1887						hsa-miR-642a-3p	12.7586	11.5568						hsa-miR-4454	17.9099	17.9753						hsa-miR-4516	11.1352	11.9085
		hsa-miR-223-3p	15.4971	15.611				hsa-miR-6090	11.2886	hsa-miR-1260a	12.6844	12.0543						hsa-miR-4454	18.311	17.9526						hsa-let-7f-5p	12.7029	12.4943														hsa-miR-6089	11.1449	11.978
		hsa-miR-4454	18.3486	18.1231				hsa-miR-3960	11.5589	hsa-miR-223-3p	12.917	10.4091														hsa-miR-23a-3p	12.6997	12.9038														hsa-miR-4286	11.3739	11.4026
								hsa-miR-29b-3p	11.8729	hsa-miR-150-5p	13.3468	12.5178														hsa-miR-1273g-3p	12.4549	12.3459														hsa-miR-142-3p	11.3947	11.5455
								hsa-miR-551b-3p	12.4327	hsa-miR-142-3p	13.6893	12.6877														hsa-miR-4281	12.4234	11.352														hsa-miR-1260a	11.7658	12.0417
								hsa-miR-4516	12.6329	hsa-miR-5100	13.9742	13.4428														hsa-miR-27a-3p	12.4131	12.6574														hsa-miR-150-5p	11.8418	12.0012
										hsa-miR-21-5p	14.4971	12.6469														hsa-let-7a-5p	12.3935	11.9618														hsa-miR-5100	12.9692	13.5084
										hsa-miR-4454	18.4319	18.2053														hsa-miR-15a-5p	12.2514	12.179														hsa-miR-4454	18.1119	18.2842
																										hsa-miR-1234-5p	12.1981	11.1733
																										hsa-miR-29a-3p	12.0245	11.9907
																										hsa-miR-4530	12.011	11.1757
																										hsa-miR-24-3p	11.9997	12.14
																										hsa-miR-15b-5p	11.9916	11.9701
																										hsa-miR-1246	11.9649	11.5549
																										hsa-miR-3162-5p	11.9509	11.0625
																										hsa-miR-4284	11.8473	11.4538
																										hsa-miR-103a-3p	11.8097	11.7644
																										hsa-miR-26b-5p	11.7598	11.7073
																										hsa-miR-494	11.7289	11.5962
																										hsa-let-7i-5p	11.7163	11.7398
																										hsa-let-7g-5p	11.6748	11.6526
																										hsa-miR-19b-3p	11.5643	11.6182
																										hsa-miR-107	11.5442	11.4303
																										hsa-miR-4299	11.4837	10.443
																										hsa-miR-1260b	11.3844	11.2029
																										hsa-miR-29b-3p	11.3162	11.1797
																										hsa-miR-762	11.3015	10.0153
																										hsa-miR-6125	11.2429	10.558
																										hsa-miR-26a-5p	11.2191	11.1369
																										hsa-miR-155-5p	11.1907	10.8234
																										hsa-miR-6088	11.1557	10.3166
																										hsa-miR-142-5p	11.0109	10.9117
																										hsa-miR-20a-5p	11.0022	11.1025
																										hsa-miR-146a-5p	10.8902	11.0359
																										hsa-miR-5739	10.8821	10.4032
																										hsa-miR-29c-3p	10.8137	10.4595
																										hsa-miR-106b-5p	10.7943	10.8242
																										hsa-miR-4687-3p	10.7834	10.0372
																										hsa-miR-22-3p	10.6885	10.6471
																										hsa-miR-4465	10.6065	10.1883
																										hsa-miR-6085	10.5524	10.2176
																										hsa-miR-19a-3p	10.3306	10.4204
																										hsa-let-7d-5p	10.1144	10.0585
																										hsa-miR-6127	10.0803	10.4145
[truncated: 12 more columns]
